# Supplementary material for: The Fasciola hepatica genome: gene duplication and polymorphism reveals adaptation to the host environment and the capacity for rapid evolution
Source: Genome Biol. 2015 Apr 3;16(1):71. doi: 10.1186/s13059-015-0632-2 (PMC4404566; doi:10.1186/s13059-015-0632-2)
Supplement: Additional file 1: Table S1. — Comparison of the F. hepatica genome with other parasitic trematode genomes. [file 13059_2015_632_MOESM1_ESM.xlsx]

## Sheet: Sheet1
Table S1: Comparison of the F. hepatica genome with other parasitic trematode genomes
	F. hepatica	O. viverrini	C. sinensis	S. japonicum	S. haematobium	S. mansoni
Genome size	1.3 Gb	634.5 Mb	547 Mb	397 Mb	385 Mb	364 Mb
Mean Gene length (bp)	18770	18231	17797	9999	11952	13395
Mean number of exons per gene	5.3	5.8	6.9	5.3	5.4	6
Mean exon length (bp)	303	254	232	222	246	222
Mean intron length (bp)	3700	3531	2761	2059	2442	2407
Repetitive content (%)	32	30.6	25.6	40.1	47.2	45
