# Supplementary material for: The Fasciola hepatica genome: gene duplication and polymorphism reveals adaptation to the host environment and the capacity for rapid evolution
Source: Genome Biol. 2015 Apr 3;16(1):71. doi: 10.1186/s13059-015-0632-2 (PMC4404566; doi:10.1186/s13059-015-0632-2)
Supplement: Additional file 2: Table S2. — Summary statistics of CEGMA analysis. [file 13059_2015_632_MOESM2_ESM.xlsx]

## Sheet: Sheet1
Table S2. Summary of CEGMA statistics
		Number of proteins	%Completeness	Average number of orthologs per CEG
Complete		164	66.13	1.1
Group	1	37	56.06	1.11
Group	2	37	66.07	1.11
Group	3	37	60.66	1.03
Group	4	53	81.54	1.15
Partial		223	89.92	1.36
Group	1	52	78.79	1.19
Group	2	49	87.5	1.39
Group	3	59	96.72	1.49
Group	4	63	96.92	1.35
Based on 248 CEG proteins, see
Parra G, Bradnam K, Korf I: CEGMA: a pipeline to accurately annotate core genes in eukaryotic genomes. Bioinformatics 2007, 23:1061–1067.
