# Supplementary material for: The Fasciola hepatica genome: gene duplication and polymorphism reveals adaptation to the host environment and the capacity for rapid evolution
Source: Genome Biol. 2015 Apr 3;16(1):71. doi: 10.1186/s13059-015-0632-2 (PMC4404566; doi:10.1186/s13059-015-0632-2)
Supplement: Additional file 5: Table S3. — Number of Fasciola hepatica ortholog clusters identified in Clonorchis sinensis, Schistosoma mansoni, Schmidtea mediterranea and Echinococcus multilocularis. [file 13059_2015_632_MOESM5_ESM.xlsx]

## Sheet: Sheet1
Table S3. Number of Fasciola hepatica ortholog clusters identified in Clonorchis sinensis, Schistosoma mansoni, Schmidtea mediterranea and Echinococcus multilocularis.
Species	Groupa	Cummulativeb
Clonorchis+Echninococcus+Schmidtea+Schistosoma	2169	2169
Clonorchis+Echninococcus+Schmidtea	179	2348
Clonorchis+Echninococcus+Schistosoma	1083	3252
Clonorchis+Schmidtea+Schistosoma	210	2379
Echninococcus+Schmidtea+Schistosoma	479	2648
Clonorchis+Echninococcus	210	3641
Clonorchis+Schmidtea	103	2661
Clonorchis+Schistosoma	383	3845
Echninococcus+Schmidtea	75	2902
Echninococcus+Schistosoma	209	3940
Schmidtea+Schistosoma	170	3028
Clonorchis	454	4791
Echninococcus	109	4513
Schmidtea	301	3686
Schistosoma	344	5047
a - Number of ortholog clusters shared only by a given set of species but not found in other species.
b - Number of ortholog clusters shared by a given set of species and may include clusters shared with other species.
