# Supplementary material for: The Fasciola hepatica genome: gene duplication and polymorphism reveals adaptation to the host environment and the capacity for rapid evolution
Source: Genome Biol. 2015 Apr 3;16(1):71. doi: 10.1186/s13059-015-0632-2 (PMC4404566; doi:10.1186/s13059-015-0632-2)
Supplement: Additional file 6: Table S4. — Association between number of non-synonymous SNPs per gene and orthology with other platyhelminths. Showing the output of a generalised linear model with a quasi-poisson error structure. [file 13059_2015_632_MOESM6_ESM.xlsx]

## Sheet: Sheet1
Table S4. Association between number of non-synonymous SNPs per gene and orthology with other platyhelminths. Showing the output of a generalised linear model with a quasi-poisson error structure
Term	Coeffcient	Std error	t-value	p-value
Intercept	0.0243	0.04504	0.54	n.s.
Number non-synonymous sites	0.0007907	3.434e-05	23.03	<0.001
Number non-synonymous sites squared	-7.207e-08	5.289e-09	-13.626	<0.001
Echinococcus & digeneans*§	0.395	0.03982	9.92	<0.001
Digeneans*§	0.4824	0.05432	8.882	<0.001
Fasciola & Clonorchis*	0.4945	0.05451	9.072	<0.001
* Values are given relative to orthologs shared among all platyhelminths in this analysis, i.e. Schmidtea, Echinococcus, Schistosoma, Clonorchis and Fasciola.
§ The digeneans comprise Schistosoma, Clonorchis and Fasciola.
