# Supplementary material for: The Fasciola hepatica genome: gene duplication and polymorphism reveals adaptation to the host environment and the capacity for rapid evolution
Source: Genome Biol. 2015 Apr 3;16(1):71. doi: 10.1186/s13059-015-0632-2 (PMC4404566; doi:10.1186/s13059-015-0632-2)
Supplement: Additional file 7: Table S5. — Over-representation of gene ontology (GO) terms in the top 1% quantile polymorphic genes, as estimated from number of non-synonymous SNPs controlled for length. [file 13059_2015_632_MOESM7_ESM.xlsx]

## Sheet: Sheet1
Table S5. Over-representation of gene ontology (GO) terms in the top 1% quantile polymorphic genes, as estimated from number of non-synonymous SNPs controlled for length.
GO Term	Genes of Total	Over-representation	P value
GO:0000165: MAPK cascade	3/32	9.4	0.0058
GO:0000271: polysaccharide biosynthetic process	2/13	15.4	0.0095
GO:0000904: cell morphogenesis involved in differentiation	3/16	18.8	0.0008
GO:0006935: chemotaxis	3/11	27.3	0.0002
GO:0007154: cell communication	18/861	2.1	0.0071
GO:0007165: signal transduction	18/810	2.2	0.0037
GO:0007399: nervous system development	5/87	5.7	0.0032
GO:0007409: axonogenesis	2/10	20.0	0.0056
GO:0007417: central nervous system development	4/36	11.1	0.0007
GO:0007420: brain development	3/27	11.1	0.0036
GO:0009605: response to external stimulus	3/29	10.3	0.0044
GO:0018193: peptidyl-amino acid modification	6/133	4.5	0.0042
GO:0023052: signaling	18/836	2.2	0.0052
GO:0030900: forebrain development	3/17	17.6	0.0009
GO:0035556: intracellular signal transduction	11/375	2.9	0.0034
GO:0042330: taxis	3/11	27.3	0.0002
GO:0044699: single-organism process	37/2330	1.6	0.0070
GO:0044700: single organism signaling	18/836	2.2	0.0052
GO:0048519: negative regulation of biological process	7/186	3.8	0.0054
GO:0048667: cell morphogenesis involved in neuron differentiation	2/11	18.2	0.0068
GO:0048812: neuron projection morphogenesis	2/12	16.7	0.0081
GO:0050789: regulation of biological process	26/1385	1.9	0.0040
GO:0050896: response to stimulus	23/1054	2.2	0.0010
GO:0051716: cellular response to stimulus	21/947	2.2	0.0015
GO:0061564: axon development	2/11	18.2	0.0068
GO:0065007: biological regulation	26/1443	1.8	0.0073
