# Supplementary material for: The Fasciola hepatica genome: gene duplication and polymorphism reveals adaptation to the host environment and the capacity for rapid evolution
Source: Genome Biol. 2015 Apr 3;16(1):71. doi: 10.1186/s13059-015-0632-2 (PMC4404566; doi:10.1186/s13059-015-0632-2)
Supplement: Additional file 8: Table S6. — Top 1% most polymorphic genes. [file 13059_2015_632_MOESM8_ESM.xlsx]

## Sheet: hi.snp_revision.txt
ENA.locus	ENA.scaffold	Alternate.name	Coding.length	Number_NON_SYNONYMOUS_CODING	Number_SYNONYMOUS_CODING	pi.non-synonymous	pi.synonymous	UNIPROT_IDS	Description	GO	Interpro	bp.go	mf.go	cc.go
BN1106_s124B000707	LN627141	augustus_masked-scaffold124-abinit-gene-0.32	2528	19	35	0.00196994	0.00367089	G7YDC8;G4LUK9;H3J9G9;A7RHH9;F1NZ70	Predicted protein;Uncharacterized protein;Notch;Neurogenic locus notch homolog protein 3	GO:0005509;GO:0016021;GO:0004872;GO:0030154;GO:0007275;GO:0007219;GO:0050793;GO:0006355;GO:0004930	IPR000742;IPR001881;IPR013032;IPR000152;IPR018097;IPR009030;IPR002110;IPR020683;IPR024600;IPR008297;IPR022362;IPR000800;IPR010660;IPR011656;IPR026823;IPR017981;IPR000832;IPR013783;IPR003599;IPR000082	GO:0008150;GO:0009987;GO:0032502;GO:0044699;GO:0044763;GO:0048869;GO:0032501;GO:0044707;GO:0007165;GO:0007154;GO:0007166;GO:0023052;GO:0044700;GO:0050789;GO:0050794;GO:0050896;GO:0051716;GO:0065007;GO:0008152;GO:0006139;GO:0006351;GO:0006725;GO:0006807;GO:0009058;GO:0009059;GO:0009889;GO:0010467;GO:0010468;GO:0010556;GO:0016070;GO:0018130;GO:0019219;GO:0019222;GO:0019438;GO:0031323;GO:0031326;GO:…	GO:0003674;GO:0005488;GO:0046872;GO:0043167;GO:0043169;GO:0004871;GO:0004872;GO:0004888;GO:0038023;GO:0060089;GO:0005509;GO:0004930;GO:0005515	GO:0005575;GO:0016020;GO:0031224;GO:0044425;GO:0016021
BN1106_s1327B000173	LN628344	augustus_masked-scaffold1327-abinit-gene-0.20	2325	16	10	0.00191828	0.00115269	no_uniprot	uncharacterised	no_go	no_ipr	no_go	no_go	no_go
BN1106_s1485B000068	LN628502	augustus_masked-scaffold1485-abinit-gene-0.6	3087	29	17	0.00380305	0.00206025	G7YKT3;G4VP76;H9J8A3	Uncharacterized protein	no_go	IPR003961;IPR007110;IPR013783;IPR013098;IPR003599;IPR003598	no_go	GO:0003674;GO:0005488;GO:0005515	no_go
BN1106_s151B000432	LN627168	augustus_masked-scaffold151-abinit-gene-0.42	2130	21	17	0.00412207	0.00347418	I3LYG5;Q4R406;B4DZY5;G1PCG0;H9F7U9	cDNA FLJ54043, highly similar to Lymphoid enhancer-binding factor 1;Uncharacterized protein;Lymphoid enhancer-binding factor 1 isoform 2;Testis cDNA clone: QtsA-12996, similar to human lymphoid enhancer-binding factor 1 (LEF1),	GO:0016055;GO:0005737;GO:0005634;GO:0032993;GO:0005667;GO:0003682;GO:0043027;GO:0008301;GO:0035326;GO:0030284;GO:0003705;GO:0000977;GO:0001228;GO:0060033;GO:0060561;GO:0042100;GO:0030509;GO:0060070;GO:0060326;GO:0071353;GO:0060710;GO:0021542;GO:0030326;GO:0001837;GO:0060325;GO:0021873;GO:0021861;GO:0021943;GO:0043966;GO:0043967;GO:0030879;GO:0071866;GO:0090090;GO:0022408;GO:0043392;GO:0071899;GO:…	IPR013558;IPR009071;IPR024940	GO:0007165;GO:0007154;GO:0007166;GO:0008150;GO:0009987;GO:0023052;GO:0044699;GO:0044700;GO:0044763;GO:0050789;GO:0050794;GO:0050896;GO:0051716;GO:0065007;GO:0009653;GO:0032502;GO:0044767;GO:0048856;GO:0006915;GO:0008219;GO:0012501;GO:0010623;GO:0016265;GO:0030154;GO:0048468;GO:0048869;GO:0001775;GO:0002376;GO:0008283;GO:0032943;GO:0042113;GO:0045321;GO:0046649;GO:0046651;GO:0070661;GO:0008152;GO:…	GO:0003674;GO:0005488;GO:0004857;GO:0004866;GO:0004869;GO:0061135;GO:0030414;GO:0030234;GO:0043028;GO:0061134;GO:0003676;GO:0003677;GO:0097159;GO:1901363;GO:0000975;GO:0001067;GO:0044212;GO:0003707;GO:0004871;GO:0004872;GO:0038023;GO:0060089;GO:0000981;GO:0001071;GO:0003700;GO:0000976;GO:0001012;GO:0043565;GO:0003682;GO:0043027;GO:0008301;GO:0035326;GO:0030284;GO:0003705;GO:0000977;GO:0001228;GO:…	GO:0005622;GO:0005575;GO:0005623;GO:0044424;GO:0044464;GO:0043231;GO:0043226;GO:0043227;GO:0043229;GO:0032991;GO:0043234;GO:0005737;GO:0005634;GO:0032993;GO:0005667
BN1106_s1543B000085	LN628560	augustus_masked-scaffold1543-abinit-gene-0.9	1810	18	13	0.00363536	0.00298343	no_uniprot	uncharacterised	no_go	no_ipr	no_go	no_go	no_go
BN1106_s1597B000138	LN628614	augustus_masked-scaffold1597-abinit-gene-0.23	3497	25	14	0.00191593	0.00118959	G7YNJ5	Putative uncharacterized protein	no_go	no_ipr	no_go	no_go	no_go
BN1106_s17380B000008	LN644397	augustus_masked-scaffold17380-abinit-gene-0.1	756	14	10	0.0071164	0.00544974	G7YMQ5;G7YKL2;G7YAZ5;G7YHX2;H2KRH3	Uncharacterized protein	GO:0030246	IPR003014;IPR001304;IPR016187	no_go	GO:0003674;GO:0005488;GO:0030246	no_go
BN1106_s1747B000211	LN628764	augustus_masked-scaffold1747-abinit-gene-0.19	645	14	8	0.00982946	0.00567442	no_uniprot	uncharacterised	no_go	no_ipr	no_go	no_go	no_go
BN1106_s2255B000050	LN629272	augustus_masked-scaffold2255-abinit-gene-0.2	4461	25	7	0.00222372	0.000636629	G7YRA7;G4M096;F6RXI4;D6W7Z2;U3K8C1	Putative uncharacterized protein;Protein BC067074;Chondroitin sulfate proteoglycan 4;Uncharacterized protein	no_go	IPR008985;IPR013320;IPR001791	no_go	no_go	no_go
BN1106_s2261B000324	LN629278	augustus_masked-scaffold2261-abinit-gene-0.19	2450	18	5	0.00249796	0.00077551	no_uniprot	uncharacterised	no_go	no_ipr	no_go	no_go	no_go
BN1106_s229B000867	LN627246	augustus_masked-scaffold229-abinit-gene-1.56	10371	70	27	0.0027924	0.00107608	G7YDM8	Uncharacterized protein	no_go	no_ipr	no_go	no_go	no_go
BN1106_s2594B000093	LN629611	augustus_masked-scaffold2594-abinit-gene-0.8	6078	43	24	0.00291872	0.00161895	G7YJQ2	Uncharacterized protein	no_go	no_ipr	no_go	no_go	no_go
BN1106_s2883B000034	LN629900	augustus_masked-scaffold2883-abinit-gene-0.4	3576	27	12	0.00263423	0.00119687	G7YBB9;G4VIF3;G4VIF2;R7UN54;R7UGM2	Putative uncharacterized protein;Voltage-gated hydrogen channel 1;Uncharacterized protein	no_go	IPR027359	no_go	no_go	no_go
BN1106_s35B000346	LN627052	augustus_masked-scaffold35-abinit-gene-0.34	2247	17	21	0.00148643	0.00186916	H2KSV5;G4VLC4;M7B910;R4GA59;E2E4K4	ESP-Vkom1;Matrix metallopeptidase-9 (M10 family);Epididymal sperm-binding protein 1;Matrix metalloproteinase-9;Uncharacterized protein	no_go	IPR000562;IPR013806	no_go	no_go	no_go
BN1106_s3569B000118	LN630586	augustus_masked-scaffold3569-abinit-gene-0.8	1636	17	10	0.00425428	0.00233496	G4V6W7;I3KWI0;Q49QW5;G3NH18;M3ZNX6	Uncharacterized protein;Putative uncharacterized protein;Apterous	GO:0005634;GO:0043565;GO:0003700;GO:0008270;GO:0043010;GO:0021554;GO:0071632;GO:0031290;GO:0021537	IPR017970;IPR001356;IPR009057;IPR001781	GO:0001654;GO:0007275;GO:0007423;GO:0008150;GO:0032501;GO:0032502;GO:0044699;GO:0044707;GO:0044767;GO:0048513;GO:0048731;GO:0048856;GO:0007399;GO:0021545;GO:0021675;GO:0000003;GO:0007610;GO:0007632;GO:0007634;GO:0009314;GO:0009416;GO:0009628;GO:0019098;GO:0022414;GO:0044702;GO:0044704;GO:0044708;GO:0050896;GO:0000902;GO:0000904;GO:0006928;GO:0006935;GO:0009653;GO:0007409;GO:0007411;GO:0009605;GO:…	GO:0003674;GO:0003676;GO:0003677;GO:0005488;GO:0097159;GO:1901363;GO:0001071;GO:0046872;GO:0043167;GO:0043169;GO:0046914;GO:0043565;GO:0003700;GO:0008270	GO:0005622;GO:0005575;GO:0005623;GO:0043231;GO:0043226;GO:0043227;GO:0043229;GO:0044424;GO:0044464;GO:0005634
BN1106_s395B000716	LN627412	augustus_masked-scaffold395-abinit-gene-0.79	1845	15	6	0.00297832	0.00122967	H3HF86;H3HUG2;H3HYX0;L7LV76;I1EKR5	Uncharacterized protein;Putative tick transposon	GO:0003676;GO:0015074;GO:0003723;GO:0003964;GO:0006278;GO:0008270	IPR001584;IPR012337;IPR000477;IPR001878	GO:0008152;GO:0006139;GO:0006259;GO:0006725;GO:0006807;GO:0008150;GO:0009987;GO:0034641;GO:0043170;GO:0044237;GO:0044238;GO:0044260;GO:0046483;GO:0071704;GO:0090304;GO:1901360;GO:0006260;GO:0009058;GO:0009059;GO:0034645;GO:0044249;GO:1901576;GO:0015074;GO:0006278	GO:0003674;GO:0005488;GO:0097159;GO:1901363;GO:0003676;GO:0003824;GO:0016740;GO:0016772;GO:0016779;GO:0034061;GO:0046872;GO:0043167;GO:0043169;GO:0046914;GO:0003723;GO:0003964;GO:0008270	no_go
BN1106_s3982B000050	LN630999	augustus_masked-scaffold3982-abinit-gene-0.1	630	11	5	0.00650794	0.00311111	no_uniprot	uncharacterised	no_go	no_ipr	no_go	no_go	no_go
BN1106_s451B000364	LN627468	augustus_masked-scaffold451-abinit-gene-0.28	1707	16	18	0.00397188	0.00448008	H2KPM3;R7VBF0;T1G9K9;K1PNJ6;G3UUI9	Uncharacterized protein;Adenylate cyclase 9;Adenylate cyclase type 9	GO:0016021;GO:0000166;GO:0016849;GO:0009190;GO:0035556	IPR001054;IPR018297	GO:0008152;GO:0006139;GO:0006725;GO:0006753;GO:0006793;GO:0006796;GO:0006807;GO:0008150;GO:0009058;GO:0009117;GO:0009165;GO:0009187;GO:0009987;GO:0018130;GO:0019438;GO:0019637;GO:0034641;GO:0034654;GO:0044237;GO:0044238;GO:0044249;GO:0044271;GO:0044281;GO:0044710;GO:0046483;GO:0055086;GO:0071704;GO:0090407;GO:1901293;GO:1901360;GO:1901362;GO:1901576;GO:0007165;GO:0007154;GO:0023052;GO:0044699;GO:…	GO:0003674;GO:0005488;GO:0036094;GO:0097159;GO:1901265;GO:1901363;GO:0003824;GO:0016829;GO:0000166;GO:0016849	GO:0005575;GO:0016020;GO:0031224;GO:0044425;GO:0016021
BN1106_s504B000398	LN627521	augustus_masked-scaffold504-abinit-gene-0.46	1859	14	7	0.00287251	0.00119419	G7YII7;C4Q9C6;T1F0C7;Q5DFJ9;Q7JP62	Putative uncharacterized protein;Uncharacterized protein;SJCHGC02502 protein;Protein OCTR-1, isoform a	GO:0003676;GO:0016021;GO:0004930	IPR003165;IPR012337;IPR000276;IPR017452	GO:0007165;GO:0007154;GO:0007166;GO:0008150;GO:0009987;GO:0023052;GO:0044699;GO:0044700;GO:0044763;GO:0050789;GO:0050794;GO:0050896;GO:0051716;GO:0065007;GO:0007186	GO:0003674;GO:0005488;GO:0097159;GO:1901363;GO:0004871;GO:0004872;GO:0004888;GO:0038023;GO:0060089;GO:0003676;GO:0004930	GO:0005575;GO:0016020;GO:0031224;GO:0044425;GO:0016021
BN1106_s543B000158	LN627560	augustus_masked-scaffold543-abinit-gene-0.19	684	11	0	0.00491228	0	C4QM49;Q9GP41;Q15ER6;H2KRQ0;G6DJ71	Peptidyl-prolyl cis-trans isomerase h, ppih,putative	GO:0005634;GO:0003755;GO:0007049;GO:0006457;GO:0000413;GO:0048478;GO:0006974	IPR002130;IPR020892;IPR012923;IPR024936	GO:0008150;GO:0009987;GO:0044699;GO:0044763;GO:0008152;GO:0019538;GO:0043170;GO:0044237;GO:0044238;GO:0044260;GO:0044267;GO:0071704;GO:0006464;GO:0018193;GO:0018208;GO:0036211;GO:0043412;GO:0006260;GO:0006139;GO:0006259;GO:0006261;GO:0006275;GO:0006725;GO:0006807;GO:0008156;GO:0009058;GO:0009059;GO:0009889;GO:0009890;GO:0009892;GO:0010556;GO:0010558;GO:0010605;GO:0019219;GO:0019222;GO:0031323;GO:…	GO:0003674;GO:0003824;GO:0016853;GO:0016859;GO:0003755	GO:0005622;GO:0005575;GO:0005623;GO:0043231;GO:0043226;GO:0043227;GO:0043229;GO:0044424;GO:0044464;GO:0005634
BN1106_s5580B000026	LN632597	augustus_masked-scaffold5580-abinit-gene-0.4	835	16	13	0.00507186	0.0051353	G7YHX4;G7YSL0;G7YWL0;G7YAZ5;G7YMK6	Uncharacterized protein;Putative uncharacterized protein	GO:0030246	IPR001304;IPR016187;IPR003014	no_go	GO:0003674;GO:0005488;GO:0030246	no_go
BN1106_s5906B000016	LN632923	augustus_masked-scaffold5906-abinit-gene-0.3	1636	15	12	0.00301956	0.00226161	no_uniprot	uncharacterised	no_go	no_ipr	no_go	no_go	no_go
BN1106_s633B000403	LN627650	augustus_masked-scaffold633-abinit-gene-0.35	1821	14	11	0.00306425	0.00278968	G4LW29;G7YGY7;K1Q6P3;H9KF93;H2R2A3	Putative uncharacterized protein;Uncharacterized protein	GO:0005509	IPR011992;IPR018247;IPR002048;IPR019536	no_go	GO:0003674;GO:0005488;GO:0046872;GO:0043167;GO:0043169;GO:0005509	no_go
BN1106_s667B000207	LN627684	augustus_masked-scaffold667-abinit-gene-0.16	852	12	7	0.00676056	0.00394366	G7YXA3;C4QKF0;C4QKF1	Metastasis-associated protein 1 (Mta1),putative;Metastasis-associated protein MTA1	GO:0043565;GO:0003700;GO:0008270;GO:0005634;GO:0003682	IPR001025;IPR009057;IPR017884;IPR000679;IPR001005	no_go	GO:0003674;GO:0003676;GO:0003677;GO:0005488;GO:0097159;GO:1901363;GO:0001071;GO:0046872;GO:0043167;GO:0043169;GO:0046914;GO:0043565;GO:0003700;GO:0008270;GO:0003682	GO:0005622;GO:0005575;GO:0005623;GO:0043231;GO:0043226;GO:0043227;GO:0043229;GO:0044424;GO:0044464;GO:0005634
BN1106_s725B000467	LN627742	augustus_masked-scaffold725-abinit-gene-0.47	3414	25	12	0.00239602	0.00137668	G7Y4Q4;G4M1P9;B4JMY0;B4NE64;B4M7F9	GH24710;GJ16981;GK25585;Growth arrest-specific 2-related;GAS2-like protein 1	GO:0007050	IPR001715;IPR003108	GO:0051726;GO:0007049;GO:0008150;GO:0009987;GO:0022402;GO:0044699;GO:0044763;GO:0045786;GO:0048519;GO:0048523;GO:0050789;GO:0050794;GO:0065007;GO:0007050	GO:0003674;GO:0005488;GO:0005515	no_go
BN1106_s7726B000023	LN634743	augustus_masked-scaffold7726-abinit-gene-0.6	1613	16	16	0.00355859	0.00407936	H2KTA3;G4LYN6;Q5BXJ3;R7TGQ2;H3JEC3	Lipopolysaccharide kinase,putative;Testis-expressed sequence 9 protein;Uncharacterized protein;SJCHGC05707 protein	GO:0016020;GO:0005524;GO:0016787;GO:0004674;GO:0004713;GO:0009103;GO:0018108;GO:0003677	IPR022495;IPR011009;IPR010440;IPR000719;IPR008266;IPR009057;IPR006600	GO:0000271;GO:0008152;GO:0005975;GO:0005976;GO:0006629;GO:0008150;GO:0008610;GO:0008653;GO:0009058;GO:0009059;GO:0009987;GO:0016051;GO:0033692;GO:0034637;GO:0034645;GO:0043170;GO:0044237;GO:0044238;GO:0044249;GO:0044255;GO:0044260;GO:0044262;GO:0044264;GO:0044710;GO:0044723;GO:0071704;GO:1901135;GO:1901137;GO:1901576;GO:0006464;GO:0006468;GO:0006793;GO:0006796;GO:0016310;GO:0018193;GO:0018212;GO:…	GO:0000166;GO:0001882;GO:0001883;GO:0003674;GO:0005488;GO:0017076;GO:0030554;GO:0032549;GO:0032550;GO:0032553;GO:0032555;GO:0032559;GO:0035639;GO:0036094;GO:0043167;GO:0043168;GO:0097159;GO:1901265;GO:1901363;GO:0003824;GO:0004672;GO:0016301;GO:0016740;GO:0016772;GO:0016773;GO:0003676;GO:0005524;GO:0016787;GO:0004674;GO:0004713;GO:0003677	GO:0005575;GO:0016020
BN1106_s818B000217	LN627835	augustus_masked-scaffold818-abinit-gene-0.30	8908	32	27	0.00122586	0.0011181	G7YCQ3;G4VAA0;B4QBM5;B3MFC8;A1Z8M2	Toutatis, isoform A;GF12391;GD25895;Putative bromodomain containing protein;Bromodomain adjacent to zinc finger domain protein 2B	GO:0005634;GO:0003677;GO:0008270;GO:0007399;GO:0045944	IPR001487;IPR018359;IPR004022;IPR018501;IPR016177;IPR001739;IPR011011;IPR001965;IPR019787;IPR001876;IPR013083;IPR017956;IPR019786;IPR001841	GO:0007275;GO:0008150;GO:0032501;GO:0032502;GO:0044699;GO:0044707;GO:0048731;GO:0048856;GO:0008152;GO:0006366;GO:0006139;GO:0006351;GO:0006355;GO:0006357;GO:0006725;GO:0006807;GO:0009058;GO:0009059;GO:0009889;GO:0009891;GO:0009893;GO:0009987;GO:0010467;GO:0010468;GO:0010556;GO:0010557;GO:0010604;GO:0010628;GO:0016070;GO:0045935;GO:0045893;GO:0018130;GO:0019219;GO:0019222;GO:0019438;GO:0031323;GO:…	GO:0003674;GO:0003676;GO:0005488;GO:0097159;GO:1901363;GO:0046872;GO:0043167;GO:0043169;GO:0046914;GO:0003677;GO:0008270;GO:0005515	GO:0005622;GO:0005575;GO:0005623;GO:0043231;GO:0043226;GO:0043227;GO:0043229;GO:0044424;GO:0044464;GO:0005634
BN1106_s8432B000028	LN635449	augustus_masked-scaffold8432-abinit-gene-0.0	1611	18	14	0.00201117	0.00182495	H2KSG3;G4VPI9;G4VPJ0;G4VPI8;C1LH18	Cullin 3;Putative cullin;Cullin-3	GO:0031461;GO:0006511	IPR016158;IPR001373;IPR019559;IPR016159;IPR011991	GO:0019941;GO:0008152;GO:0006508;GO:0051603;GO:0008150;GO:0009056;GO:0009057;GO:0009987;GO:0019538;GO:0030163;GO:0043170;GO:0043632;GO:0044237;GO:0044238;GO:0044248;GO:0044257;GO:0044260;GO:0044265;GO:0044267;GO:0071704;GO:1901575;GO:0006511	GO:0005515;GO:0003674;GO:0005488;GO:0019899;GO:0044389;GO:0031625	GO:0000151;GO:0005622;GO:0005575;GO:0005623;GO:0032991;GO:0043234;GO:0044424;GO:0044464;GO:0031461
BN1106_s94B000341	LN627111	augustus_masked-scaffold94-abinit-gene-0.16	12993	19	31	0.00058493	0.0010929	G7YTX8;G4VTI3;C3ZE43;G3NBE1;E9PFG1	Probable ubiquitin carboxyl-terminal hydrolase FAF-X;Ubiquitin-specific peptidase 9X (C19 family)	GO:0008234;GO:0004221;GO:0006511	IPR016024;IPR018200;IPR001394	GO:0019941;GO:0008152;GO:0006508;GO:0051603;GO:0008150;GO:0009056;GO:0009057;GO:0009987;GO:0019538;GO:0030163;GO:0043170;GO:0043632;GO:0044237;GO:0044238;GO:0044248;GO:0044257;GO:0044260;GO:0044265;GO:0044267;GO:0071704;GO:1901575;GO:0006511	GO:0003674;GO:0003824;GO:0008233;GO:0070011;GO:0016787;GO:0016788;GO:0016790;GO:0008234;GO:0004221;GO:0005488	no_go
BN1106_s100B000380	LN627117	maker-scaffold100-augustus-gene-0.30	1775	14	6	0.00253521	0.00103662	G4V6F1;G7YE09;Q5D8W9;E8MZM1	Putative uncharacterized protein;Fasciclin-1;SJCHGC04773 protein	no_go	IPR000782	no_go	no_go	no_go
BN1106_s10084B000015	LN637101	maker-scaffold10084-est_gff_Cufflinks-exonerate_est2genome-gene-0.1	713	14	0	0.00757363	0	no_uniprot	uncharacterised	no_go	no_ipr	no_go	no_go	no_go
BN1106_s1009B000159	LN628026	maker-scaffold1009-augustus-gene-0.13	4044	30	25	0.0023541	0.00180514	G7Y5D3;G4VI04;H2KRP0;G4VGF5;G4VM73	Putative single-stranded DNA-binding protein mssp-1;Putative pi3kinase;RNA-binding motif single-stranded-interacting protein 3;RNA-binding motif single-stranded-interacting protein 2	GO:0003677;GO:0000166;GO:0016303;GO:0003676;GO:0036092	IPR012677;IPR000504	GO:0008152;GO:0006629;GO:0006644;GO:0006650;GO:0006661;GO:0006793;GO:0006796;GO:0008150;GO:0008610;GO:0008654;GO:0009058;GO:0009987;GO:0019637;GO:0044237;GO:0044238;GO:0044249;GO:0044255;GO:0044710;GO:0045017;GO:0046474;GO:0046486;GO:0046488;GO:0071704;GO:0090407;GO:1901576;GO:0036092	GO:0003674;GO:0003676;GO:0005488;GO:0097159;GO:1901363;GO:0036094;GO:1901265;GO:0003824;GO:0052742;GO:0016301;GO:0016740;GO:0016772;GO:0016773;GO:0035004;GO:0003677;GO:0000166;GO:0016303	no_go
BN1106_s10191B000024	LN637208	maker-scaffold10191-est_gff_Cufflinks-gene-0.1	4498	25	7	0.00188084	0.000542463	no_uniprot	uncharacterised	no_go	no_ipr	no_go	no_go	no_go
BN1106_s1027B000321	LN628044	maker-scaffold1027-augustus-gene-0.36	3616	28	12	0.00235066	0.000945796	G4LYA0;K1QXT4;R7UWR1;B1H353;Q501Q9	LOC100145558 protein;Serine/threonine kinase;Putative serine/threonine-protein kinase C05D10.2;MGC99048 protein;Uncharacterized protein	GO:0005524;GO:0004707;GO:0000165	IPR011009;IPR003527;IPR000719;IPR017441;IPR002290;IPR008271;IPR008350	GO:0007165;GO:0035556;GO:0007154;GO:0007243;GO:0008150;GO:0009987;GO:0023052;GO:0044699;GO:0044700;GO:0044763;GO:0050789;GO:0050794;GO:0050896;GO:0051716;GO:0065007;GO:0008152;GO:0006464;GO:0006793;GO:0006796;GO:0016310;GO:0019538;GO:0036211;GO:0043170;GO:0043412;GO:0044237;GO:0044238;GO:0044260;GO:0044267;GO:0071704;GO:0000165;GO:0006468	GO:0000166;GO:0001882;GO:0001883;GO:0003674;GO:0005488;GO:0017076;GO:0030554;GO:0032549;GO:0032550;GO:0032553;GO:0032555;GO:0032559;GO:0035639;GO:0036094;GO:0043167;GO:0043168;GO:0097159;GO:1901265;GO:1901363;GO:0003824;GO:0004672;GO:0004674;GO:0004702;GO:0004871;GO:0005057;GO:0016301;GO:0016740;GO:0016772;GO:0016773;GO:0060089;GO:0005524;GO:0004707	no_go
BN1106_s10280B000020	LN637297	maker-scaffold10280-augustus-gene-0.2	852	14	19	0.00323944	0.00526317	Q5C2R4;T1JJW7;E9H6J8	Putative uncharacterized protein;SJCHGC08320 protein;Uncharacterized protein	GO:0005634;GO:0003677;GO:0003700	IPR012890;IPR022783	no_go	GO:0003674;GO:0003676;GO:0005488;GO:0097159;GO:1901363;GO:0001071;GO:0003677;GO:0003700	GO:0005622;GO:0005575;GO:0005623;GO:0043231;GO:0043226;GO:0043227;GO:0043229;GO:0044424;GO:0044464;GO:0005634
BN1106_s1060B000170	LN628077	maker-scaffold1060-augustus-gene-0.12	1231	13	12	0.00414297	0.00339561	no_uniprot	uncharacterised	no_go	no_ipr	no_go	no_go	no_go
BN1106_s110B000287	LN627127	maker-scaffold110-augustus-gene-0.20	2373	16	11	0.00160978	0.00136536	G7Y3Z4;G4VDF2;K1QMW4;G4V8B7;G7Y8U9	Putative discoidin domain receptor;Discoidin domain-containing receptor 2	GO:0004714;GO:0007155;GO:0005524;GO:0004713;GO:0018108	IPR000421;IPR008979;IPR011009;IPR000719;IPR001245;IPR008266;IPR020635	GO:0008150;GO:0009987;GO:0022610;GO:0044699;GO:0044763;GO:0008152;GO:0006464;GO:0006468;GO:0006793;GO:0006796;GO:0016310;GO:0018193;GO:0018212;GO:0019538;GO:0036211;GO:0043170;GO:0043412;GO:0044237;GO:0044238;GO:0044260;GO:0044267;GO:0071704;GO:0007155;GO:0018108	GO:0003674;GO:0003824;GO:0004672;GO:0004713;GO:0004871;GO:0004872;GO:0004888;GO:0016301;GO:0016740;GO:0016772;GO:0016773;GO:0019199;GO:0038023;GO:0060089;GO:0000166;GO:0001882;GO:0001883;GO:0005488;GO:0017076;GO:0030554;GO:0032549;GO:0032550;GO:0032553;GO:0032555;GO:0032559;GO:0035639;GO:0036094;GO:0043167;GO:0043168;GO:0097159;GO:1901265;GO:1901363;GO:0004714;GO:0005524	no_go
BN1106_s1108B000599	LN628125	maker-scaffold1108-augustus-gene-0.35	2406	20	13	0.0033084	0.00197839	G7YHJ1;G4VMN1;T1HQT4;R7TQP0;T1IPE1	Putative ras GTP exchange factor;Ras-specific guanine nucleotide-releasing factor 1;Uncharacterized protein	GO:0005622;GO:0005089;GO:0035023;GO:0007264;GO:0005543;GO:0005085;GO:0051056	IPR000219;IPR000048;IPR011993;IPR000651;IPR019804;IPR008937;IPR023578;IPR001895;IPR001849	GO:0007165;GO:0035556;GO:0007154;GO:0007264;GO:0007265;GO:0007266;GO:0008150;GO:0009966;GO:0009987;GO:0010646;GO:0023052;GO:0023051;GO:0044699;GO:0044700;GO:0044763;GO:0046578;GO:0048583;GO:0050789;GO:0050794;GO:0050896;GO:0051056;GO:0051716;GO:0065007;GO:0035023	GO:0003674;GO:0005083;GO:0005085;GO:0005088;GO:0030234;GO:0030695;GO:0060589;GO:0005488;GO:0008289;GO:0043167;GO:0043168;GO:0005089;GO:0005543	GO:0005575;GO:0005623;GO:0044464;GO:0005622
BN1106_s1108B000600	LN628125	maker-scaffold1108-augustus-gene-0.37	1228	16	5	0.00529316	0.00136808	G4VMM9;G7Y4K4;K1QGL1;K1QBT5;T1EH76	Putative uncharacterized protein;Uncharacterized protein;Kelch domain-containing protein 9	no_go	IPR015915;IPR011043;IPR006652	no_go	no_go	no_go
BN1106_s11128B000009	LN638145	maker-scaffold11128-exonerate_est2genome-gene-0.2	903	12	5	0.00591362	0.00166113	no_uniprot	uncharacterised	no_go	no_ipr	no_go	no_go	no_go
BN1106_s112B001244	LN627129	maker-scaffold112-augustus-gene-2.49	1227	25	10	0.00529747	0.00267319	no_uniprot	uncharacterised	no_go	no_ipr	no_go	no_go	no_go
BN1106_s112B001245	LN627129	maker-scaffold112-augustus-gene-2.50	1452	20	10	0.00439394	0.00210744	G7YDZ8;G4VMV6	Putative uncharacterized protein;Uncharacterized protein	no_go	IPR016186;IPR016187	no_go	no_go	no_go
BN1106_s1122B000228	LN628139	maker-scaffold1122-augustus-gene-0.7	2944	20	21	0.0022894	0.0021875	G7YH38;R7UNP1;G4V7D0;G4V7C9;F1KVP2	E3 ubiquitin-protein ligase TRIM9;Putative tripartite motif protein trim9;Uncharacterized protein	GO:0005622;GO:0016874;GO:0008270	IPR001870;IPR003649;IPR008985;IPR017903;IPR003961;IPR013783;IPR018355;IPR003877;IPR000315;IPR001841;IPR013083;IPR017907;IPR018957	no_go	GO:0003674;GO:0003824;GO:0005488;GO:0046872;GO:0043167;GO:0043169;GO:0046914;GO:0016874;GO:0008270;GO:0005515	GO:0005575;GO:0005623;GO:0044464;GO:0005622
BN1106_s114B000609	LN627131	maker-scaffold114-augustus-gene-0.66	1027	14	7	0.00323272	0.00196689	F6UUU8;E0VD28;T1JZM0;E4YM84;F6ZW56	Cubilin, putative;Whole genome shotgun assembly, allelic scaffold set, scaffold scaffoldA_531;Uncharacterized protein	GO:0005509;GO:0016787;GO:0016324;GO:0005903;GO:0005905;GO:0030139;GO:0005783;GO:0005768;GO:0005794;GO:0042953;GO:0006898	IPR000859;IPR000742;IPR001881;IPR013032;IPR000152;IPR018097;IPR024731;IPR009030	GO:0008104;GO:0006810;GO:0008150;GO:0015031;GO:0033036;GO:0044699;GO:0044765;GO:0045184;GO:0051179;GO:0051234;GO:0071702;GO:0016192;GO:0006897;GO:0042953;GO:0006898	GO:0003674;GO:0005488;GO:0046872;GO:0043167;GO:0043169;GO:0003824;GO:0005509;GO:0016787	GO:0005886;GO:0005575;GO:0016020;GO:0005623;GO:0044425;GO:0044459;GO:0044464;GO:0045177;GO:0071944;GO:0042995;GO:0012505;GO:0005622;GO:0005737;GO:0043231;GO:0016023;GO:0031410;GO:0031982;GO:0031988;GO:0043226;GO:0043227;GO:0043229;GO:0044424;GO:0044444;GO:0016324;GO:0005903;GO:0005905;GO:0030139;GO:0005783;GO:0005768;GO:0005794
BN1106_s1147B000257	LN628164	maker-scaffold1147-augustus-gene-0.37	2413	19	10	0.00321591	0.00160796	G4V911;Q5BWQ6	Putative DNA double-strand break repair rad50 ATPase;SJCHGC08100 protein	no_go	no_ipr	no_go	no_go	no_go
BN1106_s1147B000258	LN628164	maker-scaffold1147-augustus-gene-0.38	528	11	2	0.00723485	0.00151515	B3GUU7;O45038;K1QIR8;Q75W49;G4V910	Putative uncharacterized protein;Putative heat shock protein 70 (Hsp70);78 kDa glucose-regulated protein;HSP70;78kDa glucose regulated protein	GO:0005524;GO:0006950	IPR018181;IPR013126	GO:0008150;GO:0050896;GO:0006950	GO:0000166;GO:0001882;GO:0001883;GO:0003674;GO:0005488;GO:0017076;GO:0030554;GO:0032549;GO:0032550;GO:0032553;GO:0032555;GO:0032559;GO:0035639;GO:0036094;GO:0043167;GO:0043168;GO:0097159;GO:1901265;GO:1901363;GO:0005524	no_go
BN1106_s117B000690	LN627134	maker-scaffold117-augustus-gene-0.80	2033	19	20	0.00320708	0.00335465	H2KR41;G4VAR5;T1G1R8;G3NCQ9;G3WBR8	Uncharacterized protein;Putative zinc finger protein;Protein FAM164A	no_go	IPR026319	no_go	no_go	no_go
BN1106_s1185B000343	LN628202	maker-scaffold1185-augustus-gene-0.35	892	11	11	0.00542601	0.00567265	G7YTL8;G4LY10;T2MGM8;Q5DFG4;C1L5I3	Placental protein 11 related;Endoribonuclease XendoU;Poly(U)-specific endoribonuclease;SJCHGC05913 protein	GO:0016788	IPR018998	no_go	GO:0003674;GO:0003824;GO:0016787;GO:0016788	no_go
BN1106_s1235B000099	LN628252	maker-scaffold1235-augustus-gene-0.17	2823	26	28	0.00244421	0.00264258	G7YKI6;D2VVL5	Predicted protein;Uncharacterized protein	no_go	IPR008160	no_go	no_go	no_go
BN1106_s1243B000241	LN628260	maker-scaffold1243-augustus-gene-0.6	2525	18	5	0.00143366	0.000467327	G7YQB0;Q5C3H5;G4V9E1;G7Y348;G7YFM9	Putative immunoglobulin domain superfamily (Sensory guidance protein);Uncharacterized protein;Putative uncharacterized protein;SJCHGC02149 protein	no_go	IPR013783;IPR026966;IPR007110	no_go	no_go	no_go
BN1106_s128B000327	LN627145	maker-scaffold128-augustus-gene-0.26	3911	26	20	0.00227563	0.00168243	G7YC38;G4VBN8;E1BV37;E1BXE7;A5GFP4	Synaptonemal complex protein 2;Uncharacterized protein;Putative uncharacterized protein	no_go	IPR024832;IPR024835	no_go	no_go	no_go
BN1106_s1310B000174	LN628327	maker-scaffold1310-augustus-gene-0.3	4801	28	17	0.00208707	0.000891481	G7YP79;C4QB33;C4QB34	Pericentrin, putative;Putative uncharacterized protein;Pericentrin	no_go	IPR019528	no_go	no_go	no_go
BN1106_s1351B000202	LN628368	maker-scaffold1351-augustus-gene-0.8	4454	30	17	0.00237539	0.00156264	G7Y5H5;K7ISM1;R9S1J3;R7TPX0;Q91908	Inositol 1 4 5-triphosphate receptor type 1;Uncharacterized protein;Inositol 1,4,5-triphosphate receptor;Inositol 1,4,5-trisphosphate receptor	GO:0005783;GO:0016021;GO:0005220;GO:0048016	IPR000699;IPR014821;IPR000493;IPR005821;IPR016093;IPR013662;IPR015925;IPR016024	GO:0007165;GO:0035556;GO:0007154;GO:0008150;GO:0009987;GO:0019932;GO:0023052;GO:0044699;GO:0044700;GO:0044763;GO:0050789;GO:0050794;GO:0050896;GO:0051716;GO:0065007;GO:0006810;GO:0006811;GO:0006812;GO:0006816;GO:0030001;GO:0034220;GO:0044765;GO:0051179;GO:0051234;GO:0055085;GO:0070838;GO:0072511;GO:0048016;GO:0070588	GO:0003674;GO:0046873;GO:0004871;GO:0004872;GO:0005215;GO:0005216;GO:0005217;GO:0005261;GO:0005262;GO:0022857;GO:0008324;GO:0015075;GO:0015085;GO:0015267;GO:0015276;GO:0015278;GO:0022803;GO:0022891;GO:0022834;GO:0022836;GO:0022838;GO:0022839;GO:0022890;GO:0022892;GO:0038023;GO:0060089;GO:0072509;GO:0005220	GO:0005622;GO:0005575;GO:0005623;GO:0005737;GO:0043231;GO:0043226;GO:0043227;GO:0043229;GO:0044424;GO:0044444;GO:0044464;GO:0016020;GO:0031224;GO:0044425;GO:0005783;GO:0016021
BN1106_s139B000285	LN627156	maker-scaffold139-augustus-gene-0.17	1413	13	11	0.00420382	0.00348195	G7YQE9;G4VFR5;I1F7K4;N6UJN0;A7RZB6	Predicted protein;Putative suppressor of actin (Sac);Phosphatidylinositide phosphatase SAC2;Uncharacterized protein	GO:0042578;GO:0005506;GO:0031418;GO:0016706	IPR022158;IPR002013;IPR005123;IPR019601;IPR006620	no_go	GO:0003674;GO:0003824;GO:0016787;GO:0016788;GO:0005488;GO:0046872;GO:0043167;GO:0043169;GO:0046914;GO:0030246;GO:0019842;GO:0031406;GO:0036094;GO:0043168;GO:0048029;GO:0016491;GO:0016705;GO:0051213;GO:0042578;GO:0005506;GO:0031418;GO:0016706	no_go
BN1106_s1449B000114	LN628466	maker-scaffold1449-augustus-gene-0.14	892	18	2	0.00829596	0.00073991	no_uniprot	uncharacterised	no_go	no_ipr	no_go	no_go	no_go
BN1106_s152B000582	LN627169	maker-scaffold152-augustus-gene-0.58	8946	29	41	0.00106416	0.00183099	G7YPT8;G4VRL1;U3KAS7;F1P1R1;R4GFW8	Uncharacterized protein;Putative teneurin and n-acetylglucosamine-1-phosphodiester alpha-n-acetylglucosaminidase;Teneurin-4	GO:0016021;GO:0007165	IPR011042;IPR008969;IPR000742;IPR013032;IPR022385;IPR027689;IPR009471;IPR006530	GO:0007154;GO:0008150;GO:0009987;GO:0023052;GO:0044699;GO:0044700;GO:0044763;GO:0050789;GO:0050794;GO:0050896;GO:0051716;GO:0065007;GO:0007165	no_go	GO:0005575;GO:0016020;GO:0031224;GO:0044425;GO:0016021
BN1106_s1543B000086	LN628560	maker-scaffold1543-augustus-gene-0.15	7201	43	28	0.002433	0.00155534	G7Y3E0;G4VH83;G7Y3E1;F6QFA0;G3PGP8	Uncharacterized protein;Putative uncharacterized protein;Protein piccolo	GO:0045202;GO:0046872;GO:0016020;GO:0008021;GO:0005215;GO:0006886	IPR000008;IPR001478;IPR011011;IPR008899;IPR013083;IPR001565;IPR010911	GO:0008104;GO:0006810;GO:0008150;GO:0009987;GO:0015031;GO:0033036;GO:0034613;GO:0044699;GO:0044763;GO:0045184;GO:0046907;GO:0051179;GO:0051234;GO:0051641;GO:0051649;GO:0070727;GO:0071702;GO:0006886	GO:0003674;GO:0005488;GO:0043167;GO:0043169;GO:0046872;GO:0005215;GO:0005515	GO:0005575;GO:0005622;GO:0005623;GO:0005737;GO:0043231;GO:0016023;GO:0030135;GO:0030136;GO:0031410;GO:0031982;GO:0031988;GO:0043226;GO:0043227;GO:0043229;GO:0044424;GO:0044444;GO:0044456;GO:0044464;GO:0045202;GO:0016020;GO:0008021
BN1106_s1554B000150	LN628571	maker-scaffold1554-augustus-gene-0.15	867	11	5	0.00599769	0.00283737	G7YX55;G4VHA2;M4A6E1;R7VB28;H2MU31	Putative dead box ATP-dependent RNA helicase;ATP-dependent RNA helicase DDX51/DBP6;Uncharacterized protein	GO:0005524;GO:0008026;GO:0003676	IPR011545;IPR014001;IPR001650;IPR027417;IPR000629	no_go	GO:0000166;GO:0001882;GO:0001883;GO:0003674;GO:0005488;GO:0017076;GO:0030554;GO:0032549;GO:0032550;GO:0032553;GO:0032555;GO:0032559;GO:0035639;GO:0036094;GO:0043167;GO:0043168;GO:0097159;GO:1901265;GO:1901363;GO:0042623;GO:0003824;GO:0017111;GO:0004386;GO:0016887;GO:0016462;GO:0016787;GO:0016817;GO:0016818;GO:0070035;GO:0005524;GO:0008026;GO:0003676	no_go
BN1106_s1636B000062	LN628653	maker-scaffold1636-augustus-gene-0.10	4421	29	19	0.0021839	0.00137271	G4VEA1;G7YQX2;G7YQX1;K1PGP3;G4VDP6	Putative uncharacterized protein;Regulator of G-protein signaling 22	GO:0038032	IPR016137;IPR000342	GO:0007165;GO:0007154;GO:0007166;GO:0007186;GO:0008150;GO:0008277;GO:0009966;GO:0009968;GO:0009987;GO:0010646;GO:0010648;GO:0045744;GO:0023021;GO:0023052;GO:0023051;GO:0023057;GO:0044699;GO:0044700;GO:0044763;GO:0048519;GO:0048523;GO:0048583;GO:0048585;GO:0050789;GO:0050794;GO:0050896;GO:0051716;GO:0065007;GO:0038032	no_go	no_go
BN1106_s169B000272	LN627186	maker-scaffold169-augustus-gene-0.27	1599	14	6	0.00346467	0.0012758	Q26598;G4LXV6;Q9BL17;G0NUA7;H2W193	Putative uncharacterized protein;Smdr1;Uncharacterized protein;SMDR1;Protein HAF-6	GO:0016021;GO:0005524;GO:0042626;GO:0006200;GO:0005783;GO:0016246	IPR003593;IPR011527;IPR003439;IPR017871;IPR001140;IPR027417	GO:0008152;GO:0006139;GO:0006163;GO:0042278;GO:0006152;GO:0006195;GO:0006725;GO:0006753;GO:0006793;GO:0006796;GO:0006807;GO:0008150;GO:0009056;GO:0009116;GO:0009117;GO:0009119;GO:0009123;GO:0009125;GO:0009126;GO:0009128;GO:0009141;GO:0009143;GO:0009144;GO:0009146;GO:0009150;GO:0009154;GO:0009158;GO:0009161;GO:0009164;GO:0009166;GO:0009167;GO:0009169;GO:0009199;GO:0009203;GO:0009205;GO:0009207;GO:…	GO:0000166;GO:0001882;GO:0001883;GO:0003674;GO:0005488;GO:0017076;GO:0030554;GO:0032549;GO:0032550;GO:0032553;GO:0032555;GO:0032559;GO:0035639;GO:0036094;GO:0043167;GO:0043168;GO:0097159;GO:1901265;GO:1901363;GO:0042623;GO:0003824;GO:0017111;GO:0005215;GO:0022857;GO:0016887;GO:0015399;GO:0015405;GO:0016462;GO:0016787;GO:0016817;GO:0016818;GO:0016820;GO:0022804;GO:0043492;GO:0005524;GO:0042626	GO:0005575;GO:0016020;GO:0031224;GO:0044425;GO:0005622;GO:0005623;GO:0005737;GO:0043231;GO:0043226;GO:0043227;GO:0043229;GO:0044424;GO:0044444;GO:0044464;GO:0016021;GO:0005783
BN1106_s1747B000215	LN628764	maker-scaffold1747-augustus-gene-0.29	2322	16	13	0.00175711	0.00155039	G7Y8F7;G4LUK1;K1RG89;Q5BSP1;G4VB99	Putative uncharacterized protein;Similar to Serine-rich adhesin for platelets;Short spindle protein 4;Calmodulin-regulated spectrin-associated protein 1;SJCHGC03663 protein	GO:0016303;GO:0036092	IPR014797;IPR011033;IPR022613;IPR001715	GO:0008152;GO:0006629;GO:0006644;GO:0006650;GO:0006661;GO:0006793;GO:0006796;GO:0008150;GO:0008610;GO:0008654;GO:0009058;GO:0009987;GO:0019637;GO:0044237;GO:0044238;GO:0044249;GO:0044255;GO:0044710;GO:0045017;GO:0046474;GO:0046486;GO:0046488;GO:0071704;GO:0090407;GO:1901576;GO:0036092	GO:0003674;GO:0003824;GO:0052742;GO:0016301;GO:0016740;GO:0016772;GO:0016773;GO:0035004;GO:0005515;GO:0005488;GO:0008092;GO:0015631;GO:0016303;GO:0008017	no_go
BN1106_s179B000159	LN627196	maker-scaffold179-est_gff_Cufflinks-gene-0.31	432	10	1	0.00842593	0.000416667	no_uniprot	uncharacterised	no_go	no_ipr	no_go	no_go	no_go
BN1106_s1863B000150	LN628880	maker-scaffold1863-augustus-gene-0.17	1573	15	10	0.00297521	0.00211062	G7YG21;G4M033;G4M034;Q5C663;K1QYV4	Ankyrin repeat and fyve domain containing,putative;Ankyrin repeat and FYVE domain-containing protein 1;SJCHGC08840 protein	GO:0046872	IPR002110;IPR020683;IPR000210;IPR011333;IPR013069;IPR000306;IPR017455;IPR011011;IPR013083	no_go	GO:0003674;GO:0005488;GO:0043167;GO:0043169;GO:0046872;GO:0005515	no_go
BN1106_s1896B000184	LN628913	maker-scaffold1896-augustus-gene-0.27	5913	32	27	0.00186369	0.00110942	H2KRN1;G4VN07;Q5C6C4;E5S4Z0;G0MQH9	Surface antigen repeat family protein;Putative uncharacterized protein;Uncharacterized protein;SJCHGC06029 protein	GO:0005615;GO:0010506	IPR027881	GO:0008152;GO:0006914;GO:0008150;GO:0009056;GO:0009894;GO:0009987;GO:0019222;GO:0031323;GO:0031329;GO:0044237;GO:0044248;GO:0050789;GO:0050794;GO:0065007;GO:0010506	no_go	GO:0005575;GO:0005576;GO:0044421;GO:0005615
BN1106_s1920B000088	LN628937	maker-scaffold1920-augustus-gene-0.21	4112	29	19	0.00258268	0.00156128	G4VAE4;G7YML8;R7VID2;H0Z5A3;R0LF47	Tubulin tyrosine ligase-related;Tubulin polyglutamylase TTLL4;Uncharacterized protein	GO:0016874;GO:0018095	IPR004344;IPR027748	GO:0008152;GO:0006464;GO:0008150;GO:0009987;GO:0018193;GO:0018200;GO:0019538;GO:0036211;GO:0043170;GO:0043412;GO:0044237;GO:0044238;GO:0044260;GO:0044267;GO:0071704;GO:0018095	GO:0003674;GO:0003824;GO:0016874;GO:0016879;GO:0016881;GO:0004835	no_go
BN1106_s1922B000121	LN628939	maker-scaffold1922-augustus-gene-0.31	2616	25	11	0.00207951	0.00116208	G7YNH5;K1QP33;C3ZHP1;R7TC71;K1QTG4	Putative uncharacterized protein;Uncharacterized protein	no_go	IPR009836	no_go	no_go	no_go
BN1106_s1929B000163	LN628946	maker-scaffold1929-augustus-gene-0.21	2038	15	6	0.00243376	0.000922473	G4LWG9;R7UIE9;H3HRG1;H2XWG8;H6WA33	Centrosomal protein of 72 kD (Cep72 protein),putative;Uncharacterized protein;CEP72	no_go	IPR001611;IPR003603	no_go	no_go	no_go
BN1106_s1943B000080	LN628960	maker-scaffold1943-est_gff_Cufflinks-exonerate_est2genome-est_gff_TopHat-gene-0.2	2403	48	18	0.00599251	0.00244694	G7YHX2	Uncharacterized protein	no_go	no_ipr	no_go	no_go	no_go
BN1106_s2B000357	LN627019	maker-scaffold2-augustus-gene-0.48	1549	22	3	0.00530665	0.000593932	G7Y782;G4VGC2;B3MUD7;Q7Q0S7;E0VFB0	GF20690;Echinoid, putative;Uncharacterized protein;Neural cell adhesion molecule 1-A;AGAP010184-PA	GO:0016020	IPR003961;IPR007110;IPR013783;IPR013098;IPR003599;IPR003598;IPR013151;IPR013162;IPR013106	no_go	no_go	GO:0005575;GO:0016020
BN1106_s2002B000237	LN629019	maker-scaffold2002-augustus-gene-0.31	3018	23	18	0.00245858	0.00229954	G7YA76;G4LXI4;T1D158;G3U6N9;G3T7L9	Uncharacterized protein;ADAMTS peptidase (M12 family);ADAMTS5 peptidase, M12 family;ADAMTS5	GO:0005578;GO:0004222;GO:0008270;GO:0006508;IPR012314;PF08685;PS51046	IPR010294;IPR024079;IPR012314;IPR001590;IPR013273;IPR002870;IPR000884	GO:0008152;GO:0008150;GO:0019538;GO:0043170;GO:0044238;GO:0071704;GO:0006508	GO:0003674;GO:0003824;GO:0004175;GO:0008237;GO:0008233;GO:0070011;GO:0016787;GO:0005488;GO:0046872;GO:0043167;GO:0043169;GO:0046914;GO:0004222;GO:0008270	GO:0005575;GO:0005576;GO:0031012;GO:0044421;GO:0005578
BN1106_s2007B000408	LN629024	maker-scaffold2007-augustus-gene-0.31	1648	14	11	0.00241505	0.00225728	no_uniprot	uncharacterised	no_go	no_ipr	no_go	no_go	no_go
BN1106_s2037B000358	LN629054	maker-scaffold2037-augustus-gene-0.38	713	11	3	0.00507714	0.00165498	no_uniprot	uncharacterised	no_go	no_ipr	no_go	no_go	no_go
BN1106_s2050B000322	LN629067	maker-scaffold2050-augustus-gene-0.41	1560	13	6	0.00314103	0.00114103	H2KQB2;G4VIA0	Putative uncharacterized protein;Uncharacterized protein	no_go	IPR016017	no_go	no_go	no_go
BN1106_s2066B000098	LN629083	maker-scaffold2066-augustus-gene-0.10	6254	37	23	0.00204669	0.00135913	G7YAV4;L7MAQ7;H9KRL3;R7T9X3;J9JKE5	Brefeldin A-inhibited guanine nucleotide-exchange protein 3;Uncharacterized protein	GO:0005086;GO:0032012;GO:0046872;GO:0003676	IPR016024;IPR015403;IPR000904;IPR023394;IPR007087;IPR015880;IPR013087	GO:0007165;GO:0035556;GO:0007154;GO:0007264;GO:0007265;GO:0008150;GO:0009966;GO:0009987;GO:0010646;GO:0023052;GO:0023051;GO:0032011;GO:0044699;GO:0044700;GO:0044763;GO:0046578;GO:0048583;GO:0050789;GO:0050794;GO:0050896;GO:0051056;GO:0051716;GO:0065007;GO:0032012	GO:0003674;GO:0005083;GO:0005085;GO:0030234;GO:0030695;GO:0060589;GO:0005488;GO:0043167;GO:0043169;GO:0097159;GO:1901363;GO:0005086;GO:0046872;GO:0003676	GO:0005575;GO:0005623;GO:0044464;GO:0005622
BN1106_s2083B000138	LN629100	maker-scaffold2083-augustus-gene-0.15	1242	13	5	0.0031401	0.000724638	G4VF16;G7YMA8;I3KPC0;H2TAA8;H2M2Z7	Putative ubinuclein/yemanuclein;Ubinuclein-1;Uncharacterized protein	GO:0005634;GO:0016568	IPR014840;IPR026936;IPR026949;IPR026947	GO:0051276;GO:0006325;GO:0006996;GO:0008150;GO:0009987;GO:0016043;GO:0044699;GO:0044763;GO:0071840;GO:0016568	no_go	GO:0005622;GO:0005575;GO:0005623;GO:0043231;GO:0043226;GO:0043227;GO:0043229;GO:0044424;GO:0044464;GO:0005634
BN1106_s2091B000374	LN629108	maker-scaffold2091-augustus-gene-0.56	1200	14	1	0.00416667	0.00035	no_uniprot	uncharacterised	no_go	no_ipr	no_go	no_go	no_go
BN1106_s2126B000356	LN629143	maker-scaffold2126-augustus-gene-0.39	5552	33	18	0.00199568	0.00105908	G7Y7Q6;G4V7W4;K1PQD7;R7VCX2;E9QIG7	Uncharacterized protein;Putative uncharacterized protein	no_go	IPR008962	no_go	no_go	no_go
BN1106_s2153B000115	LN629170	maker-scaffold2153-augustus-gene-0.12	4971	32	14	0.00204788	0.000848924	G7YP32;G7YHW9;G4VCT4;Q5C5Y6;G7YFY3	Putative uncharacterized protein;Uncharacterized protein;SJCHGC04026 protein	no_go	IPR001610	no_go	no_go	no_go
BN1106_s216B000184	LN627233	maker-scaffold216-augustus-gene-0.20	758	16	3	0.00635884	0.0014248	no_uniprot	uncharacterised	no_go	no_ipr	no_go	no_go	no_go
BN1106_s2171B000206	LN629188	maker-scaffold2171-augustus-gene-0.22	1497	14	3	0.00204409	0.000360721	H2KSU3;H2KRJ4;G4V6S1;G4V6S2;C1LEG9	2-acylglycerol O-acyltransferase 2-A;Diacylglycerol O-acyltransferase 1;Putative diacylglycerol O-acyltransferase;2-acylglycerol O-acyltransferase 1	GO:0003846;GO:0004144;GO:0016747	IPR007130	no_go	GO:0003674;GO:0003824;GO:0008374;GO:0016411;GO:0016740;GO:0016746;GO:0016747;GO:0003846;GO:0004144	no_go
BN1106_s2172B000091	LN629189	maker-scaffold2172-augustus-gene-0.13	861	13	1	0.005482	0.000557491	G7YF14;I1ZIL0;G7YTE8;B3G3I7;Q7Q966	TRPA1 channel protein;Transient receptor potential cation channel subfamily A member 1;Transient receptor potential cation channel subfamily A member-1;AGAP004863-PA	GO:0016021;GO:0005216	IPR002110;IPR020683;IPR005821	no_go	GO:0003674;GO:0005215;GO:0022857;GO:0015075;GO:0015267;GO:0022803;GO:0022891;GO:0022838;GO:0022892;GO:0005488;GO:0005216;GO:0005515	GO:0005575;GO:0016020;GO:0031224;GO:0044425;GO:0016021
BN1106_s2290B000166	LN629307	maker-scaffold2290-augustus-gene-0.13	933	11	10	0.00317256	0.00345123	G7YPM9;C1L3S7;G4V6L5	Cyclin-dependent kinase-like 1;Serine/threonine kinase	GO:0005524;GO:0004693;GO:0004674	IPR011009;IPR000719;IPR017441;IPR002290;IPR008271	no_go	GO:0000166;GO:0001882;GO:0001883;GO:0003674;GO:0005488;GO:0017076;GO:0030554;GO:0032549;GO:0032550;GO:0032553;GO:0032555;GO:0032559;GO:0035639;GO:0036094;GO:0043167;GO:0043168;GO:0097159;GO:1901265;GO:1901363;GO:0003824;GO:0004672;GO:0004674;GO:0016301;GO:0016740;GO:0016772;GO:0016773;GO:0097472;GO:0005524;GO:0004693	no_go
BN1106_s23B000362	LN627040	maker-scaffold23-augustus-gene-0.44	3035	20	13	0.0027084	0.00190445	H2KV44;G4VAZ3;R7VB10;K1Q8J9;H3JC06	Putative uncharacterized protein;Coiled-coil domain-containing protein C6orf97;Uncharacterized protein	no_go	no_ipr	no_go	no_go	no_go
BN1106_s232B000325	LN627249	maker-scaffold232-augustus-gene-0.34	915	19	14	0.00760656	0.00513661	no_uniprot	uncharacterised	no_go	no_ipr	no_go	no_go	no_go
BN1106_s2362B000058	LN629379	maker-scaffold2362-augustus-gene-0.7	1428	14	8	0.00240809	0.00162761	G7YC08;G4LYL1;G7YC09;K0ISK7;F1SR66	Uncharacterized protein;Ephrin receptor, putative;Ephrin type-A receptor 5;Ephrin type-A receptor 4;Eph receptor A4	GO:0030424;GO:0030425;GO:0031901;GO:0005887;GO:0005524;GO:0005004;GO:0005005;GO:0007628;GO:0021957;GO:0097156;GO:0097155;GO:0008045;GO:0048681;GO:0043507;GO:2001108;GO:0046777;GO:0048710;GO:0050770;GO:0061001;GO:0032314;GO:0032317;GO:0016021;GO:0004713;GO:0018108;GO:0048013;GO:0005003	IPR027936;IPR003961;IPR013783;IPR011009;IPR000719;IPR017441;IPR001660;IPR013761;IPR011510;IPR001245;IPR008266;IPR020635;IPR008979;IPR001090;IPR009030;IPR011641;IPR001426	GO:0007610;GO:0007626;GO:0030534;GO:0008150;GO:0008344;GO:0032501;GO:0044699;GO:0044707;GO:0044708;GO:0050896;GO:0000902;GO:0000904;GO:0007275;GO:0009653;GO:0007399;GO:0007409;GO:0007417;GO:0009987;GO:0016043;GO:0021952;GO:0021953;GO:0021954;GO:0021955;GO:0022008;GO:0030030;GO:0030154;GO:0030182;GO:0031175;GO:0032502;GO:0032989;GO:0032990;GO:0044763;GO:0044767;GO:0048468;GO:0048666;GO:0048667;GO:…	GO:0000166;GO:0001882;GO:0001883;GO:0003674;GO:0005488;GO:0017076;GO:0030554;GO:0032549;GO:0032550;GO:0032553;GO:0032555;GO:0032559;GO:0035639;GO:0036094;GO:0043167;GO:0043168;GO:0097159;GO:1901265;GO:1901363;GO:0003824;GO:0004672;GO:0004713;GO:0004714;GO:0004871;GO:0004872;GO:0004888;GO:0005003;GO:0016301;GO:0016740;GO:0016772;GO:0016773;GO:0019199;GO:0038023;GO:0060089;GO:0005524;GO:0005004;GO:…	GO:0005575;GO:0005623;GO:0043005;GO:0042995;GO:0044464;GO:0097458;GO:0005622;GO:0016020;GO:0005737;GO:0005768;GO:0005769;GO:0043231;GO:0010008;GO:0031090;GO:0043226;GO:0043227;GO:0043229;GO:0044422;GO:0044424;GO:0044440;GO:0044444;GO:0044446;GO:0005886;GO:0016021;GO:0031224;GO:0031226;GO:0044425;GO:0044459;GO:0071944;GO:0030424;GO:0030425;GO:0031901;GO:0005887
BN1106_s241B000547	LN627258	maker-scaffold241-augustus-gene-0.61	1591	14	6	0.0033061	0.0010308	G7YL75;G4V617	Putative uncharacterized protein;Uncharacterized protein	no_go	IPR006594	no_go	no_go	no_go
BN1106_s2423B000170	LN629440	maker-scaffold2423-augustus-gene-0.15	2148	16	13	0.00240223	0.00162011	H2KV61;G4VLC2	Putative uncharacterized protein	no_go	no_ipr	no_go	no_go	no_go
BN1106_s2528B000131	LN629545	maker-scaffold2528-augustus-gene-0.14	3078	35	19	0.00355426	0.00226121	G7YTI1;G4VF88;K1R8A0;R7UFK9;H3IU58	Uncharacterized protein;WD repeat-containing protein 90	no_go	IPR007714;IPR011047;IPR015943;IPR001680;IPR017986;IPR011042;IPR019775	no_go	GO:0003674;GO:0005488;GO:0005515	no_go
BN1106_s2555B000176	LN629572	maker-scaffold2555-augustus-gene-0.31	2454	28	19	0.00332518	0.00201304	G7Y947	Uncharacterized protein	no_go	no_ipr	no_go	no_go	no_go
BN1106_s2644B000220	LN629661	maker-scaffold2644-augustus-gene-0.15	4852	39	11	0.00291838	0.000915087	H2KUD7;H2KUD8;G4VLE4;M3Y668;B4DFE7	cDNA FLJ53311, highly similar to Receptor-type tyrosine-protein phosphatase zeta (EC 3.1.3.48);Putative rgs-gaip interacting protein gipc;Receptor-type tyrosine-protein phosphatase zeta;Rgs-gaip interacting protein gipc;Uncharacterized protein	GO:0004725;GO:0035335	IPR000387;IPR016130;IPR000242;IPR003961;IPR013783;IPR001478;IPR001202;IPR001148	GO:0008152;GO:0006464;GO:0006470;GO:0006793;GO:0006796;GO:0008150;GO:0009987;GO:0016311;GO:0019538;GO:0036211;GO:0043170;GO:0043412;GO:0044237;GO:0044238;GO:0044260;GO:0044267;GO:0071704;GO:0035335	GO:0003674;GO:0003824;GO:0004721;GO:0016787;GO:0016788;GO:0016791;GO:0042578;GO:0005488;GO:0004725;GO:0005515	no_go
BN1106_s2662B000423	LN629679	maker-scaffold2662-augustus-gene-0.41	4334	25	9	0.00180895	0.000742963	H2KPT6;G4VQ90;F1PD78;G1LNG8;G3SX90	Uncharacterized protein;Armadillo repeat-containing protein 2	no_go	IPR011989;IPR016024;IPR000225	no_go	GO:0003674;GO:0005488	no_go
BN1106_s2739B000107	LN629756	maker-scaffold2739-augustus-gene-0.4	4310	42	19	0.00394432	0.00173086	G7YV39;M4A2Y0;H2LN97;F7E9U9;G7PDA2	Uncharacterized protein;HEAT repeat-containing protein 7A;HEAT repeat-containing protein 7A homolog	no_go	IPR011989;IPR016024;IPR000357;IPR021133	no_go	GO:0003674;GO:0005488	no_go
BN1106_s2796B000270	LN629813	maker-scaffold2796-augustus-gene-0.27	1224	15	3	0.00416667	0.000686275	G4VE22;G7YAT3	Putative dihydropyridine-sensitive l-type calcium channel;Dihydropyridine-sensitive l-type calcium channel	no_go	IPR004010;IPR013608;IPR002035	no_go	no_go	no_go
BN1106_s2804B000292	LN629821	maker-scaffold2804-augustus-gene-0.41	1165	12	3	0.0047382	0.000927039	E9GSQ5;E2B5A9;A0JPR9;J9JM45;E2A987	Transposase domain-containing protein;Putative uncharacterized protein;Uncharacterized protein	no_go	IPR004242	no_go	no_go	no_go
BN1106_s2832B000120	LN629849	maker-scaffold2832-augustus-gene-0.22	714	17	13	0.00812325	0.00557423	M7C523;G7YBU4;G7YHE3;G4M1P3;G4VJ68	Helicase, putative;Putative helicase;Transmembrane protein 62	GO:0004386;GO:0016021	no_ipr	no_go	GO:0003674;GO:0003824;GO:0017111;GO:0016462;GO:0016787;GO:0016817;GO:0016818;GO:0004386	GO:0005575;GO:0016020;GO:0031224;GO:0044425;GO:0016021
BN1106_s2930B000114	LN629947	maker-scaffold2930-est_gff_Cufflinks-gene-0.6	764	12	1	0.00709424	0.000628272	no_uniprot	uncharacterised	no_go	no_ipr	no_go	no_go	no_go
BN1106_s2950B000116	LN629967	maker-scaffold2950-augustus-gene-0.17	1382	15	7	0.00347323	0.00172214	G7YEB4;G4VIW2;M4A3V0;Q4T2U8;H2M267	Putative uncharacterized protein;Phospholipid-translocating ATPase;Uncharacterized protein	GO:0016021;GO:0005524;GO:0019829;GO:0000287;GO:0004012	IPR023299;IPR018303;IPR006539;IPR008250;IPR001757	no_go	GO:0000166;GO:0001882;GO:0001883;GO:0003674;GO:0005488;GO:0017076;GO:0030554;GO:0032549;GO:0032550;GO:0032553;GO:0032555;GO:0032559;GO:0035639;GO:0036094;GO:0043167;GO:0043168;GO:0097159;GO:1901265;GO:1901363;GO:0042623;GO:0003824;GO:0042626;GO:0017111;GO:0005215;GO:0022857;GO:0008324;GO:0016887;GO:0015075;GO:0015399;GO:0015405;GO:0016462;GO:0016787;GO:0016817;GO:0016818;GO:0016820;GO:0022804;GO:…	GO:0005575;GO:0016020;GO:0031224;GO:0044425;GO:0016021
BN1106_s2978B000125	LN629995	maker-scaffold2978-augustus-gene-0.20	2381	16	9	0.00158757	0.00098278	G7YNK1;G4VBI5;C3YPG3;F6WK74;G7PEE0	Putative uncharacterized protein;Uncharacterized protein;Protein MCM10-like protein;Minichromosome maintenance protein 10	GO:0005634;GO:0006260	IPR015411;IPR015408	GO:0008152;GO:0006139;GO:0006259;GO:0006725;GO:0006807;GO:0008150;GO:0009058;GO:0009059;GO:0009987;GO:0034641;GO:0034645;GO:0043170;GO:0044237;GO:0044238;GO:0044249;GO:0044260;GO:0046483;GO:0071704;GO:0090304;GO:1901360;GO:1901576;GO:0006260	no_go	GO:0005622;GO:0005575;GO:0005623;GO:0043231;GO:0043226;GO:0043227;GO:0043229;GO:0044424;GO:0044464;GO:0005634
BN1106_s3160B000100	LN630177	maker-scaffold3160-augustus-gene-0.12	1755	16	6	0.00180057	0.000752137	G4M1M8;G7YP58	Protein kinase;Putative uncharacterized protein	GO:0016301	no_ipr	no_go	GO:0003674;GO:0003824;GO:0016740;GO:0016772;GO:0016301	no_go
BN1106_s319B000231	LN627336	maker-scaffold319-augustus-gene-0.16	2627	17	10	0.00265702	0.00169014	G7Y8R9;G4VJA7;G7YI22;D2GVT9;G1ML33	Putative uncharacterized protein;Uncharacterized protein;Putative cadherin;Protocadherin-11 X-linked;Protocadherin-1	GO:0016021;GO:0005886;GO:0005509;GO:0007156	IPR002126;IPR015919;IPR020894;IPR013164;IPR013585	GO:0007155;GO:0008150;GO:0009987;GO:0016337;GO:0022610;GO:0044699;GO:0044763;GO:0007156	GO:0003674;GO:0005488;GO:0046872;GO:0043167;GO:0043169;GO:0005509	GO:0005575;GO:0016020;GO:0031224;GO:0044425;GO:0005623;GO:0044464;GO:0071944;GO:0016021;GO:0005886
BN1106_s3207B000241	LN630224	maker-scaffold3207-augustus-gene-0.29	1350	18	3	0.00555556	0.00111111	no_uniprot	uncharacterised	no_go	no_ipr	no_go	no_go	no_go
BN1106_s3229B000138	LN630246	maker-scaffold3229-augustus-gene-0.26	2444	18	11	0.00216858	0.00116203	G7Y6K1	Uncharacterized protein	no_go	no_ipr	no_go	no_go	no_go
BN1106_s327B000156	LN627344	maker-scaffold327-augustus-gene-0.18	4677	27	24	0.00217661	0.00212102	G4VS87;G7Y5L7;K1R3G4;T1EY50	Uncharacterized protein;Xylosyltransferase 2	GO:0016020;GO:0008375;GO:0030158;GO:0006024	IPR011047;IPR015943;IPR002889;IPR003406;IPR017986;IPR024448;IPR027417;IPR001680	GO:0008152;GO:0006022;GO:0006023;GO:0006807;GO:0008150;GO:0009058;GO:0009059;GO:0030203;GO:0043170;GO:0044710;GO:0071704;GO:1901135;GO:1901137;GO:1901564;GO:1901566;GO:1901576;GO:0006024	GO:0003674;GO:0003824;GO:0008194;GO:0016740;GO:0016757;GO:0016758;GO:0016763;GO:0035252;GO:0042285;GO:0005488;GO:0008375;GO:0030158;GO:0005515	GO:0005575;GO:0016020
BN1106_s3274B000056	LN630291	maker-scaffold3274-augustus-gene-0.3	1541	13	10	0.00194679	0.00195977	G7YWZ0;G4VGZ7;R7UC80;H3JGC9;C3YZV1	Putative uncharacterized protein;Uncharacterized protein;Mitochondria-eating protein	GO:0005741;GO:0033554;GO:0016849;GO:0009190;GO:0035556	IPR026169;IPR001054;IPR027417	GO:0006950;GO:0008150;GO:0009987;GO:0044699;GO:0044763;GO:0050896;GO:0051716;GO:0008152;GO:0006139;GO:0006725;GO:0006753;GO:0006793;GO:0006796;GO:0006807;GO:0009058;GO:0009117;GO:0009165;GO:0009187;GO:0018130;GO:0019438;GO:0019637;GO:0034641;GO:0034654;GO:0044237;GO:0044238;GO:0044249;GO:0044271;GO:0044281;GO:0044710;GO:0046483;GO:0055086;GO:0071704;GO:0090407;GO:1901293;GO:1901360;GO:1901362;GO:…	GO:0003674;GO:0003824;GO:0016829;GO:0016849	GO:0005622;GO:0005575;GO:0016020;GO:0005739;GO:0005623;GO:0005737;GO:0005740;GO:0043231;GO:0019867;GO:0031090;GO:0031966;GO:0031967;GO:0031968;GO:0031975;GO:0043226;GO:0043227;GO:0043229;GO:0044422;GO:0044424;GO:0044429;GO:0044444;GO:0044446;GO:0044464;GO:0005741
BN1106_s3294B000058	LN630311	maker-scaffold3294-augustus-gene-0.6	3950	23	27	0.00156456	0.00245443	G4M1M0;G7YGH0;T1JC84;F1NQT0;D0VEW8		GO:0003677;GO:0003887;GO:0000166;GO:0006260	IPR006172;IPR017964;IPR006133;IPR006134;IPR023211;IPR012337;IPR025687	GO:0008152;GO:0006139;GO:0006259;GO:0006725;GO:0006807;GO:0008150;GO:0009058;GO:0009059;GO:0009987;GO:0034641;GO:0034645;GO:0043170;GO:0044237;GO:0044238;GO:0044249;GO:0044260;GO:0046483;GO:0071704;GO:0090304;GO:1901360;GO:1901576;GO:0006260	GO:0003674;GO:0003676;GO:0005488;GO:0097159;GO:1901363;GO:0003824;GO:0016740;GO:0016772;GO:0016779;GO:0034061;GO:0036094;GO:1901265;GO:0003677;GO:0003887;GO:0000166	no_go
BN1106_s3300B000094	LN630317	maker-scaffold3300-augustus-gene-0.4	1453	17	7	0.00364763	0.00139023	G7Y3B7	Uncharacterized protein	no_go	no_ipr	no_go	no_go	no_go
BN1106_s3411B000110	LN630428	maker-scaffold3411-augustus-gene-0.11	4255	25	14	0.00212926	0.00141011	G7YJQ2;H2KSL9;Q5DEL4;G4V6V6	Putative uncharacterized protein;Uncharacterized protein;SJCHGC07372 protein	no_go	no_ipr	no_go	no_go	no_go
BN1106_s364B000277	LN627381	maker-scaffold364-exonerate_est2genome-gene-0.25	890	11	4	0.00395506	0.0014382	no_uniprot	uncharacterised	no_go	no_ipr	no_go	no_go	no_go
BN1106_s3785B000225	LN630802	maker-scaffold3785-augustus-gene-0.19	9419	36	39	0.00121032	0.00129101	G7YBV2;H9GTW8;S7N569;L5LPN4;U3K5U8	Vacuolar protein sorting-associated protein 13D;Uncharacterized protein	no_go	IPR026847;IPR026854;IPR009543;IPR009060;IPR015940;IPR000449	GO:0008150;GO:0033036;GO:0051179;GO:0008104	no_go	no_go
BN1106_s38B000516	LN627055	maker-scaffold38-augustus-gene-0.59	669	13	4	0.00690583	0.00188341	no_uniprot	uncharacterised	no_go	no_ipr	no_go	no_go	no_go
BN1106_s3809B000083	LN630826	maker-scaffold3809-augustus-gene-0.14	550	10	1	0.00614545	0.000763636	G7YBJ9;G4VR59;Q5DCA7	Uncharacterized protein;SJCHGC06849 protein	no_go	no_ipr	no_go	no_go	no_go
BN1106_s3829B000188	LN630846	maker-scaffold3829-augustus-gene-0.15	4293	44	35	0.00279059	0.00208712	G7Y6A7;G4VD16;F6YVK0;U3IRS2;R0LIC2	Uncharacterized protein;Putative uncharacterized protein;Golgin subfamily A member 4	GO:0000042	IPR000237	GO:0000301;GO:0016192;GO:0008104;GO:0006605;GO:0006810;GO:0006886;GO:0006891;GO:0008150;GO:0009987;GO:0015031;GO:0016482;GO:0033036;GO:0033365;GO:0034067;GO:0034613;GO:0044699;GO:0044763;GO:0044765;GO:0045184;GO:0046907;GO:0048193;GO:0051179;GO:0051234;GO:0051641;GO:0051649;GO:0070727;GO:0071702;GO:0072594;GO:0072600;GO:0000042	GO:0003674;GO:0005488;GO:0005515	no_go
BN1106_s3896B000120	LN630913	maker-scaffold3896-augustus-gene-0.6	720	12	4	0.00694444	0.00233333	G4M0J7;H2KNI1	Actin bundling/missing in metastasis-related;Metastasis suppressor protein 1	GO:0046847;GO:0007165	IPR013606	GO:0008150;GO:0009987;GO:0022607;GO:0016043;GO:0030030;GO:0030031;GO:0044085;GO:0044699;GO:0044763;GO:0071840;GO:0007154;GO:0023052;GO:0044700;GO:0050789;GO:0050794;GO:0050896;GO:0051716;GO:0065007;GO:0046847;GO:0007165	no_go	no_go
BN1106_s3980B000069	LN630997	maker-scaffold3980-augustus-gene-0.11	1344	13	11	0.00174107	0.00193452	G4V9I7;Q5DFB4	Putative uncharacterized protein;SJCHGC09034 protein	no_go	no_ipr	no_go	no_go	no_go
BN1106_s4056B000169	LN631073	maker-scaffold4056-augustus-gene-0.18	1971	23	10	0.0033587	0.00136986	H2KQR2;G4LV20;H0Z0Y0;H2MJR6;C1L412	BTB/POZ domain-containing protein 12;Putative uncharacterized protein;Uncharacterized protein;Structure-specific endonuclease subunit SLX4	GO:0033557;GO:0017108;GO:0006281;GO:0006260;GO:0004519	IPR018574;IPR000210	GO:0008152;GO:0006139;GO:0006259;GO:0006725;GO:0006807;GO:0006950;GO:0006974;GO:0008150;GO:0009987;GO:0033554;GO:0034641;GO:0043170;GO:0044237;GO:0044238;GO:0044260;GO:0044699;GO:0044763;GO:0046483;GO:0050896;GO:0051716;GO:0071704;GO:0090304;GO:1901360;GO:0009058;GO:0009059;GO:0034645;GO:0044249;GO:1901576;GO:0006281;GO:0006260	GO:0003674;GO:0003824;GO:0004518;GO:0004519;GO:0004520;GO:0004536;GO:0016787;GO:0016788;GO:0016888;GO:0016893;GO:0048256;GO:0017108	GO:0000228;GO:0005622;GO:0005575;GO:0005623;GO:0005634;GO:0005694;GO:0043231;GO:0031974;GO:0031981;GO:0032991;GO:0043226;GO:0043227;GO:0043228;GO:0043229;GO:0043232;GO:0043233;GO:0043234;GO:0044422;GO:0044424;GO:0044427;GO:0044428;GO:0044446;GO:0044454;GO:0044464;GO:0070013;GO:0033557
BN1106_s413B000190	LN627430	maker-scaffold413-augustus-gene-0.24	1554	22	13	0.0042471	0.00279279	no_uniprot	uncharacterised	no_go	no_ipr	no_go	no_go	no_go
BN1106_s418B000297	LN627435	maker-scaffold418-augustus-gene-0.36	2602	23	12	0.00317448	0.00160646	H2KVT5;G4VGX7;G3W0I7;G3TDE7;L9KQ10		GO:0005507;GO:0008131;GO:0048038;GO:0009308	IPR000269;IPR015798;IPR016182;IPR015800;IPR015801;IPR015802	GO:0008152;GO:0006807;GO:0008150;GO:0071704;GO:1901564;GO:0044710;GO:0009308;GO:0055114	GO:0003674;GO:0005488;GO:0046872;GO:0043167;GO:0043169;GO:0046914;GO:0003824;GO:0016491;GO:0016638;GO:0016641;GO:0048037;GO:0005507;GO:0008131;GO:0048038	no_go
BN1106_s4246B000177	LN631263	maker-scaffold4246-augustus-gene-0.4	1077	12	12	0.00404828	0.00402971	G7YSE3;G4VQC0	Uncharacterized protein;Lysosome membrane protein 2	GO:0005524;GO:0019205;GO:0006139;GO:0016021;GO:0007155	IPR000850;IPR027417;IPR002159	GO:0008152;GO:0006725;GO:0006807;GO:0008150;GO:0009987;GO:0034641;GO:0044237;GO:0044238;GO:0046483;GO:0071704;GO:1901360;GO:0022610;GO:0044699;GO:0044763;GO:0006139;GO:0007155	GO:0000166;GO:0001882;GO:0001883;GO:0003674;GO:0005488;GO:0017076;GO:0030554;GO:0032549;GO:0032550;GO:0032553;GO:0032555;GO:0032559;GO:0035639;GO:0036094;GO:0043167;GO:0043168;GO:0097159;GO:1901265;GO:1901363;GO:0003824;GO:0016301;GO:0016740;GO:0016772;GO:0005524;GO:0019205	GO:0005575;GO:0016020;GO:0031224;GO:0044425;GO:0016021
BN1106_s4263B000087	LN631280	maker-scaffold4263-augustus-gene-0.10	1623	14	6	0.0038817	0.00166359	G4LVE4;C3ZF39;K1QG02;G3W4Q6;D3Z5Y6	Putative uncharacterized protein;Zinc finger B-box domain-containing protein 1;Uncharacterized protein;Zinc finger B-box domain containing protein 1	GO:0005622;GO:0008270	IPR000315;IPR013083	no_go	GO:0003674;GO:0005488;GO:0046872;GO:0043167;GO:0043169;GO:0046914;GO:0008270	GO:0005575;GO:0005623;GO:0044464;GO:0005622
BN1106_s4388B000084	LN631405	maker-scaffold4388-augustus-gene-0.5	1679	20	5	0.00455805	0.00102442	H2KQ65;G4VEB3;T1EEC5;Q59GK2;G1PCN8	Uncharacterized protein;Putative heparan sulfate n-deacetylase/n-sulfotransferase;Heparan sulfate N-deacetylase/N-sulfotransferase;N-deacetylase/N-sulfotransferase (Heparan glucosaminyl) 1 variant	GO:0015016;GO:0019213;GO:0048702;GO:0048703;GO:0008543;GO:0030900;GO:0030203;GO:0000165;GO:0030901;GO:0000271;GO:0006477;GO:0007585;GO:0007224;GO:0016787	IPR021930;IPR027417;IPR000863	GO:0001501;GO:0007275;GO:0009653;GO:0009790;GO:0009887;GO:0008150;GO:0009792;GO:0032501;GO:0032502;GO:0043009;GO:0044699;GO:0044707;GO:0044767;GO:0048513;GO:0048562;GO:0048568;GO:0048598;GO:0048701;GO:0048704;GO:0048705;GO:0048706;GO:0048731;GO:0048856;GO:0007165;GO:0007169;GO:0007154;GO:0007166;GO:0007167;GO:0009719;GO:0009987;GO:0010033;GO:0023052;GO:0070887;GO:0042221;GO:0044344;GO:0044700;GO:…	GO:0003674;GO:0003824;GO:0008146;GO:0016740;GO:0016782;GO:0034483;GO:0016787;GO:0015016;GO:0019213	no_go
BN1106_s440B000226	LN627457	maker-scaffold440-est_gff_Cufflinks-exonerate_est2genome-est_gff_TopHat-gene-0.5	1130	21	8	0.00576991	0.00246018	no_uniprot	uncharacterised	no_go	no_ipr	no_go	no_go	no_go
BN1106_s441B000111	LN627458	maker-scaffold441-augustus-gene-0.15	4302	28	23	0.00234775	0.00187355	G4M0X9;G7YVE3;G4V7T1;G7YEE8;Q5C6V9	Putative uncharacterized protein;Putative guanine-nucleotide-exchange-factor;Rap guanine nucleotide exchange factor (GEF) 1;Rap guanine nucleotide exchange factor 1;SJCHGC07607 protein	GO:0005622;GO:0005085;GO:0007264;GO:0051056	IPR008937;IPR023578;IPR001895;IPR000651	GO:0007165;GO:0035556;GO:0007154;GO:0008150;GO:0009987;GO:0023052;GO:0044699;GO:0044700;GO:0044763;GO:0050789;GO:0050794;GO:0050896;GO:0051716;GO:0065007;GO:0007264;GO:0009966;GO:0010646;GO:0023051;GO:0048583;GO:0051056	GO:0003674;GO:0030234;GO:0030695;GO:0060589;GO:0005085	GO:0005575;GO:0005623;GO:0044464;GO:0005622
BN1106_s4440B000163	LN631457	maker-scaffold4440-augustus-gene-0.30	1002	15	9	0.0044511	0.00223553	G7Y8X6;G3VHM7;Q9SY62;Q4REN2;I3IX68	Uncharacterized protein;Cysteine and glycine-rich protein;F14N23.8	GO:0008270	IPR001781	no_go	GO:0003674;GO:0005488;GO:0046872;GO:0043167;GO:0043169;GO:0046914;GO:0008270	no_go
BN1106_s45B000424	LN627062	maker-scaffold45-augustus-gene-0.44	1218	16	7	0.00298851	0.0016913	G7Y8Z6;G7YJJ5;G4VJN2;R7U3A5;G4LW05	Transient receptor potential cation channel,subfamily m, member, putative;Putative transient receptor potential cation channel,subfamily m, member;Transient receptor potential cation channel subfamily M member 1;Transient receptor potential cation channel subfamily M member 2;Uncharacterized protein	GO:0016021;GO:0005216;GO:0016787	IPR005821;IPR002110;IPR015797	no_go	GO:0003674;GO:0005215;GO:0022857;GO:0015075;GO:0015267;GO:0022803;GO:0022891;GO:0022838;GO:0022892;GO:0003824;GO:0005216;GO:0016787	GO:0005575;GO:0016020;GO:0031224;GO:0044425;GO:0016021
BN1106_s46B000395	LN627063	maker-scaffold46-augustus-gene-0.37	2717	19	4	0.00241443	0.000368053	H2KS29;G4VA48;H2MWV6;B2RDX4;A8K8Y8	cDNA FLJ77796, highly similar to Homo sapiens evolutionarily conserved G-patch domain containing protein mRNA;cDNA, FLJ96811, highly similar to Homo sapiens G patch domain containing 1 (GPATC1), mRNA;Putative uncharacterized protein;G patch domain-containing protein 1;Uncharacterized protein	GO:0003676	IPR011666;IPR000467	no_go	GO:0003674;GO:0005488;GO:0097159;GO:1901363;GO:0003676	no_go
BN1106_s462B000766	LN627479	maker-scaffold462-augustus-gene-0.52	6952	33	8	0.00143268	0.000405639	H2KTR5;G4VG96;G7YW63;E4XD92;E4Y518	Whole genome shotgun assembly, reference scaffold set, scaffold scaffold_24;Whole genome shotgun assembly, allelic scaffold set, scaffold scaffoldA_9;Cell polarity protein;Neurexin-1-alpha;Fibropellin-1	no_go	IPR000742;IPR013032;IPR009030;IPR016090;IPR002035;IPR000152;IPR008985;IPR013320;IPR001791;IPR015943;IPR001680;IPR017986;IPR011047;IPR003645	no_go	no_go	no_go
BN1106_s465B000282	LN627482	maker-scaffold465-augustus-gene-0.38	5678	30	12	0.00165551	0.000637548	G7Y628;G4VP28;K1QG16;B7P330;C3YH73	Ataxia telangiectasia mutated, putative;Putative uncharacterized protein;Putative ataxia telangiectasia mutated (Atm);Ataxia telangiectasia mutated family protein;Serine-protein kinase ATM	GO:0004674;GO:0000077;GO:0006281;GO:0016572;GO:0090399;GO:0010212;GO:0000723;GO:0005524;GO:0020037;GO:0005506;GO:0019825;GO:0015671	IPR015519;IPR014009;IPR016024;IPR003151;IPR003152;IPR009050;IPR012292;IPR011009;IPR000403;IPR018936	GO:0000075;GO:0051726;GO:0006950;GO:0006974;GO:0007049;GO:0008150;GO:0009987;GO:0010564;GO:0010948;GO:0022402;GO:0033554;GO:0031570;GO:0044699;GO:0044763;GO:0044770;GO:0048519;GO:0048523;GO:0050789;GO:0050794;GO:0050896;GO:0051716;GO:0065007;GO:1901987;GO:1901988;GO:0008152;GO:0006139;GO:0006259;GO:0006725;GO:0006807;GO:0034641;GO:0043170;GO:0044237;GO:0044238;GO:0044260;GO:0046483;GO:0071704;GO:…	GO:0003674;GO:0003824;GO:0004672;GO:0016301;GO:0016740;GO:0016772;GO:0016773;GO:0000166;GO:0001882;GO:0001883;GO:0005488;GO:0017076;GO:0030554;GO:0032549;GO:0032550;GO:0032553;GO:0032555;GO:0032559;GO:0035639;GO:0036094;GO:0043167;GO:0043168;GO:0097159;GO:1901265;GO:1901363;GO:0046906;GO:0046872;GO:0043169;GO:0046914;GO:0004674;GO:0005524;GO:0020037;GO:0005506;GO:0019825	no_go
BN1106_s492B000344	LN627509	maker-scaffold492-augustus-gene-0.43	2459	18	11	0.00290362	0.00176495	G4V5E9;G7YSY3;F7C9M4;G3VUY4;G3U113	Uncharacterized protein;Mctp-related;Ecdysone-induced protein 78C	GO:0016021;GO:0005509;GO:0005634;GO:0043565;GO:0003700;GO:0003707;GO:0008270;GO:0006351	IPR000008;IPR013583;IPR008946;IPR000536;IPR001628	GO:0008152;GO:0006139;GO:0006725;GO:0006807;GO:0008150;GO:0009058;GO:0009059;GO:0009987;GO:0010467;GO:0016070;GO:0018130;GO:0019438;GO:0032774;GO:0034641;GO:0034645;GO:0034654;GO:0043170;GO:0044237;GO:0044238;GO:0044249;GO:0044260;GO:0044271;GO:0046483;GO:0071704;GO:0090304;GO:1901360;GO:1901362;GO:1901576;GO:0006351	GO:0003674;GO:0005488;GO:0046872;GO:0043167;GO:0043169;GO:0003676;GO:0003677;GO:0097159;GO:1901363;GO:0001071;GO:0004871;GO:0004872;GO:0038023;GO:0060089;GO:0046914;GO:0005509;GO:0043565;GO:0003700;GO:0003707;GO:0008270;GO:0005515	GO:0005575;GO:0016020;GO:0031224;GO:0044425;GO:0005622;GO:0005623;GO:0043231;GO:0043226;GO:0043227;GO:0043229;GO:0044424;GO:0044464;GO:0016021;GO:0005634
BN1106_s493B000199	LN627510	maker-scaffold493-augustus-gene-0.11	9234	35	34	0.00119991	0.00146849	G7YJG1;G4VL72;G4VL71;M0RBA1;Q3V3M6	Dopey-related;Protein dopey-1 homolog;Protein Dopey1;Putative uncharacterized protein	no_go	IPR007249	no_go	no_go	no_go
BN1106_s4951B000036	LN631968	maker-scaffold4951-est_gff_Cufflinks-exonerate_est2genome-est_gff_TopHat-gene-0.0	1269	14	0	0.00353034	0	no_uniprot	uncharacterised	no_go	no_ipr	no_go	no_go	no_go
BN1106_s5062B000018	LN632079	maker-scaffold5062-augustus-gene-0.6	1109	12	5	0.00346258	0.00185753	H2KUH6;Q5DBC6;G4VB55;H3BFH4;A7SK04	Predicted protein;Glycine amidinotransferase;Glycine amidinotransferase mitochondrial;Uncharacterized protein;SJCHGC09313 protein	GO:0005737;GO:0016813;GO:0015068;GO:0016740	IPR003198	no_go	GO:0003674;GO:0003824;GO:0016787;GO:0016810;GO:0015067;GO:0016740;GO:0016741;GO:0016769;GO:0016813;GO:0015068	GO:0005622;GO:0005575;GO:0005623;GO:0044424;GO:0044464;GO:0005737
BN1106_s508B000671	LN627525	maker-scaffold508-augustus-gene-0.79	10767	30	31	0.000880468	0.000908331	no_uniprot	uncharacterised	no_go	no_ipr	no_go	no_go	no_go
BN1106_s510B000503	LN627527	maker-scaffold510-augustus-gene-0.55	1293	14	4	0.00467131	0.00136118	R7URR6;G4LUP2;G7YYW5;K1PZL4;C1LG31	Sperm surface protein Sp17;Sp17 protein , putative;Sp17 protein;Uncharacterized protein	GO:0016020;GO:0007339	IPR003117;IPR000048;IPR027417;IPR012105	GO:0000003;GO:0007338;GO:0008037;GO:0008150;GO:0009566;GO:0009987;GO:0009988;GO:0019953;GO:0022414;GO:0032501;GO:0035036;GO:0044699;GO:0044702;GO:0044707;GO:0044763;GO:0048610;GO:0007339	GO:0003674;GO:0005488;GO:0005515	GO:0005575;GO:0016020
BN1106_s512B000150	LN627529	maker-scaffold512-augustus-gene-0.12	12387	24	22	0.000484379	0.000413337	G7YSQ6;H2ZZW7;F6UGV5;M3YIB3;L8J5S1	Uncharacterized protein;Dynein heavy chain 5 axonemal;Dynein heavy chain 5, axonemal	GO:0030286;GO:0005524;GO:0016887;GO:0003777;GO:0006200;GO:0007018	IPR003593;IPR011704;IPR026983;IPR024743;IPR024317;IPR004273;IPR013594;IPR013602;IPR027417	GO:0008152;GO:0006139;GO:0006163;GO:0042278;GO:0006152;GO:0006195;GO:0006725;GO:0006753;GO:0006793;GO:0006796;GO:0006807;GO:0008150;GO:0009056;GO:0009116;GO:0009117;GO:0009119;GO:0009123;GO:0009125;GO:0009126;GO:0009128;GO:0009141;GO:0009143;GO:0009144;GO:0009146;GO:0009150;GO:0009154;GO:0009158;GO:0009161;GO:0009164;GO:0009166;GO:0009167;GO:0009169;GO:0009199;GO:0009203;GO:0009205;GO:0009207;GO:…	GO:0000166;GO:0001882;GO:0001883;GO:0003674;GO:0005488;GO:0017076;GO:0030554;GO:0032549;GO:0032550;GO:0032553;GO:0032555;GO:0032559;GO:0035639;GO:0036094;GO:0043167;GO:0043168;GO:0097159;GO:1901265;GO:1901363;GO:0003824;GO:0017111;GO:0016462;GO:0016787;GO:0016817;GO:0016818;GO:0003774;GO:0005524;GO:0016887;GO:0003777	GO:0005622;GO:0005575;GO:0005623;GO:0005856;GO:0005875;GO:0015630;GO:0032991;GO:0043226;GO:0043228;GO:0043229;GO:0043232;GO:0043234;GO:0044422;GO:0044424;GO:0044430;GO:0044446;GO:0044464;GO:0030286
BN1106_s53B000501	LN627070	maker-scaffold53-augustus-gene-0.64	1185	14	3	0.00381435	0.000945148	G7YTS2	TNS1 protein	no_go	IPR014020	no_go	no_go	no_go
BN1106_s5319B000051	LN632336	maker-scaffold5319-est_gff_Cufflinks-gene-0.0	744	13	4	0.0055914	0.00153226	no_uniprot	uncharacterised	no_go	no_ipr	no_go	no_go	no_go
BN1106_s552B000216	LN627569	maker-scaffold552-augustus-gene-0.36	1080	12	5	0.004	0.0017963	G4VSZ4	Uncharacterized protein	no_go	IPR003961;IPR013783	no_go	no_go	no_go
BN1106_s556B000189	LN627573	maker-scaffold556-augustus-gene-0.36	1469	15	3	0.00374404	0.000721579	G4LZ56;G7YXE5;H2KPF0;Q5DCY5;H2KVR4	Heterogeneous nuclear ribonucleoprotein l (Hnrnp l), putative;Heterogeneous nuclear ribonucleoprotein L;Tetratricopeptide repeat protein 19 mitochondrial;SJCHGC09002 protein	GO:0030529;GO:0019013;GO:0003676;GO:0000166	IPR012677;IPR000504;IPR011990	no_go	GO:0003674;GO:0005488;GO:0097159;GO:1901363;GO:0036094;GO:1901265;GO:0003676;GO:0000166;GO:0005515	GO:0005622;GO:0005575;GO:0005623;GO:0032991;GO:0044424;GO:0044464;GO:0019012;GO:0019028;GO:0044423;GO:0030529;GO:0019013
BN1106_s563B000398	LN627580	maker-scaffold563-augustus-gene-0.52	4210	24	17	0.00240499	0.00154751	G7Y5S4;H2ZKT3;H2ZKT4;F7EZ73;D2I1Q8	Putative uncharacterized protein;Uncharacterized protein;Nephrocystin-4	no_go	no_ipr	no_go	no_go	no_go
BN1106_s568B000544	LN627585	maker-scaffold568-augustus-gene-0.58	1606	14	6	0.00290162	0.0011208	G7YA94	Vacuolar protein sorting-associated protein 13B	no_go	IPR026847;IPR026854	no_go	no_go	no_go
BN1106_s573B000235	LN627590	maker-scaffold573-augustus-gene-0.23	2729	18	3	0.00284353	0.000483694	G7YUU4;G4VSE0;R7TFZ0;C3YCK6;H9J2B1	Putative uncharacterized protein;Putative ubiquitin-protein ligase;Ubiquitin-protein ligase E3 C;Uncharacterized protein	GO:0004842;GO:0016567	IPR000569;IPR000048	GO:0008152;GO:0006464;GO:0008150;GO:0009987;GO:0019538;GO:0032446;GO:0036211;GO:0043170;GO:0043412;GO:0044237;GO:0044238;GO:0044260;GO:0044267;GO:0070647;GO:0071704;GO:0016567	GO:0003674;GO:0003824;GO:0016874;GO:0016879;GO:0016881;GO:0019787;GO:0004842	GO:0005575;GO:0005623;GO:0044464;GO:0005622
BN1106_s587B000161	LN627604	maker-scaffold587-augustus-gene-0.11	1619	14	11	0.00245831	0.00175417	G7Y839;G4VIL8;F6X9M0;H0YVZ1;K7GF42	Uncharacterized protein;Putative uncharacterized protein;UPF0577 protein KIAA1324-like homolog	GO:0003723;GO:0003964;GO:0006278	IPR009030;IPR009011;IPR000477;IPR011641	GO:0006260;GO:0008152;GO:0006139;GO:0006259;GO:0006725;GO:0006807;GO:0008150;GO:0009058;GO:0009059;GO:0009987;GO:0034641;GO:0034645;GO:0043170;GO:0044237;GO:0044238;GO:0044249;GO:0044260;GO:0046483;GO:0071704;GO:0090304;GO:1901360;GO:1901576;GO:0006278	GO:0003674;GO:0003676;GO:0005488;GO:0097159;GO:1901363;GO:0003824;GO:0016740;GO:0016772;GO:0016779;GO:0034061;GO:0003723;GO:0003964	no_go
BN1106_s599B000391	LN627616	maker-scaffold599-augustus-gene-0.33	10152	31	11	0.00117218	0.000451143	G7YLJ2;G4VC12;Q5C2A5;K1Q927;D6W7X9	Putative uncharacterized protein;Putative neurofibromin;Neurofibromin 1;Neurofibromin;SJCHGC09051 protein	GO:0005622;GO:0005096;GO:0043547;GO:0051056;GO:0007165	IPR016024;IPR001251;IPR001936;IPR008936	GO:0008152;GO:0006139;GO:0006140;GO:0006163;GO:0042278;GO:0006152;GO:0006184;GO:0006195;GO:0006725;GO:0006753;GO:0006793;GO:0006796;GO:0006807;GO:0008150;GO:0009056;GO:0009116;GO:0009117;GO:0009118;GO:0009119;GO:0009141;GO:0009143;GO:0009144;GO:0009146;GO:0009150;GO:0009154;GO:0009164;GO:0009166;GO:0009199;GO:0009203;GO:0009205;GO:0009207;GO:0009259;GO:0009261;GO:0009894;GO:0009987;GO:0019219;GO:…	GO:0003674;GO:0008047;GO:0030234;GO:0030695;GO:0060589;GO:0005096;GO:0005488	GO:0005575;GO:0005623;GO:0044464;GO:0005622
BN1106_s6167B000026	LN633184	maker-scaffold6167-augustus-gene-0.5	8654	61	77	0.00241738	0.00322856	H2KR86;G4VL90;G4VL89;J9F1N6;A8PV56	DRIM protein, putative;Putative uncharacterized protein;Small subunit processome component 20 homolog;Uncharacterized protein	Unreviewed	IPR011989;IPR016024;IPR011430	no_go	GO:0003674;GO:0005488	no_go
BN1106_s633B000404	LN627650	maker-scaffold633-augustus-gene-0.38	963	11	4	0.00477674	0.0019107	no_uniprot	uncharacterised	no_go	no_ipr	no_go	no_go	no_go
BN1106_s656B000153	LN627673	maker-scaffold656-augustus-gene-0.17	2090	16	7	0.00272727	0.00132057	G7YIN3;G4VKF7;Q5C659;Q5D8Q0	Putative laminin;Laminin alpha 1/2;SJCHGC03491 protein;SJCHGC08234 protein	no_go	IPR013032;IPR002049;IPR000034;IPR008211;IPR008985;IPR013320;IPR001791	no_go	no_go	no_go
BN1106_s67B000382	LN627084	maker-scaffold67-augustus-gene-0.22	13244	13	37	0.000327696	0.000827545	G7Y8T9;A7SKZ5;H2ZZW7;I3JJG4;I3JJG5	Predicted protein;Dynein heavy chain 5 axonemal;Uncharacterized protein	GO:0030286;GO:0005524;GO:0016887;GO:0003777;GO:0006200;GO:0007018	IPR003593;IPR011704;IPR026983;IPR024743;IPR024317;IPR004273;IPR013594;IPR013602;IPR027417	GO:0008152;GO:0006139;GO:0006163;GO:0042278;GO:0006152;GO:0006195;GO:0006725;GO:0006753;GO:0006793;GO:0006796;GO:0006807;GO:0008150;GO:0009056;GO:0009116;GO:0009117;GO:0009119;GO:0009123;GO:0009125;GO:0009126;GO:0009128;GO:0009141;GO:0009143;GO:0009144;GO:0009146;GO:0009150;GO:0009154;GO:0009158;GO:0009161;GO:0009164;GO:0009166;GO:0009167;GO:0009169;GO:0009199;GO:0009203;GO:0009205;GO:0009207;GO:…	GO:0000166;GO:0001882;GO:0001883;GO:0003674;GO:0005488;GO:0017076;GO:0030554;GO:0032549;GO:0032550;GO:0032553;GO:0032555;GO:0032559;GO:0035639;GO:0036094;GO:0043167;GO:0043168;GO:0097159;GO:1901265;GO:1901363;GO:0003824;GO:0017111;GO:0016462;GO:0016787;GO:0016817;GO:0016818;GO:0003774;GO:0005524;GO:0016887;GO:0003777	GO:0005622;GO:0005575;GO:0005623;GO:0005856;GO:0005875;GO:0015630;GO:0032991;GO:0043226;GO:0043228;GO:0043229;GO:0043232;GO:0043234;GO:0044422;GO:0044424;GO:0044430;GO:0044446;GO:0044464;GO:0030286
BN1106_s671B000148	LN627688	maker-scaffold671-augustus-gene-0.16	1643	24	2	0.00488131	0.000486914	G7YE41;G4VN53;Q1JUB5	Putative uncharacterized protein;Uncharacterized protein;Down syndrome cell adhesion molecule	no_go	IPR003961;IPR013783;IPR007110;IPR013098;IPR003599;IPR003598	no_go	no_go	no_go
BN1106_s6858B000042	LN633875	maker-scaffold6858-exonerate_est2genome-est_gff_TopHat-gene-0.2	237	10	0	0.0148523	0	no_uniprot	uncharacterised	no_go	no_ipr	no_go	no_go	no_go
BN1106_s697B000209	LN627714	maker-scaffold697-augustus-gene-0.24	1598	14	9	0.00290363	0.00171464	G4VIZ6;G7YIQ6;M3XHE5;D6X0A7;B3S324	Putative uncharacterized protein;Putative leucine-rich repeat-containing protein;Uncharacterized protein	no_go	IPR001611;IPR003591	no_go	no_go	no_go
BN1106_s705B000187	LN627722	maker-scaffold705-augustus-gene-0.9	2427	19	14	0.00332921	0.00225793	G4VLB7;G7YB08;C3XTU3;H9GN90;L8IV45	Putative uncharacterized protein;Rpgr-interacting protein 1 related;Protein fantom;Uncharacterized protein	no_go	IPR000008;IPR021656	no_go	GO:0003674;GO:0005488;GO:0005515	no_go
BN1106_s7117B000012	LN634134	maker-scaffold7117-augustus-gene-0.3	685	38	16	0.0188321	0.00832117	H2KQK1;G4V7V1;G1KGN1;M7BEK6;Q5ZLZ1	Uncharacterized protein;Putative DNA replication licensing factor MCM2;Minichromosome maintenance protein 2;DNA replication licensing factor mcm2	GO:0042555;GO:0005634;GO:0005524;GO:0003677;GO:0003678;GO:0032508;GO:0006270	IPR008045;IPR018525;IPR001208;IPR027925;IPR012340;IPR027417;IPR003593	GO:0008152;GO:0006139;GO:0006259;GO:0006725;GO:0006807;GO:0008150;GO:0009987;GO:0032392;GO:0034641;GO:0043170;GO:0044237;GO:0044238;GO:0044260;GO:0046483;GO:0071103;GO:0071704;GO:0090304;GO:1901360;GO:0006260;GO:0006261;GO:0009058;GO:0009059;GO:0034645;GO:0044249;GO:1901576;GO:0032508;GO:0006270	GO:0000166;GO:0001882;GO:0001883;GO:0003674;GO:0005488;GO:0017076;GO:0030554;GO:0032549;GO:0032550;GO:0032553;GO:0032555;GO:0032559;GO:0035639;GO:0036094;GO:0043167;GO:0043168;GO:0097159;GO:1901265;GO:1901363;GO:0003676;GO:0003824;GO:0017111;GO:0004386;GO:0016462;GO:0016787;GO:0016817;GO:0016818;GO:0005524;GO:0003677;GO:0003678	GO:0005575;GO:0032991;GO:0043234;GO:0005622;GO:0005623;GO:0043231;GO:0043226;GO:0043227;GO:0043229;GO:0044424;GO:0044464;GO:0042555;GO:0005634
BN1106_s718B000189	LN627735	maker-scaffold718-augustus-gene-0.20	14139	10	33	0.000175401	0.000558738	K1R5R4;R7UWA6;H9GM01;D3YYQ8;M3XQT2	Protein Dnah10;Uncharacterized protein;Dynein heavy chain 10, axonemal	GO:0005858;GO:0005524;GO:0016887;GO:0003777;GO:0006200;GO:0007018;GO:0030286;GO:0004143;GO:0003951;GO:0007205	IPR003593;IPR011704;IPR026983;IPR024743;IPR024317;IPR004273;IPR013594;IPR013602;IPR027417;IPR002108;IPR016064;IPR001206	GO:0008152;GO:0006139;GO:0006163;GO:0042278;GO:0006152;GO:0006195;GO:0006725;GO:0006753;GO:0006793;GO:0006796;GO:0006807;GO:0008150;GO:0009056;GO:0009116;GO:0009117;GO:0009119;GO:0009123;GO:0009125;GO:0009126;GO:0009128;GO:0009141;GO:0009143;GO:0009144;GO:0009146;GO:0009150;GO:0009154;GO:0009158;GO:0009161;GO:0009164;GO:0009166;GO:0009167;GO:0009169;GO:0009199;GO:0009203;GO:0009205;GO:0009207;GO:…	GO:0000166;GO:0001882;GO:0001883;GO:0003674;GO:0005488;GO:0017076;GO:0030554;GO:0032549;GO:0032550;GO:0032553;GO:0032555;GO:0032559;GO:0035639;GO:0036094;GO:0043167;GO:0043168;GO:0097159;GO:1901265;GO:1901363;GO:0003824;GO:0017111;GO:0016462;GO:0016787;GO:0016817;GO:0016818;GO:0003774;GO:0016301;GO:0016740;GO:0016772;GO:0016773;GO:0005524;GO:0016887;GO:0003777;GO:0004143;GO:0003951	GO:0005622;GO:0005575;GO:0005930;GO:0005623;GO:0043231;GO:0005856;GO:0005875;GO:0015630;GO:0030286;GO:0032991;GO:0042995;GO:0043226;GO:0043227;GO:0043228;GO:0043229;GO:0043232;GO:0043234;GO:0044422;GO:0044424;GO:0044430;GO:0044446;GO:0044447;GO:0044463;GO:0044464;GO:0005858
BN1106_s718B000191	LN627735	maker-scaffold718-augustus-gene-0.22	1204	12	1	0.00456811	0.000265781	no_uniprot	uncharacterised	no_go	no_ipr	no_go	no_go	no_go
BN1106_s718B000193	LN627735	maker-scaffold718-est_gff_Cufflinks-est_gff_TopHat-gene-0.14	1705	18	3	0.00527859	0.000879765	no_uniprot	uncharacterised	no_go	no_ipr	no_go	no_go	no_go
BN1106_s7432B000042	LN634449	maker-scaffold7432-augustus-gene-0.10	1299	13	1	0.00244804	0.000138568	G7YJI6;G7YFE1;G4VA73;C1LIX6;C1LIX5	Loss of heterozygosity 11 chromosomal region 2 gene A protein homolog;Putative vacuolar protein sorting 26, vps26;von Willebrand factor A domain-containing protein 5A	no_go	IPR013694;IPR002035	no_go	no_go	no_go
BN1106_s745B000380	LN627762	maker-scaffold745-augustus-gene-0.36	5137	28	9	0.00167802	0.000654078	G7YQE3;G4V9P9;H0W3N8;F6U008;M3ZQ19	Uncharacterized protein;Semaphorin 5-related;Semaphorin-5A	GO:0016020;GO:0004872;GO:0007275	IPR016201;IPR002165;IPR001627;IPR027231;IPR000884;IPR015943	GO:0008150;GO:0032501;GO:0032502;GO:0044699;GO:0044707;GO:0007275	GO:0003674;GO:0005488;GO:0004872;GO:0005515	GO:0005575;GO:0016020
BN1106_s758B000555	LN627775	maker-scaffold758-augustus-gene-0.66	4174	30	39	0.00242453	0.00310973	G7Y4T7;G4V6G3;H2KRD8;G7YPP9;H2KQF7	Putative cadherin;Protocadherin-11 X-linked;Protocadherin-1;Protocadherin-9	GO:0016021;GO:0005886;GO:0005509;GO:0007156	IPR002126;IPR015919;IPR020894;IPR013164	GO:0007155;GO:0008150;GO:0009987;GO:0016337;GO:0022610;GO:0044699;GO:0044763;GO:0007156	GO:0003674;GO:0005488;GO:0046872;GO:0043167;GO:0043169;GO:0005509	GO:0005575;GO:0016020;GO:0031224;GO:0044425;GO:0005623;GO:0044464;GO:0071944;GO:0016021;GO:0005886
BN1106_s780B000235	LN627797	maker-scaffold780-augustus-gene-0.17	12239	28	45	0.000883855	0.0014033	G7Y5N7;G4M080	Serine/threonine kinase;Striated muscle preferentially expressed protein kinase	GO:0005524;GO:0004672	IPR003961;IPR007110;IPR013783;IPR013098;IPR003599;IPR003598;IPR013106;IPR011009;IPR000719	GO:0008152;GO:0006464;GO:0006793;GO:0006796;GO:0008150;GO:0009987;GO:0016310;GO:0019538;GO:0036211;GO:0043170;GO:0043412;GO:0044237;GO:0044238;GO:0044260;GO:0044267;GO:0071704;GO:0006468	GO:0000166;GO:0001882;GO:0001883;GO:0003674;GO:0005488;GO:0017076;GO:0030554;GO:0032549;GO:0032550;GO:0032553;GO:0032555;GO:0032559;GO:0035639;GO:0036094;GO:0043167;GO:0043168;GO:0097159;GO:1901265;GO:1901363;GO:0003824;GO:0016301;GO:0016740;GO:0016772;GO:0016773;GO:0005524;GO:0004672;GO:0005515	no_go
BN1106_s796B000497	LN627813	maker-scaffold796-exonerate_est2genome-gene-0.1	1325	15	4	0.00501132	0.00140377	no_uniprot	uncharacterised	no_go	no_ipr	no_go	no_go	no_go
BN1106_s804B000102	LN627821	maker-scaffold804-augustus-gene-0.4	2025	16	4	0.00240988	0.00054321	G7Y634;G4VQ37;A9JRI8;G7YUF6;F6V374	Kal1 protein;Kallmann syndrome 1 sequence;Uncharacterized protein;Putative anosmin;Anosmin-1	GO:0005576;GO:0030414;GO:0010466;GO:0005509	IPR003961;IPR013783;IPR008197;IPR011992;IPR002048	GO:0008152;GO:0008150;GO:0019222;GO:0043086;GO:0044092;GO:0050789;GO:0050790;GO:0051336;GO:0051346;GO:0052547;GO:0065007;GO:0065009;GO:0010466	GO:0003674;GO:0004857;GO:0030234;GO:0061134;GO:0005488;GO:0046872;GO:0043167;GO:0043169;GO:0030414;GO:0005509;GO:0005515	GO:0005575;GO:0005576
BN1106_s81B000694	LN627098	maker-scaffold81-augustus-gene-0.89	4273	32	10	0.00286655	0.000898666	G7YAX7	Uncharacterized protein	no_go	no_ipr	no_go	no_go	no_go
BN1106_s8241B000033	LN635258	maker-scaffold8241-augustus-gene-0.3	1234	15	6	0.00440843	0.00163695	H2KV48;G7YRC3;G7YMU5;T1FCL9;E9DT93	Extracellular SCP domain-containing protein Pry1;Cysteine-rich secretory protein LCCL domain-containing 2;Peptidase inhibitor 16;Uncharacterized protein	GO:0005576;GO:0005840;GO:0019843;GO:0003735;GO:0006412	IPR001283;IPR018244;IPR014044;IPR000529;IPR014717;IPR002413	GO:0008152;GO:0008150;GO:0009058;GO:0009059;GO:0009987;GO:0010467;GO:0019538;GO:0034645;GO:0043170;GO:0044237;GO:0044238;GO:0044249;GO:0044260;GO:0044267;GO:0071704;GO:1901576;GO:0006412	GO:0003674;GO:0003676;GO:0003723;GO:0005488;GO:0097159;GO:1901363;GO:0005198;GO:0019843;GO:0003735	GO:0005575;GO:0005622;GO:0030529;GO:0005623;GO:0005737;GO:0032991;GO:0043226;GO:0043228;GO:0043229;GO:0043232;GO:0044424;GO:0044444;GO:0044464;GO:0005576;GO:0005840
BN1106_s827B000154	LN627844	maker-scaffold827-augustus-gene-0.4	1913	20	8	0.00348144	0.00155776	G4VG15;G7Y593	Uncharacterized protein;Semaphorin-1A	no_go	IPR001627;IPR027231;IPR015943	no_go	GO:0003674;GO:0005488;GO:0005515	no_go
BN1106_s85B000788	LN627102	maker-scaffold85-est_gff_Cufflinks-est_gff_TopHat-gene-0.21	5826	46	42	0.00208033	0.00209063	H9HI11;D2A148;T1J5F5;E0W430;L7M1E5	Putative uncharacterized protein GLEAN_07149;Protein kinase C-binding protein NELL1, putative;Uncharacterized protein	GO:0005509;GO:0016301	IPR008985;IPR013320;IPR000742;IPR001881;IPR013032;IPR000152;IPR018097;IPR024731;IPR023413;IPR009030;IPR001791;IPR001007	no_go	GO:0003674;GO:0005488;GO:0046872;GO:0043167;GO:0043169;GO:0003824;GO:0016740;GO:0016772;GO:0005509;GO:0016301;GO:0005515	no_go
BN1106_s857B000194	LN627874	maker-scaffold857-augustus-gene-0.17	8484	33	29	0.00129184	0.0011669	G4VMM0;H2KRA5;R7UUF5;T1IMB2;H2V143	Rabconnectin-related;DmX-like protein 1;Uncharacterized protein	no_go	IPR022033;IPR015943;IPR001680;IPR017986;IPR019775	no_go	no_go	no_go
BN1106_s864B000151	LN627881	maker-scaffold864-augustus-gene-0.11	2133	20	11	0.00342241	0.00181903	H2KUY5;G4VEL8	Uncharacterized protein;Putative uncharacterized protein	no_go	no_ipr	no_go	no_go	no_go
BN1106_s872B000232	LN627889	maker-scaffold872-augustus-gene-0.29	1287	14	4	0.00439782	0.0013209	G7YAS4;A0JPS3;E2BHY5;E2A0H7;J9K855	Transposase domain-containing protein;Uncharacterized protein;Putative uncharacterized protein	no_go	no_ipr	no_go	no_go	no_go
BN1106_s940B000158	LN627957	maker-scaffold940-augustus-gene-0.24	2575	24	25	0.00356505	0.00359612	Q5DGU8;G4M038;K7G514;A7SP56;H9GC33	Predicted protein;Putative uncharacterized protein;Uncharacterized protein;SJCHGC00947 protein	no_go	IPR013026;IPR011990;IPR001440;IPR019734;IPR013105	no_go	GO:0003674;GO:0005488;GO:0005515	no_go
BN1106_s95B000384	LN627112	maker-scaffold95-augustus-gene-0.45	4175	34	20	0.00291737	0.0018012	G7YAP8;A7SEY8;M0R2J8;M3YIK9;H3IWJ7	Predicted protein;Doublecortin domain-containing protein 5;Uncharacterized protein;Doublecortin domain-containing protein 1	GO:0035556	IPR003533;IPR000772	GO:0007165;GO:0007154;GO:0008150;GO:0009987;GO:0023052;GO:0044699;GO:0044700;GO:0044763;GO:0050789;GO:0050794;GO:0050896;GO:0051716;GO:0065007;GO:0035556	no_go	no_go
