# Supplementary material for: The Fasciola hepatica genome: gene duplication and polymorphism reveals adaptation to the host environment and the capacity for rapid evolution
Source: Genome Biol. 2015 Apr 3;16(1):71. doi: 10.1186/s13059-015-0632-2 (PMC4404566; doi:10.1186/s13059-015-0632-2)
Supplement: Additional file 9: Table S7. — Over-respresentation of GO Terms associated with each co-expression cluster. [file 13059_2015_632_MOESM9_ESM.xlsx]

## Sheet: Sheet1
Table S7: Over-respresentation of GO Terms associated with each co-expression cluster
GO Term	Count1	Odds-ratio2	P-value
Cluster 1
GO:0005975 carbohydrate metabolic process	25/215	1.98	6.62E-04
GO:0006200 ATP catabolic process	15/83	3.08	7.33E-05
GO:0006928 cellular component movement	26/139	3.19	7.67E-08
GO:0007017 microtubule-based process	43/235	3.12	5.54E-12
GO:0007018 microtubule-based movement	23/97	4.05	4.07E-09
GO:0009125 nucleoside monophosphate catabolic process	15/83	3.08	7.33E-05
GO:0009126 purine nucleoside monophosphate metabolic process	16/108	2.53	4.72E-04
GO:0009128 purine nucleoside monophosphate catabolic process	15/83	3.08	7.33E-05
GO:0009158 ribonucleoside monophosphate catabolic process	15/83	3.08	7.33E-05
GO:0009161 ribonucleoside monophosphate metabolic process	16/115	2.37	9.57E-04
GO:0009167 purine ribonucleoside monophosphate metabolic process	16/108	2.53	4.72E-04
GO:0009169 purine ribonucleoside monophosphate catabolic process	15/83	3.08	7.33E-05
GO:0043623 cellular protein complex assembly	14/78	3.06	1.38E-04
GO:0046034 ATP metabolic process	15/99	2.59	5.54E-04
GO:0051258 protein polymerization	13/51	4.35	4.59E-06
Cluster 2
GO:0006508 proteolysis	15/451	6.76	1.10E-10
GO:0019538 protein metabolic process	15/1168	2.61	5.14E-05
Cluster 3
GO:0006461 protein complex assembly	7/117	11.66	1.25E-06
GO:0007017 microtubule-based process	9/235	7.46	1.18E-06
GO:0010466 negative regulation of peptidase activity	5/15	64.96	6.63E-09
GO:0022607 cellular component assembly	7/206	6.62	5.30E-05
GO:0034622 cellular macromolecular complex assembly	7/129	10.57	2.42E-06
GO:0043086 negative regulation of catalytic activity	5/29	33.60	2.50E-07
GO:0043623 cellular protein complex assembly	7/78	17.49	7.53E-08
GO:0043933 macromolecular complex subunit organization	7/185	7.37	2.64E-05
GO:0044085 cellular component biogenesis	7/253	5.39	1.95E-04
GO:0044092 negative regulation of molecular function	5/37	26.33	8.93E-07
GO:0051258 protein polymerization	7/51	26.75	3.60E-09
GO:0051336 regulation of hydrolase activity	5/108	9.02	1.79E-04
GO:0051346 negative regulation of hydrolase activity	5/19	51.28	2.53E-08
GO:0052547 regulation of peptidase activity	5/15	64.96	6.63E-09
GO:0065003 macromolecular complex assembly	7/168	8.12	1.41E-05
GO:0070271 protein complex biogenesis	7/118	11.56	1.32E-06
GO:0071822 protein complex subunit organization	7/131	10.41	2.68E-06
Cluster 4
GO:0006873 cellular ion homeostasis	3/16	23.08	2.58E-04
GO:0006875 cellular metal ion homeostasis	3/16	23.08	2.58E-04
GO:0006879 cellular iron ion homeostasis	2/6	41.03	9.45E-04
GO:0019932 second-messenger-mediated signaling	2/6	41.03	9.45E-04
GO:0030003 cellular cation homeostasis	3/16	23.08	2.58E-04
GO:0048016 inositol phosphate-mediated signaling	2/3	82.05	1.92E-04
GO:0055065 metal ion homeostasis	3/17	21.72	3.11E-04
GO:0055072 iron ion homeostasis	2/6	41.03	9.45E-04
GO:0055080 cation homeostasis	3/23	16.05	7.84E-04
GO:0055082 cellular chemical homeostasis	3/19	19.43	4.38E-04
Cluster 9
GO:0006260 DNA replication	10/475	3.52	2.57E-04
GO:0006278 RNA-dependent DNA replication	10/398	4.20	5.76E-05
Cluster 10
GO:0006508 proteolysis	12/451	4.98	9.05e-07
GO:0050790 regulation of catalytic activity	7/189	6.93	4.08e-05
GO:0065009 regulation of molecular function	7/202	6.48	6.25e-05
Cluster 12
GO:0007155 cell adhesion	10/124	4.24	1.03E-04
GO:0007156 homophilic cell adhesion	6/56	5.63	6.06E-04
GO:0007166 cell surface receptor signaling pathway	18/245	3.86	5.05E-07
GO:0007186 G-protein coupled receptor signaling pathway	8/82	5.13	1.41E-04
GO:0007215 glutamate receptor signaling pathway	4/20	10.51	4.70E-04
GO:0007218 neuropeptide signaling pathway	3/11	14.33	9.84E-04
GO:0016055 Wnt signaling pathway	5/34	7.73	4.01E-04
GO:0016337 cell-cell adhesion	7/61	6.03	1.35E-04
GO:0022610 biological adhesion	10/124	4.24	1.03E-04
GO:0035235 ionotropic glutamate receptor signaling pathway	4/19	11.06	3.82E-04
1 - Number of genes associated with that GO term in that cluster relative to the number across all clusters
2 - Relative over-representation of genes associated with GO term.
