# Supplementary material for: The Fasciola hepatica genome: gene duplication and polymorphism reveals adaptation to the host environment and the capacity for rapid evolution
Source: Genome Biol. 2015 Apr 3;16(1):71. doi: 10.1186/s13059-015-0632-2 (PMC4404566; doi:10.1186/s13059-015-0632-2)
Supplement: Additional file 10: Table S8. — Identity of gene models within each of 12 co-expression clusters, including annotation. [file 13059_2015_632_MOESM10_ESM.txt]

maker.locus	ena.locus	ena.scaffold	maker.scaffold	start	stop	strand	uniprot	go	interpro	Description	cluster
1	augustus_masked-scaffold1000-abinit-gene-0.44	BN1106_s1000B000608	LN628017	1000	70988	71629	+	G4V8D4;L1IZQ9;R0IFX2;T1G5Z3;B7P0N9		IPR019410	Putative uncharacterized protein;Uncharacterized protein	0
2	augustus_masked-scaffold1000-abinit-gene-0.48	BN1106_s1000B000610	LN628017	1000	314837	389830	-	G4LUG6;G7YBT4;I3KQX1;H3CR27;M3WH44	GO:0004527	IPR012340;IPR022966	Putative uncharacterized protein Smp_127580;DIS3-like exonuclease 2;Uncharacterized protein	0
3	augustus_masked-scaffold10019-abinit-gene-0.2	BN1106_s10019B000022	LN637036	10019	1435	8318	+	no_uniprot	no_go	no_ipr	uncharacterised	0
4	augustus_masked-scaffold1001-abinit-gene-0.14	BN1106_s1001B000172	LN628018	1001	39040	45385	+	no_uniprot	no_go	no_ipr	uncharacterised	0
5	augustus_masked-scaffold10047-abinit-gene-0.1	BN1106_s10047B000028	LN637064	10047	2541	6087	+	G4VAL4;Q5BZR8;S4PI23;E2BUB6;F4WC60	GO:0046872	IPR021565;IPR007087;IPR015880;IPR000306;IPR017455;IPR011011;IPR013083	Rabenosyn-5;Putative uncharacterized protein;SJCHGC04123 protein	0
6	augustus_masked-scaffold10058-abinit-gene-0.4	BN1106_s10058B000012	LN637075	10058	7715	11073	-	H2KNM9;G4LWL6;H2KTE8;G1NLU8;I3IVG9	GO:0016021;GO:0005739;GO:0047545;GO:0044267;GO:0016491	IPR006076;IPR016040	Uncharacterized protein;NAD dehydrogenase, putative;2-hydroxyglutarate dehydrogenase	0
7	augustus_masked-scaffold1005-abinit-gene-0.14	BN1106_s1005B000146	LN628022	1005	9690	19868	+	G7YP81;G4LVL7;G4LVL8;C1L3W0;Q5D9T4			Myosin-7;Ribosome-binding protein 1 (Ribosome receptor protein) (MRRp), putative;Ribosome-binding protein 1;SJCHGC09420 protein	0
8	augustus_masked-scaffold1005-abinit-gene-0.15	BN1106_s1005B000147	LN628022	1005	98250	122436	-	H2KTN5;K1QBA1;H3HEP0;F6UMA3;E9QL78	GO:0008168	IPR001678	Putative methyltransferase NSUN7;Uncharacterized protein	0
9	augustus_masked-scaffold1006-abinit-gene-0.10	BN1106_s1006B000134	LN628023	1006	101788	121907	+	no_uniprot	no_go	no_ipr	uncharacterised	0
10	augustus_masked-scaffold1006-abinit-gene-0.9	BN1106_s1006B000135	LN628023	1006	58810	87198	+	H2KSH2	GO:0046872	IPR007087;IPR015880	Uncharacterized protein	0
11	augustus_masked-scaffold1007-abinit-gene-0.16	BN1106_s1007B000173	LN628024	1007	64511	65977	-	H2KNV2;B0WHZ7;Q17E14;E5SS28;U5EXH7	GO:0005525;GO:0003924;GO:0004871;GO:0007186;GO:0006184	IPR000367;IPR001019;IPR011025;IPR027417	Guanine nucleotide-binding protein G(S) subunit alpha;Guanine nucleotide binding protein (G protein) alpha stimulating activity polypeptide;AAEL003989-PA;Putative g-protein alpha subunit	1
12	augustus_masked-scaffold1009-abinit-gene-0.10	BN1106_s1009B000157	LN628026	1009	59231	61340	+	H2KNJ3;G4VI01			Putative uncharacterized protein;Uncharacterized protein	12
13	augustus_masked-scaffold1009-abinit-gene-0.11	BN1106_s1009B000158	LN628026	1009	68778	75714	-	G4VI02;H2KNJ4	GO:0008233;GO:0004867;GO:0006508	IPR002223;IPR020901	Putative kunitz-type protease inhibitor;Tissue factor pathway inhibitor 2	0
14	augustus_masked-scaffold1010-abinit-gene-0.25	BN1106_s1010B000166	LN628027	1010	52234	180359	-	G7YIX4;G4V7N1;K1QNB2;R7UED9;T1FTK1	GO:0005509	IPR000742;IPR000152;IPR018097;IPR001368;IPR001881;IPR013032;IPR024731	Putative uncharacterized protein;Uncharacterized protein;Delta-like protein 2	0
15	augustus_masked-scaffold1012-abinit-gene-0.7	BN1106_s1012B000170	LN628029	1012	133	4528	+	G7Y2Z6			Uncharacterized protein	0
16	augustus_masked-scaffold10131-abinit-gene-0.0	BN1106_s10131B000020	LN637148	10131	586	2665	+	G7YLU1;K1QSH0	GO:0003824;GO:0008152;GO:0005507	IPR019510;IPR009097;IPR011707;IPR008972	Leukocyte receptor cluster member 9;Ceruloplasmin	0
17	augustus_masked-scaffold1013-abinit-gene-0.30	BN1106_s1013B000368	LN628030	1013	274246	362878	-	G7YPF8;G4VMF4;R7TYR5;T1G2N4;D6W6U2	GO:0016874;GO:0004842;GO:0008270	IPR001478;IPR013323;IPR008974;IPR013083	Putative uncharacterized protein;E3 ubiquitin-protein ligase PDZRN3;Uncharacterized protein	0
18	augustus_masked-scaffold1014-abinit-gene-0.5	BN1106_s1014B000071	LN628031	1014	60694	61569	+	no_uniprot	no_go	no_ipr	uncharacterised	0
19	augustus_masked-scaffold1014-abinit-gene-0.6	BN1106_s1014B000072	LN628031	1014	62969	63844	+	no_uniprot	no_go	no_ipr	uncharacterised	0
20	augustus_masked-scaffold1014-abinit-gene-0.7	BN1106_s1014B000073	LN628031	1014	141727	142398	+	G7YVG4;G7YRG1;G7YNN5;G7YV47;G7YME8	GO:0003676;GO:0008270;GO:0005634;GO:0005524;GO:0003677;GO:0004386	IPR001878;IPR006576;IPR023780;IPR000953;IPR016197;IPR014001;IPR001650;IPR027417;IPR000330	Gap-Pol polyprotein;Putative uncharacterized protein;Chromodomain-helicase-DNA-binding protein 7;Normocyte-binding protein 1	0
21	augustus_masked-scaffold1017-abinit-gene-0.24	BN1106_s1017B000211	LN628034	1017	53796	138908	+	C1LE84;H9JDC0;E8NHS9;Q9Y093;D6WFJ8	GO:0030246;GO:0004360;GO:0016051	IPR017932;IPR000583;IPR005855;IPR001347	Glutamine:fructose-6-phosphate aminotransferase 2;Putative uncharacterized protein;Glutamine:fructose-6-phosphate aminotransferase 1, isoform J;Uncharacterized protein;Glucosamine--fructose-6-phosphate aminotransferase	0
22	augustus_masked-scaffold1019-abinit-gene-0.29	BN1106_s1019B000201	LN628036	1019	15901	28989	+	H2KR87;G4LV80;Q5DCQ0;G4LV81;L7M3L3	GO:0017057;GO:0006098	IPR005900;IPR006148	6-phosphogluconolactonase;Putative 6-phosphogluconolactonase;SJCHGC05391 protein	0
23	augustus_masked-scaffold1019-abinit-gene-0.30	BN1106_s1019B000202	LN628036	1019	39801	67576	-	G7YDZ6;I1G6M5;G5AMZ9;S4RJ74;B2RQM5	GO:0005929	IPR006802	Radial spokehead-like 1;Radial spoke head protein 4-like protein A;Radial spoke head protein 4 homolog A;Uncharacterized protein	1
24	augustus_masked-scaffold101-abinit-gene-0.79	BN1106_s101B000531	LN627118	101	37533	38663	+	K1QWP8;K1Q821;G4VLW1;Q8TA69;C1L4Z7	GO:0005737;GO:0005856;GO:0005524	IPR004000;IPR020902;IPR004001	Actin 5C;Putative actin;Actin, cytoplasmic;Actin-2;Actin 2;Actin, adductor muscle	0
25	augustus_masked-scaffold101-abinit-gene-0.83	BN1106_s101B000534	LN627118	101	305882	315077	-	no_uniprot	no_go	no_ipr	uncharacterised	3
26	augustus_masked-scaffold101-abinit-gene-0.85	BN1106_s101B000536	LN627118	101	410596	440380	+	H2KU74;G4VM84;G4VRW8;R7U1K2;K1Q9C1	GO:0046872;GO:0003676	IPR007087;IPR015880;IPR013087	Putative zinc finger protein;Zinc finger protein 26;Zinc finger protein 64-like protein, isoforms 1 and 2;Uncharacterized protein	0
27	augustus_masked-scaffold101-abinit-gene-0.86	BN1106_s101B000537	LN627118	101	529787	530875	+	H2KPV7;C1L3T0;G4VL76;T5C0C4;F2TK98	GO:0005737;GO:0005856;GO:0005524	IPR004000;IPR020902;IPR004001	Actin;Putative actin;Actin, variant	1
28	augustus_masked-scaffold101-abinit-gene-0.87	BN1106_s101B000538	LN627118	101	545834	546961	-	G4VL77;G7YTM5;Q5DGJ8;A8E073;A8E071	GO:0005737;GO:0005856;GO:0005524	IPR004000;IPR020902;IPR004001	Actin II;Actin I;Putative actin;Actin;SJCHGC09337 protein	0
29	augustus_masked-scaffold101-abinit-gene-0.88	BN1106_s101B000539	LN627118	101	591168	592298	+	R0HGB1;G4VL77;G7YTM5;I8IPF0;B8NKB7	GO:0005737;GO:0005856;GO:0005524	IPR004000;IPR020902;IPR004001	Actin Act1;Putative actin;Actin;Uncharacterized protein	0
30	augustus_masked-scaffold1020-abinit-gene-0.13	BN1106_s1020B000132	LN628037	1020	11597	115287	+	G7YLK3;G4VSR5;G7Y5U4;B0WKB9;G0SDV5	GO:0003684;GO:0003887;GO:0000287;GO:0006281	IPR017956;IPR001357;IPR017961;IPR001126;IPR017963;IPR025527;IPR012112	Terminal deoxycytidyl transferase rev1;Putative uncharacterized protein;Putative terminal deoxycytidyl transferase rev1;DNA repair protein REV1	0
31	augustus_masked-scaffold1021-abinit-gene-0.25	BN1106_s1021B000157	LN628038	1021	93173	187365	+	H2KNF0;G3SXC7;E9H578;H9GS67;G3IID0	GO:0004221;GO:0006511;GO:0008234;GO:0000122;GO:0045931;GO:0016579;GO:0050821	IPR018200;IPR001394	Putative uncharacterized protein;Ubiquitin carboxyl-terminal hydrolase 2	0
32	augustus_masked-scaffold10227-abinit-gene-0.0	BN1106_s10227B000012	LN637244	10227	7505	7960	-	H2KQ18;G7YUF6;H2KV33;H2KV32;H2KQ17	GO:0005576;GO:0005509;GO:0030414;GO:0010466	IPR011992;IPR002048;IPR003961;IPR013783;IPR008197	Anosmin-1;Troponin C skeletal muscle;Centrin-2;Calmodulin;Calmodulin-2	3
33	augustus_masked-scaffold1024-abinit-gene-0.13	BN1106_s1024B000336	LN628041	1024	3790	4488	+	G4LW31;T1J7U1		IPR019536	Putative uncharacterized protein;Uncharacterized protein	0
34	augustus_masked-scaffold1026-abinit-gene-0.56	BN1106_s1026B000539	LN628043	1026	12636	92809	-	C1LA53;Q5DDJ0;G4VIL3;G7YS27;D1LYQ8	GO:0005840	IPR005326	Ribosomal protein S10;Putative 40s ribosomal protein S10;40S ribosomal protein S10;SJCHGC09089 protein	0
35	augustus_masked-scaffold1026-abinit-gene-0.59	BN1106_s1026B000542	LN628043	1026	188266	195046	+	H2KUG5			Putative uncharacterized protein	7
36	augustus_masked-scaffold1026-abinit-gene-0.60	BN1106_s1026B000543	LN628043	1026	394483	394992	+	H2KUG0;G4VIW9;H2KNR6;H2KVS5;C1L874	GO:0006950	IPR014729;IPR006015;IPR006016	Universal stress protein;Putative universal stress protein;Universal stress protein MSMEG_3950;Universal stress protein A-like protein	0
37	augustus_masked-scaffold1028-abinit-gene-0.18	BN1106_s1028B000234	LN628045	1028	2363	56648	+	no_uniprot	no_go	no_ipr	uncharacterised	0
38	augustus_masked-scaffold1028-abinit-gene-0.23	BN1106_s1028B000238	LN628045	1028	76234	169401	-	G7Y701;G4VMC0;Q5C5L6;Q3MJV0;S4PER7	GO:0008270	IPR011011;IPR013083;IPR000306;IPR017455;IPR001841	Putative uncharacterized protein;Lateral signaling target protein 2 homolog;SJCHGC03439 protein;SJCHGC07615 protein;RUN and FYVE domain-containing protein	0
39	augustus_masked-scaffold102-abinit-gene-0.32	BN1106_s102B000377	LN627119	102	155703	168854	+	G7YEP3;G4V841;E3TFL7;T1DN88;J3RZ37	GO:0006457	IPR002939;IPR001623;IPR018253;IPR008971	DnaJ-like protein subfamily b member 11;Putative DNAj (Hsp40) homolog, subfamily B, member;DnaJ homolog subfamily B member 11;DnaJ subfamily B member 11-like protein	0
40	augustus_masked-scaffold1030-abinit-gene-0.20	BN1106_s1030B000268	LN628047	1030	43291	44193	+	G7YXJ0;G3TY19;F6R0B0;F1MP81;L8IM95		IPR026319	Zinc finger protein 474;Uncharacterized protein	3
41	augustus_masked-scaffold10332-abinit-gene-0.4	BN1106_s10332B000010	LN637349	10332	2	8673	-	B9UN47;B9UN46;E3UTT5;Q7JNQ9;Q8MUT6	GO:0008234;GO:0006508	IPR025661;IPR000169;IPR025660;IPR013128;IPR000668;IPR013201	Cathepsin L1D;Cathepsin L-like proteinase;Secreted cathepsin L 1;Cathepsin L2	2
42	augustus_masked-scaffold10341-abinit-gene-0.1	BN1106_s10341B000016	LN637358	10341	9910	11793	-	no_uniprot	no_go	no_ipr	uncharacterised	4
43	augustus_masked-scaffold10353-abinit-gene-0.0	BN1106_s10353B000028	LN637370	10353	7980	9065	+	G4LWT3;G7Y9J8;D6X1S8;B0WVZ4;H2RWJ5	GO:0003677;GO:0008270;GO:0003985	IPR017956;IPR004022;IPR018500;IPR018501;IPR019786;IPR011011;IPR001965;IPR019787;IPR013083;IPR001487;IPR018359	Nucleosome-remodeling factor subunit NURF301;Putative uncharacterized protein;Acetyl-CoA C-acetyltransferase;Nucleosome-remodeling factor subunit BPTF;Uncharacterized protein	0
44	augustus_masked-scaffold1035-abinit-gene-0.21	BN1106_s1035B000142	LN628052	1035	26709	57636	+	G7Y9X4;B6RB22;B5THL3;C1ITJ9;R7UFN1	GO:0004721	IPR004843;IPR006186		0
45	augustus_masked-scaffold1037-abinit-gene-0.23	BN1106_s1037B000170	LN628054	1037	24231	25655	-	G7YUK6;G7YPN4			Putative uncharacterized protein	1
46	augustus_masked-scaffold10388-abinit-gene-0.2	BN1106_s10388B000010	LN637405	10388	2771	7246	+	no_uniprot	no_go	no_ipr	uncharacterised	0
47	augustus_masked-scaffold103-abinit-gene-0.55	BN1106_s103B000718	LN627120	103	70658	140321	+	G7YUZ2;G4VKA7;U4U1H8;N6UGE5;Q7QKD3	GO:0007165	IPR002110;IPR020683;IPR011029;IPR000488;IPR000906	Putative ankyrin 2,3/unc44;Ankyrin;Uncharacterized protein;AGAP002272-PA	0
48	augustus_masked-scaffold103-abinit-gene-0.59	BN1106_s103B000719	LN627120	103	232291	275577	-	H2KUB5;G4LY78;B7QIT4;L7M4U9;H2LNL3	GO:0005634;GO:0006397;GO:0006396;GO:0005622	IPR003107;IPR008847;IPR011990;IPR013026;IPR013105;IPR019734	Pre-mRNA splicing factor Syf1, putative;Hcnp homolog, putative;Pre-mRNA-splicing factor SYF1;Uncharacterized protein;Putative mrna splicing factor	0
49	augustus_masked-scaffold103-abinit-gene-0.65	BN1106_s103B000721	LN627120	103	576500	588786	+	no_uniprot	no_go	no_ipr	uncharacterised	0
50	augustus_masked-scaffold1040-abinit-gene-0.46	BN1106_s1040B000347	LN628057	1040	182590	264604	+	H2KUX6;Q5C3G9;G4VCJ8;E3X6R0;Q28EX1	GO:0016020;GO:0005524;GO:0004675;GO:0007178;GO:0005024;GO:0004674	IPR011009;IPR000719;IPR017441;IPR008271;IPR003605;IPR000472	Uncharacterized protein;Putative activin receptor;TGF-beta receptor type-1;Bone morphogenetic protein receptor, type 1A;SJCHGC09611 protein	0
51	augustus_masked-scaffold1042-abinit-gene-0.22	BN1106_s1042B000320	LN628059	1042	300040	307800	+	G7YK74;R7U6Y5;T1JG27;S4R882;F6ZE90	GO:0005097;GO:0032851	IPR000195	Uncharacterized protein;TBC1 domain family member 5	0
52	augustus_masked-scaffold1043-abinit-gene-0.20	BN1106_s1043B000209	LN628060	1043	25097	25483	+	no_uniprot	no_go	no_ipr	uncharacterised	0
53	augustus_masked-scaffold1046-abinit-gene-0.8	BN1106_s1046B000150	LN628063	1046	2238	4312	-	no_uniprot	no_go	no_ipr	uncharacterised	0
54	augustus_masked-scaffold1048-abinit-gene-0.17	BN1106_s1048B000162	LN628065	1048	36832	38979	+	H2KVC8;T1G4Y9;Q5BVL5;S4RZ05;R7TAH5	GO:0005871;GO:0005874;GO:0005524;GO:0003777;GO:0007018	IPR027640;IPR019821;IPR001752;IPR027417	Kinesin-4;SJCHGC05250 protein;Uncharacterized protein	1
55	augustus_masked-scaffold1049-abinit-gene-0.16	BN1106_s1049B000224	LN628066	1049	158528	179577	+	G4VJK1;G7YLQ3;Q5BZ33;L7M447;R7TDT3	GO:0042799;GO:0034773;GO:0008168	IPR025790;IPR001214	Suppressor of variegation 4-20-related;Histone-lysine N-methyltransferase SUV420H;Uncharacterized protein;SJCHGC08833 protein	0
56	augustus_masked-scaffold104-abinit-gene-0.51	BN1106_s104B000453	LN627121	104	414688	448662	-	G7YWD3;G4M107;L7M7Z5;L7M626;E9H2M7	GO:0016021;GO:0060072	IPR004687;IPR013099;IPR024939;IPR003929;IPR016040	Putative uncharacterized protein;Trispanning orphan receptor;Calcium-activated potassium channel slowpoke;Uncharacterized protein	0
57	augustus_masked-scaffold10535-abinit-gene-0.7	BN1106_s10535B000038	LN637552	10535	17395	26308	-	G4LWR1;Q5DE32	GO:0003676;GO:0000166	IPR012677;IPR000504	Putative uncharacterized protein;SJCHGC08819 protein	0
58	augustus_masked-scaffold1053-abinit-gene-0.12	BN1106_s1053B000185	LN628070	1053	150693	204483	+	G7Y7I2;Q8MZK8;C1L529;K1PBZ8;R7U398	GO:0016021;GO:0005328	IPR000175		0
59	augustus_masked-scaffold1055-abinit-gene-0.35	BN1106_s1055B000498	LN628072	1055	124841	200304	+	Q2TUT9;G4LUU7;H2KRL0;Q5C7I4	GO:0005634;GO:0043565;GO:0003700;GO:0003707;GO:0008270;GO:0043401;GO:0006351	IPR008946;IPR001723;IPR001628;IPR013088;IPR000536	Nuclear hormone receptor nor-1/nor-2, putative;Nuclear receptor subfamily 4 group A member 3;Nuclear hormone receptor 4A protein;SJCHGC07429 protein	0
60	augustus_masked-scaffold1055-abinit-gene-0.36	BN1106_s1055B000499	LN628072	1055	246206	246645	-	no_uniprot	no_go	no_ipr	uncharacterised	0
61	augustus_masked-scaffold1056-abinit-gene-0.26	BN1106_s1056B000268	LN628073	1056	118019	118222	-	no_uniprot	no_go	no_ipr	uncharacterised	0
62	augustus_masked-scaffold1058-abinit-gene-0.28	BN1106_s1058B000257	LN628075	1058	80646	81272	-	H2KSE9;G4VEC4;N6U278;K1QZA7;Q4RUB8		IPR008477	Putative tumor necrosis factor induced protein;Tumor necrosis factor alpha-induced protein 8-like protein 2;Tumor necrosis factor, alpha-induced protein 8;Uncharacterized protein	0
63	augustus_masked-scaffold1059-abinit-gene-0.38	BN1106_s1059B000308	LN628076	1059	202256	211469	-	no_uniprot	no_go	no_ipr	uncharacterised	0
64	augustus_masked-scaffold105-abinit-gene-0.24	BN1106_s105B000423	LN627122	105	27120	102250	+	G7YH15;G4VHZ2;Q5C6I0		IPR002404;IPR011993	Mucin-like protein;Docking protein 3;SJCHGC08266 protein	0
65	augustus_masked-scaffold105-abinit-gene-0.29	BN1106_s105B000426	LN627122	105	715634	717265	+	E3WWK2;Q7PYB7;N6T438;Q1EHB5;Q1MW82	GO:0016021;GO:0004930	IPR000276;IPR017452	Uncharacterized protein;FMRF amide receptor;FMRFamide receptor;AGAP001862-PA	0
66	augustus_masked-scaffold1060-abinit-gene-0.10	BN1106_s1060B000168	LN628077	1060	27273	76205	-	G7YCV0;G4LVM5;Q5BRF7;Q86MY4;K1Q186	GO:0008076;GO:0005249;GO:0051260	IPR005821;IPR003091;IPR015572;IPR028325;IPR000210;IPR011333;IPR003131;IPR027359;IPR003968;IPR003974;IPR013099	Putative uncharacterized protein;Potassium voltage-gated channel subfamily B member 2;Potassium voltage-gated channel protein Shaw;SJCHGC08443 protein;Potassium channel Kv3.2	0
67	augustus_masked-scaffold1062-abinit-gene-0.14	BN1106_s1062B000108	LN628079	1062	113530	114524	+	no_uniprot	no_go	no_ipr	uncharacterised	0
68	augustus_masked-scaffold1063-abinit-gene-0.9	BN1106_s1063B000113	LN628080	1063	121816	148076	+	H2KSD0;K1PRD4;R7TEA1;B7PSE9;E9FW21		IPR008974;IPR002083	Putative uncharacterized protein;Uncharacterized protein	0
69	augustus_masked-scaffold10667-abinit-gene-0.0	BN1106_s10667B000018	LN637684	10667	6185	6496	-	U3KKH1;R7VVJ9;R0KA48;Q4SKJ2;M7B1W2	GO:0000786;GO:0005634;GO:0003677;GO:0006334;GO:0015629;GO:0005730;GO:0045653	IPR009072;IPR007125;IPR001951;IPR019809	Uncharacterized protein	0
70	augustus_masked-scaffold1066-abinit-gene-0.8	BN1106_s1066B000138	LN628083	1066	58690	63166	-	no_uniprot	no_go	no_ipr	uncharacterised	0
71	augustus_masked-scaffold1067-abinit-gene-0.1	BN1106_s1067B000254	LN628084	1067	52249	54090	-	G7YAD6;G4VR12;H2KQG9;G4VNH6;F1QFP4	GO:0016021;GO:0005886;GO:0005509;GO:0007156	IPR002126;IPR015919;IPR020894;IPR013164	Uncharacterized protein;Putative cadherin;Protocadherin-9;Protocadherin-1	0
72	augustus_masked-scaffold1068-abinit-gene-0.9	BN1106_s1068B000162	LN628085	1068	4	151244	+	K7FCJ3;F6QB31;F1PVS6;I3K7E1;M3XGW1	GO:0005524;GO:0004674	IPR011009;IPR000719;IPR017441;IPR002290;IPR008271;IPR015940;IPR028375;IPR001772	Uncharacterized protein	0
73	augustus_masked-scaffold1070-abinit-gene-0.41	BN1106_s1070B000330	LN628087	1070	105457	106062	-	G7YDL7;G4VJM7;Q1EG71;C1LE74;Q6JXF2	GO:0016020;GO:0005524;GO:0004702;GO:0023014;GO:0007178	IPR011009;IPR000719;IPR000333	Activin receptor IIA;Protein kinase;Activin receptor type-2B;TBRII;Type II serine/threonine kinase a	0
74	augustus_masked-scaffold1070-abinit-gene-0.44	BN1106_s1070B000333	LN628087	1070	144724	146327	+	G7YME2;G4VCZ9;Q86EX8	GO:0003677;GO:0008270	IPR002653;IPR000058	Putative zinc finger protein;Zinc finger A20 and AN1 domain-containing stress-associated protein 8;AN1-type zinc finger protein 6;AN1-type zinc finger protein 6 (Zinc finger A20 domain-containing protein 3);SJCHGC06346 protein	0
75	augustus_masked-scaffold1070-abinit-gene-0.48	BN1106_s1070B000335	LN628087	1070	234530	241510	+	no_uniprot	no_go	no_ipr	uncharacterised	1
76	augustus_masked-scaffold1070-abinit-gene-0.49	BN1106_s1070B000336	LN628087	1070	358843	389807	+	G7Y933;Q86F11;G4VIN2;C1L4T5;Q5D8L6		IPR009060	Putative SAM pointed domain containing ets transcription factor;Putative uncharacterized protein;Uncharacterized protein;SJCHGC09250 protein;Clone ZZD1217 mRNA sequence	0
77	augustus_masked-scaffold1071-abinit-gene-0.26	BN1106_s1071B000108	LN628088	1071	15979	18508	-	C1LJP2;C1L6H6;Q86F76;Q5DCI7;G4V7J3	GO:0006511	IPR004854	Ubiquitin fusion degradation protein 1 homolog;Putative ubiquitin fusion degradaton protein;SJCHGC05907 protein;Clone ZZD104 mRNA sequence	0
78	augustus_masked-scaffold1073-abinit-gene-0.19	BN1106_s1073B000172	LN628090	1073	104967	106817	-	no_uniprot	no_go	no_ipr	uncharacterised	0
79	augustus_masked-scaffold10744-abinit-gene-0.2	BN1106_s10744B000028	LN637761	10744	11418	15603	+	no_uniprot	no_go	no_ipr	uncharacterised	0
80	augustus_masked-scaffold1074-abinit-gene-0.20	BN1106_s1074B000186	LN628091	1074	89825	113841	-	C1LFU7;G4V927;G7YEL2	GO:0004725;GO:0008138;GO:0035335	IPR000340;IPR020422;IPR024950;IPR001763;IPR000387;IPR016130	Dual specificity phosphatase 10;Putative dual specificity protein phosphatase;Dual specificity protein phosphatase	0
81	augustus_masked-scaffold1075-abinit-gene-0.6	BN1106_s1075B000117	LN628092	1075	176625	180397	-	G7YBP8;G4VIS6;G4VIS5;H2KQF7;K1P7M1	GO:0016021;GO:0005886;GO:0005509;GO:0007156	IPR002126;IPR015919;IPR020894;IPR013164	Putative protocadherin gamma;Cadherin-related;Protocadherin-like wing polarity protein stan;Protocadherin-1;Protocadherin-11 Y-linked	0
82	augustus_masked-scaffold1076-abinit-gene-0.71	BN1106_s1076B000657	LN628093	1076	150784	151959	-	no_uniprot	no_go	no_ipr	uncharacterised	1
83	augustus_masked-scaffold1076-abinit-gene-0.75	BN1106_s1076B000660	LN628093	1076	403452	404303	-	H2KPL4;G7Y7H3;H2KPL6			Uncharacterized protein	12
84	augustus_masked-scaffold1076-abinit-gene-0.76	BN1106_s1076B000661	LN628093	1076	422841	424406	-	H2KPL4;H2KPL6;G4LX32;C1L3Y5;Q5C615			Uncharacterized protein;Putative uncharacterized protein;SJCHGC08095 protein	11
85	augustus_masked-scaffold1076-abinit-gene-0.78	BN1106_s1076B000662	LN628093	1076	530256	560137	+	H2KUV0;G4LX32;C1L3Y5;Q5C615;H2KPL4			Uncharacterized protein;Putative uncharacterized protein;SJCHGC08095 protein	0
86	augustus_masked-scaffold1076-abinit-gene-0.79	BN1106_s1076B000663	LN628093	1076	585929	619531	+	H2KUV1;Q5C615;C1L3Y5;H2KQ78;G4LX32			Uncharacterized protein;Putative uncharacterized protein;SJCHGC08095 protein	0
87	augustus_masked-scaffold1076-abinit-gene-0.81	BN1106_s1076B000665	LN628093	1076	661210	662625	-	H2KUV1;H2KQ78;G4LX32;C1L3Y5;Q5C615			Uncharacterized protein;Putative uncharacterized protein;SJCHGC08095 protein	1
88	augustus_masked-scaffold1079-abinit-gene-0.45	BN1106_s1079B000437	LN628096	1079	146232	148404	+	Q5DBU9;G4M0Y8;G7YQ92;L7LZW7;K7JAC3	GO:0008612;GO:0005840	IPR019375;IPR002773	Putative uncharacterized protein;Deoxyhypusine synthase;Uncharacterized protein;Putative mitochondrial ribosomal protein mrps35;SJCHGC05435 protein	0
89	augustus_masked-scaffold1079-abinit-gene-0.50	BN1106_s1079B000440	LN628096	1079	396033	397937	-	G7Y8H0;C1LB71;Q86DY5;G4VDD2;C1LB70	GO:0043022;GO:0003746;GO:0003743;GO:0008612;GO:0045901;GO:0045905;GO:0006452	IPR012340;IPR014722;IPR019769;IPR001884;IPR020189;IPR008991;IPR005824	Eukaryotic translation initiation factor 5A;Putative initiation factor 5a;Translation initiation factor 5A;Clone ZZZ427 mRNA sequence	0
90	augustus_masked-scaffold107-abinit-gene-0.24	BN1106_s107B000175	LN627124	107	336770	383869	+	C4QII1;G7YCQ7;G7YLK6;Q1JUB6;H2KQM4	GO:0016787	IPR003961;IPR007110;IPR013783;IPR003599;IPR001279;IPR013098;IPR003598;IPR013106	Putative uncharacterized protein;Uncharacterized protein;Zinc phosphodiesterase ELAC protein 1;Neural cell adhesion molecule;Cell adhesion molecule	0
91	augustus_masked-scaffold10805-abinit-gene-0.0	BN1106_s10805B000012	LN637822	10805	1588	5168	+	G7Y7I6;C7C204;Q6IFU1;C7C205;H3HTA3	GO:0003723;GO:0003964;GO:0008270;GO:0015074;GO:0006278;GO:0003676;GO:0016301	IPR005312;IPR001584;IPR008042;IPR012337;IPR000477;IPR001878	Gag-Pol polyprotein;Nek6 si:ch211-167p9.4 NIMA (Never in mitosis gene a)-related kinase 6;Uncharacterized protein;Pol polyprotein	0
92	augustus_masked-scaffold1083-abinit-gene-0.26	BN1106_s1083B000282	LN628100	1083	9569	10918	-	H2KPM2;G4VCT0;C1L5E6;Q5D8F6;G0PGW0	GO:0005524;GO:0004674;GO:0000287;GO:0007243	IPR011009;IPR000719;IPR017441;IPR008271;IPR000961;IPR017892;IPR016239;IPR002290	Ribosomal protein S6 kinase 2 alpha;Serine/threonine kinase;Ribosomal protein S6 kinase alpha-6;SJCHGC07960 protein	0
93	augustus_masked-scaffold1089-abinit-gene-0.24	BN1106_s1089B000237	LN628106	1089	132022	140077	-	C1LF85;E0VF68;Q91803;M3ZTQ3;T1PPP0		IPR007718;IPR017859;IPR006594	Nucleolar phosphoprotein p130;Putative uncharacterized protein;Uncharacterized protein;Nucleolar phosphoprotein;SRP40	0
94	augustus_masked-scaffold1091-abinit-gene-0.9	BN1106_s1091B000125	LN628108	1091	52167	124147	+	R7U617;Q7PMT9;E9H121;T1HWN2;Q16V52	GO:0005524;GO:0004075;GO:0003677;GO:0046872;GO:0004736;GO:0006094	IPR013785;IPR011761;IPR013815;IPR013816;IPR001882;IPR011764;IPR005482;IPR000089;IPR005481;IPR003379;IPR005479;IPR009057;IPR016185;IPR000891;IPR005930;IPR011054;IPR011053		1
95	augustus_masked-scaffold1099-abinit-gene-0.11	BN1106_s1099B000122	LN628116	1099	77666	101248	+	no_uniprot	no_go	no_ipr	uncharacterised	0
96	augustus_masked-scaffold10-abinit-gene-0.49	BN1106_s10B000515	LN627027	10	410049	459633	+	G7YPR9;G4VBX8;O15970;H2KTM2;O15969	GO:0016021;GO:0004993;GO:0007210;GO:0004930;GO:0005887;GO:0016907;GO:0007213	IPR000276;IPR017452;IPR000995	Putative biogenic amine (5HT) receptor;5-hydroxytryptamine receptor 1;5-hydroxytryptamine receptor 7;Serotonin receptor-like planarian receptor 4;Serotonin receptor-like planarian receptor 1	0
97	augustus_masked-scaffold10-abinit-gene-0.50	BN1106_s10B000516	LN627027	10	734577	801376	-	H2KTU0;G4VBX9		IPR015943;IPR001680;IPR017986	Putative uncharacterized protein	0
98	augustus_masked-scaffold1100-abinit-gene-0.10	BN1106_s1100B000149	LN628117	1100	9192	33069	-	C1LFV3;G7YTJ9;Q5C1Y6;G4M0E2;G7YTL6		IPR012937	Protein FAM46C;Prion-like-(Q/n-rich)-domain-bearing protein protein;Putative uncharacterized protein;SJCHGC05065 protein	0
99	augustus_masked-scaffold1102-abinit-gene-0.14	BN1106_s1102B000128	LN628119	1102	75473	138385	-	G7YR60;G4VE79;K1QJE3;H3HEK8;A7S1K5	GO:0005634;GO:0006355	IPR000253;IPR008984;IPR009146;IPR015943;IPR001680;IPR019775;IPR017986;IPR028119	Predicted protein;Putative uncharacterized protein;Transducin-like enhancer protein 4;Uncharacterized protein;Forkhead-associated domain-containing protein 1	0
100	augustus_masked-scaffold11031-abinit-gene-0.4	BN1106_s11031B000046	LN638048	11031	188	27318	+	G7Y6T1;Q5DE27;C1L4B3;G4VDR2;H2U247	GO:0004842;GO:0016567;GO:0016881	IPR009060;IPR015940;IPR000449;IPR000608;IPR023313;IPR016135	Huntingtin interacting protein 2;Putative ubiquitin-conjugating enzyme E2-25kD;Ubiquitin-conjugating enzyme (Huntingtin interacting protein 2);Uncharacterized protein;SJCHGC02302 protein	0
101	augustus_masked-scaffold1104-abinit-gene-0.21	BN1106_s1104B000224	LN628121	1104	319426	324146	-	G7YSJ3;G7YKH9;F6XHJ5;H9G493;G3PDC7	GO:0005856;GO:0006909	IPR006816	Uncharacterized protein;ELMO domain-containing protein 3	0
102	augustus_masked-scaffold1105-abinit-gene-0.18	BN1106_s1105B000130	LN628122	1105	62047	78777	+	F2USB4;G1TRC0;G1SUX8;A9V5T1;A9URN0	GO:0005524;GO:0006950	IPR018181;IPR013126	Predicted protein;Heat shock protein 70kDa;Uncharacterized protein	0
103	augustus_masked-scaffold1105-abinit-gene-0.19	BN1106_s1105B000131	LN628122	1105	94397	95515	+	G4VIQ6;G4VJP0;H2KTY1;H2KTY2;G7YQ62	GO:0003945;GO:0005975;GO:0016757	IPR003859;IPR027791;IPR027995	Beta-1,4-galactosyltransferase 3,4-related;Putative beta-1,4-galactosyltransferase;Beta-1 4-galactosyltransferase 4	0
104	augustus_masked-scaffold1107-abinit-gene-0.7	BN1106_s1107B000136	LN628124	1107	89936	106489	-	G4VHA9;Q5DB86;G7YNV2;G3MMN0;G1NV89	GO:0016881;GO:0004842;GO:0016567	IPR000608;IPR023313;IPR016135	Uncharacterized protein;Putative uncharacterized protein;Putative nedd8-conjugating enzyme nce2;Ubiquitin-conjugating enzyme E2 F;SJCHGC06126 protein;UBiquitin Conjugating enzyme	0
105	augustus_masked-scaffold1108-abinit-gene-0.28	BN1106_s1108B000594	LN628125	1108	193846	229035	+	K1QNY8;R7TQP0;Q16QN9;F5HMV5;Q7PX66	GO:0005622;GO:0005543;GO:0005089;GO:0035023;GO:0007264;GO:0005085	IPR000219;IPR000048;IPR011993;IPR001849;IPR000651;IPR019804;IPR008937;IPR023578;IPR001895	AGAP001238-PB;Ras-specific guanine nucleotide-releasing factor 1;AAEL011225-PA;AGAP001238-PA;Uncharacterized protein	10
106	augustus_masked-scaffold1108-abinit-gene-0.31	BN1106_s1108B000596	LN628125	1108	528220	533090	-	G4VS89;G7Y769;Q5BS69;C1LHZ8;C1LHZ7		IPR027417	Uncharacterized protein;Putative nad dependent epimerase/dehydratase;NAD dependent epimerase/dehydratase;SJCHGC05825 protein	0
107	augustus_masked-scaffold1109-abinit-gene-0.17	BN1106_s1109B000180	LN628126	1109	24805	66291	+	G7YWU2;G4VA67;G4VA66;Q86EP0;C1LHV7	GO:0003723	IPR004087;IPR004088	Uncharacterized protein;Putative rrna processing protein (Rrp20);Putative uncharacterized protein;RNA-binding protein PNO1;Clone ZZD158 mRNA sequence	0
108	augustus_masked-scaffold110-abinit-gene-0.18	BN1106_s110B000286	LN627127	110	216698	231271	-	G7Y9K2	GO:0005576	IPR000187	Uncharacterized protein	3
109	augustus_masked-scaffold11108-abinit-gene-0.3	BN1106_s11108B000010	LN638125	11108	17540	18433	-	C1L8X5;C1L8X4;Q71TT8;B2LXT9;A0SNU5	GO:0030863;GO:0005829;GO:0070062;GO:0031941;GO:0070688;GO:0030016;GO:0035267;GO:0030529;GO:0005200;GO:0045214;GO:0005737;GO:0005856;GO:0005524	IPR004000;IPR004001;IPR020902	Beta-actin;Actin;Actin 5C;Actin-2	0
110	augustus_masked-scaffold11117-abinit-gene-0.0	BN1106_s11117B000006	LN638134	11117	1452	1827	+	G7YC08;G4LYL1;G3PRR3;G3PRQ8;M4AXT9	GO:0005887;GO:0005524;GO:0005003;GO:0018108;GO:0016021;GO:0004713	IPR027936;IPR001090;IPR003961;IPR008979;IPR009030;IPR013783;IPR011009;IPR000719;IPR017441;IPR001660;IPR013761;IPR021129;IPR001245;IPR008266;IPR020635;IPR016257;IPR001426	Uncharacterized protein;Ephrin receptor, putative;Ephrin type-A receptor 5	12
111	augustus_masked-scaffold1111-abinit-gene-0.18	BN1106_s1111B000205	LN628128	1111	161781	163022	-	no_uniprot	no_go	no_ipr	uncharacterised	1
112	augustus_masked-scaffold1113-abinit-gene-0.32	BN1106_s1113B000379	LN628130	1113	32690	92566	+	G7Y825;G4VK79;R7USM1;K1R6H0;L7LWQ7	GO:0046872;GO:0003677	IPR007087;IPR015880;IPR017956	Putative uncharacterized protein;Transcription factor castor;Zinc finger protein castor-like protein 1;Putative transcription factor castor;Uncharacterized protein	0
113	augustus_masked-scaffold1114-abinit-gene-0.30	BN1106_s1114B000242	LN628131	1114	307279	307806	+	G4V6W0;Q5DEZ3;G7YGW0;A7T4B3;T1G4P4	GO:0072546	IPR011678;IPR026895;IPR027295;IPR011047	Predicted protein;Putative uncharacterized protein;Uncharacterized protein;SJCHGC05873 protein	0
114	augustus_masked-scaffold1115-abinit-gene-0.56	BN1106_s1115B000498	LN628132	1115	24636	29748	+	H2KUD9;G4VEL9;C1LL45;C1LL48;C1L775	GO:0005634;GO:0006355	IPR005033	YEATS domain-containing protein;Putative gas41;YEATS domain-containing protein 4	0
115	augustus_masked-scaffold1115-abinit-gene-0.65	BN1106_s1115B000502	LN628132	1115	375801	376040	+	no_uniprot	no_go	no_ipr	uncharacterised	2
116	augustus_masked-scaffold1116-abinit-gene-0.15	BN1106_s1116B000226	LN628133	1116	43804	44115	-	no_uniprot	no_go	no_ipr	uncharacterised	0
117	augustus_masked-scaffold11179-abinit-gene-0.8	BN1106_s11179B000023	LN638196	11179	12905	14244	-	B9UN47;Q8MUT6;H6WYY7;Q2HPD3;Q9XYL8	GO:0008234;GO:0006508	IPR025661;IPR000169;IPR025660;IPR013128;IPR000668;IPR013201	Cathepsin L1D;Cathepsin L1;Cathepsin L1 proteinase;Cathepsin L2;Cathepsin	2
118	augustus_masked-scaffold1117-abinit-gene-0.58	BN1106_s1117B000411	LN628134	1117	46858	54582	+	G4VGV0;G7YX70;A1A5F9;F6U6I7;F6UPB2	GO:0008270	IPR019542;IPR019786;IPR011011;IPR001965;IPR019787;IPR013083	Phf17 protein;Uncharacterized protein;Protein Jade-1	0
119	augustus_masked-scaffold1117-abinit-gene-0.60	BN1106_s1117B000413	LN628134	1117	82447	82698	-	no_uniprot	no_go	no_ipr	uncharacterised	0
120	augustus_masked-scaffold1117-abinit-gene-0.64	BN1106_s1117B000416	LN628134	1117	335610	386220	+	G7YJZ9;G4VH07;A7SR86;H2MZ43;H0Z4H8	GO:0005524;GO:0016810;GO:0003952;GO:0009435;GO:0006807	IPR003010;IPR022310;IPR003694;IPR014729;IPR014445	Predicted protein;Putative glutamine-dependent NAD(+) synthetase;NAD+ synthase (Glutamine-hydrolysing);Uncharacterized protein	0
121	augustus_masked-scaffold1117-abinit-gene-0.67	BN1106_s1117B000417	LN628134	1117	423250	424428	+	G7YAB0;C1LK83;Q5DD04;C3Z5R5;H2LPD1	GO:0005524;GO:0046872;GO:0004478;GO:0006730;GO:0006556	IPR022631;IPR022630;IPR022629;IPR022628;IPR002133;IPR022636		0
122	augustus_masked-scaffold1118-abinit-gene-0.31	BN1106_s1118B000181	LN628135	1118	183464	183808	+	H2KTJ5;G4VLM1;R7V351;K1QKZ8;D6R9M0	GO:0005871;GO:0005524;GO:0003777;GO:0007018;GO:0005874	IPR027640;IPR001752;IPR027417;IPR019821	Kinesin-like protein KIF2A;Putative kif-2;Kinesin family member 2/24;Uncharacterized protein	0
123	augustus_masked-scaffold1120-abinit-gene-0.4	BN1106_s1120B000115	LN628137	1120	22154	75905	+	G4LZX1;U3IJC2;F1S3R7;G7P336;F7HH88	GO:0005912;GO:0005911;GO:0005814;GO:0005932;GO:0031513;GO:0036038;GO:0034613;GO:0042384;GO:0035844;GO:0001947;GO:0030902;GO:0070121;GO:0070986;GO:0001738;GO:0043066;GO:0071599;GO:0035845;GO:0030862;GO:0002092;GO:0045944;GO:0039023;GO:0039008;GO:0033365;GO:0050795;GO:0010842;GO:0065001;GO:0007169;GO:0016192	IPR001452;IPR015943;IPR001680;IPR017986;IPR020472;IPR019775	Uncharacterized protein;Ahi-1 wd-40 protein, putative;Putative uncharacterized protein	0
124	augustus_masked-scaffold11213-abinit-gene-0.2	BN1106_s11213B000018	LN638230	11213	3631	12746	+	G4VE27;G7YA21;Q5DA22;C1BQQ8;A7AQQ5	GO:0008270	IPR007287;IPR015943;IPR001680;IPR019775;IPR017986;IPR002867;IPR001841	Ribosomal processing protein, putative;WD repeat and SOF domain-containing protein 1;Putative u3 small nucleolar rna (U3 snorna) associated protein;SJCHGC02597 protein	0
125	augustus_masked-scaffold1127-abinit-gene-0.10	BN1106_s1127B000153	LN628144	1127	75358	152165	-	G7YSU8;G4V9D5;K7IQ09;H9J8X7;S4PCS3	GO:0000079	IPR013763;IPR006671;IPR012399	Putative cyclin fold protein;Cyclin-Y;Uncharacterized protein;Cyclin Y	0
126	augustus_masked-scaffold1129-abinit-gene-0.16	BN1106_s1129B000151	LN628146	1129	48885	49103	+	G4VME0;G7Y4D2;Q5BZ76;C1LEK3;T2MFM5	GO:0003677	IPR014876;IPR009057;IPR003034;IPR022049;IPR020519	Protein DEK;Putative uncharacterized protein;UPF0672 protein C3orf58 homolog;SJCHGC09397 protein	0
127	augustus_masked-scaffold112-abinit-gene-0.40	BN1106_s112B001226	LN627129	112	372154	411090	+	G7YF08;G4M0X4	GO:0003723	IPR004087;IPR004088	Putative uncharacterized protein;Uncharacterized protein	0
128	augustus_masked-scaffold112-abinit-gene-1.27	BN1106_s112B001228	LN627129	112	667098	668984	-	H2KR88;K1R849;G7YLZ7;H2UJW2;H3I9N9	GO:0005871;GO:0005874;GO:0005524;GO:0003777;GO:0007018	IPR027640;IPR019821;IPR001752;IPR027417	Kinesin-4;Kinesin-1;Uncharacterized protein;Kinesin-like protein KIFC3	1
129	augustus_masked-scaffold112-abinit-gene-2.46	BN1106_s112B001234	LN627129	112	1435530	1441769	-	no_uniprot	no_go	no_ipr	uncharacterised	1
130	augustus_masked-scaffold11315-abinit-gene-0.3	BN1106_s11315B000010	LN638332	11315	2953	3198	+	no_uniprot	no_go	no_ipr	uncharacterised	0
131	augustus_masked-scaffold11344-abinit-gene-0.1	BN1106_s11344B000016	LN638361	11344	1359	4648	-	G7Y8N9;G7YFD8;H2KVB4;G4VCD4;G4LVI4	GO:0016021;GO:0055085	IPR011701;IPR016196	Selectively expressed in embryonic epithelia protein-1 , putative;Putative uncharacterized protein;Solute carrier family 43 member 3	12
132	augustus_masked-scaffold11355-abinit-gene-0.0	BN1106_s11355B000022	LN638372	11355	2654	2935	+	no_uniprot	no_go	no_ipr	uncharacterised	0
133	augustus_masked-scaffold1136-abinit-gene-0.19	BN1106_s1136B000204	LN628153	1136	50845	56505	+	G4M1K6;Q5DDA2;A2A6E7;H9ICC1;H2KNW3	GO:0010181;GO:0004733;GO:0042823;GO:0008615	IPR000659;IPR012349;IPR019740;IPR011576;IPR019576	Pyridoxine 5'-phosphate oxidase, isoform CRA_c;Pyridoxine-5'-phosphate oxidase;Pyridoxamine 5'-phosphate oxidase;Uncharacterized protein;SJCHGC05516 protein	0
134	augustus_masked-scaffold1136-abinit-gene-0.23	BN1106_s1136B000206	LN628153	1136	272868	273622	+	H2KNW2;G4LY17;Q5DD60			Putative uncharacterized protein;Uncharacterized protein;SJCHGC06372 protein	0
135	augustus_masked-scaffold1137-abinit-gene-0.14	BN1106_s1137B000130	LN628154	1137	49851	154380	-	G7Y9G5;G4LW90;Q5DGL8;H2KTE4;K1R4C2	GO:0008270;GO:0007010	IPR001781;IPR003128	Ablim, putative;Actin-binding LIM protein 1;Villin-2;SJCHGC09325 protein	0
136	augustus_masked-scaffold1138-abinit-gene-0.36	BN1106_s1138B000364	LN628155	1138	123437	125019	-	no_uniprot	no_go	no_ipr	uncharacterised	0
137	augustus_masked-scaffold1138-abinit-gene-0.37	BN1106_s1138B000365	LN628155	1138	78860	132027	+	G4VC29;H2KS25;C4Q5Y9;K1PED9;Q5BXE5		IPR011993;IPR006020;IPR000980	Tensin-related;Tensin-4;SJCHGC04002 protein	0
138	augustus_masked-scaffold1139-abinit-gene-0.32	BN1106_s1139B000356	LN628156	1139	218995	246473	-	H2KVI8;H3EN95;T1GL73;H3EAW9;Q94012		IPR024963;IPR015880	Protein FAM154A;Uncharacterized protein;Protein T08G11.3	3
139	augustus_masked-scaffold1139-abinit-gene-0.35	BN1106_s1139B000358	LN628156	1139	284503	289846	-	H2KP05;E9GID0;B7PVI8;G7NQF4;G7Q0S5	GO:0004597;GO:0016740;GO:0008168	IPR003347	Acetyltransferase, putative;Putative uncharacterized protein;Lysine-specific demethylase 8	0
140	augustus_masked-scaffold113-abinit-gene-0.18	BN1106_s113B000325	LN627130	113	1132	1506	+	no_uniprot	no_go	no_ipr	uncharacterised	0
141	augustus_masked-scaffold113-abinit-gene-0.19	BN1106_s113B000326	LN627130	113	94377	119613	+	G7YN56;G7YN55;C7TXX5;C1LD67;G4V669	GO:0004222;GO:0006508	IPR024079;IPR000718;IPR018497;IPR008753	Endothelin-converting enzyme 1;Family M13 non-peptidase homologue (M13 family);Endothelin-converting enzyme-like 1	0
142	augustus_masked-scaffold113-abinit-gene-0.20	BN1106_s113B000327	LN627130	113	137909	139774	+	M2W597;A0PA15;L5K9K5;F6S4U9;Q3TWF2	GO:0005524;GO:0006950;GO:0009986;GO:0008180;GO:0034663;GO:0005793;GO:0030176;GO:0030496;GO:0043022;GO:0006987;GO:0042149;GO:0071353;GO:0021680;GO:0021589;GO:0006983;GO:0043066;GO:0030512;GO:0031398;GO:0051603;GO:0005783	IPR018181;IPR013126	Heat shock protein 70kDa;Uncharacterized protein;78 kDa glucose-regulated protein;Molecular chaperone DnaK;Putative uncharacterized protein	0
143	augustus_masked-scaffold1140-abinit-gene-0.21	BN1106_s1140B000256	LN628157	1140	130997	152368	-	no_uniprot	no_go	no_ipr	uncharacterised	2
144	augustus_masked-scaffold1140-abinit-gene-0.24	BN1106_s1140B000257	LN628157	1140	254507	299367	-	G7Y436;G4VLK6;Q5XIN4;L8YD85;L7LTD0	GO:0016791;GO:0030234	IPR010569;IPR017906;IPR011993	Myotubularin-related protein;Myotubularin-related protein 9;Putative phosphatidylinositol 3-phosphate 3-phosphatase myotubularin mtm1;Myotubularin related protein 9;Protein Mtmr9	0
145	augustus_masked-scaffold1141-abinit-gene-0.25	BN1106_s1141B000341	LN628158	1141	131087	131761	+	no_uniprot	no_go	no_ipr	uncharacterised	0
146	augustus_masked-scaffold1143-abinit-gene-0.20	BN1106_s1143B000283	LN628160	1143	217047	218078	-	H2KT83;G4VH35			Uncharacterized protein	0
147	augustus_masked-scaffold1146-abinit-gene-0.8	BN1106_s1146B000146	LN628163	1146	61377	125060	+	H2KTR0;G4VS44;Q5DCZ4	GO:0003677	IPR017956;IPR001487;IPR011011;IPR002893;IPR013083	Putative zinc finger protein;Zinc finger MYND domain-containing protein 11;SJCHGC09346 protein	0
148	augustus_masked-scaffold1146-abinit-gene-0.9	BN1106_s1146B000147	LN628163	1146	81000	81275	-	no_uniprot	no_go	no_ipr	uncharacterised	4
149	augustus_masked-scaffold1148-abinit-gene-0.12	BN1106_s1148B000092	LN628165	1148	180354	237365	-	no_uniprot	no_go	no_ipr	uncharacterised	0
150	augustus_masked-scaffold114-abinit-gene-0.57	BN1106_s114B000603	LN627131	114	526898	527218	+	no_uniprot	no_go	no_ipr	uncharacterised	0
151	augustus_masked-scaffold114-abinit-gene-0.58	BN1106_s114B000604	LN627131	114	595458	595730	-	L7LV76;H3HIT9;L7MEK2;H3HF87;Q5D8K5	GO:0003723;GO:0003964;GO:0008270;GO:0015074;GO:0006278;GO:0003676	IPR001584;IPR012337;IPR000477;IPR001878	Uncharacterized protein;Putative tick transposon;SJCHGC02198 protein	0
152	augustus_masked-scaffold1153-abinit-gene-0.35	BN1106_s1153B000358	LN628170	1153	53102	53930	+	G4VPJ0;G4VPI8;G4VPI9;C1LH18;H2KSG3	GO:0031461;GO:0006511	IPR016158;IPR001373;IPR019559;IPR016159;IPR011991	Cullin 3;Putative cullin;Cullin-3	0
153	augustus_masked-scaffold1153-abinit-gene-0.39	BN1106_s1153B000359	LN628170	1153	214172	225958	-	B0B5H1;B0RZ79;Q0PWV0;Q6TL28;Q2F6F1	GO:0005737;GO:0005874;GO:0005525;GO:0003924;GO:0005200;GO:0007017;GO:0051258	IPR013838;IPR002453;IPR008280;IPR000217;IPR018316;IPR023123;IPR017975;IPR003008	Beta-tubulin;Tubulin beta-4;Putative tubulin beta-1 chain;Beta tubulin	0
154	augustus_masked-scaffold11566-abinit-gene-0.4	BN1106_s11566B000032	LN638583	11566	1601	3928	-	G7Y817;G4VBX2			Putative uncharacterized protein;Uncharacterized protein	0
155	augustus_masked-scaffold1156-abinit-gene-0.5	BN1106_s1156B000096	LN628173	1156	118558	120030	-	G7Y956		IPR002172	Uncharacterized protein	1
156	augustus_masked-scaffold11581-abinit-gene-0.1	BN1106_s11581B000004	LN638598	11581	4275	8568	+	L8YAI7;R7T410;Q4RG77;A7RZG8;H2LJ22	GO:0016787	IPR001279;IPR011084	Predicted protein;Uncharacterized protein;DNA cross-link repair 1A protein	0
157	augustus_masked-scaffold1159-abinit-gene-0.36	BN1106_s1159B000231	LN628176	1159	158297	159031	-	C1LFG2;Q5DGW1;G4VIK3;G7YKW1;T1JUB5	GO:0015450;GO:0006886	IPR017303;IPR007379	Import inner membrane translocase subunit TIM44, mitochondrial;Putative mitochondrial import inner membrane translocase subunit tim44;Mitochondrial import inner membrane translocase subunit tim44;SJCHGC05805 protein;Uncharacterized protein	0
158	augustus_masked-scaffold1160-abinit-gene-0.37	BN1106_s1160B000413	LN628177	1160	350229	350711	-	no_uniprot	no_go	no_ipr	uncharacterised	0
159	augustus_masked-scaffold1161-abinit-gene-0.8	BN1106_s1161B000188	LN628178	1161	47967	126798	+	G7YM15	GO:0005622;GO:0005096;GO:0043547;GO:0051056	IPR000048;IPR001936	IQ motif containing GTPase activating protein	1
160	augustus_masked-scaffold1162-abinit-gene-0.53	BN1106_s1162B000590	LN628179	1162	408734	545102	+	G4VPQ2;T1PDE7;T1PGU2;F7DE97;G3HQD2	GO:0003993;GO:0016301;GO:0005524;GO:0046872	IPR000560;IPR011761;IPR013651	Uncharacterized protein;Inositol hexakisphosphate and diphosphoinositol-pentakisphosphate kinase 2;Putative histidine acid phosphatase;Histidine phosphatase superfamily (Branch 2)	0
161	augustus_masked-scaffold1162-abinit-gene-0.55	BN1106_s1162B000591	LN628179	1162	554011	584123	-	G7YCZ7;G4LX53;C1LDK3;Q86F68;B3GUY5	GO:0000502	IPR000555;IPR024969	Putative 26S proteasome non-ATPase regulatory subunit 7;26S proteasome non-ATPase regulatory subunit 7 (M67 family);26S proteasome regulatory subunit N8;Clone ZZD1069 mRNA sequence	0
162	augustus_masked-scaffold1163-abinit-gene-0.13	BN1106_s1163B000304	LN628180	1163	236824	265656	-	G7YJ15;A6XDL3;G0Y2T8;K7IYI5;G0Y2T9	GO:0005634;GO:0043565;GO:0003700;GO:0006351	IPR001766;IPR018122;IPR011991	Forkhead transcription factor;Forkhead box subgroup O;Forkhead box protein O3;Uncharacterized protein	0
163	augustus_masked-scaffold1164-abinit-gene-0.10	BN1106_s1164B000118	LN628181	1164	127604	128815	-	no_uniprot	no_go	no_ipr	uncharacterised	1
164	augustus_masked-scaffold11672-abinit-gene-0.1	BN1106_s11672B000010	LN638689	11672	2498	7148	-	Q5C3T7;G4VS57;C1LKB8;G4VS58;G7Y8T4	GO:0016020	IPR001107;IPR000163	Prohibitin-2 (B-cell receptor-associated protein BAP37);Putative prohibitin;Prohibitin-2;SJCHGC06627 protein	0
165	augustus_masked-scaffold1167-abinit-gene-0.31	BN1106_s1167B000149	LN628184	1167	90568	114047	+	no_uniprot	no_go	no_ipr	uncharacterised	0
166	augustus_masked-scaffold1169-abinit-gene-0.13	BN1106_s1169B000134	LN628186	1169	14045	51098	+	G7Y5G4;G4VAT1		IPR001202	Putative uncharacterized protein;Uncharacterized protein	0
167	augustus_masked-scaffold1173-abinit-gene-0.27	BN1106_s1173B000212	LN628190	1173	27223	36093	+	G4V8E5;G4V8E4;H2KUW9;C7TZN6;H0EN80	GO:0005524;GO:0008026;GO:0003676	IPR011545;IPR014001;IPR027417;IPR000629;IPR014014;IPR001650	Putative ATP-dependent RNA helicase DDX17;Putative dead box ATP-dependent RNA helicase;Putative ATP-dependent RNA helicase dbp2;Probable ATP-dependent RNA helicase DDX17	0
168	augustus_masked-scaffold1176-abinit-gene-0.21	BN1106_s1176B000148	LN628193	1176	15832	113803	+	G7YS79;G4VB54;F1KRA1;U1NR03;L7MKM3	GO:0005524;GO:0004674;GO:0007165;GO:0016301	IPR002110;IPR020683;IPR011029;IPR000488;IPR011009;IPR020675;IPR027417;IPR000719;IPR017441;IPR002290;IPR008271	Death-associated protein kinase dapk-1;Putative death associated protein kinase;Death-associated protein kinase;Putative death-associated protein kinase dapk-1 death-associated protein kinase	0
169	augustus_masked-scaffold1179-abinit-gene-0.8	BN1106_s1179B000052	LN628196	1179	84016	96851	-	H2KUA7;B5DE50;F6UA35;A4IID3;Q6DE81	GO:0016021;GO:0005886;GO:0005509;GO:0007156	IPR002126;IPR015919;IPR020894;IPR013164;IPR013585	Pcdh7 protein;Uncharacterized protein;Protocadherin-1	0
170	augustus_masked-scaffold117-abinit-gene-0.73	BN1106_s117B000686	LN627134	117	393052	409148	-	G4VE77;C1LK36;C1LK37;G4VE78;C1LK34	GO:0003677;GO:0003697	IPR006594;IPR008116	Single-stranded DNA-binding protein 3;Putative uncharacterized protein	0
171	augustus_masked-scaffold117-abinit-gene-0.78	BN1106_s117B000689	LN627134	117	809072	846818	+	H2KUN3;G4VT03			Strain Puerto Rico chromosome W, complete genome;Putative uncharacterized protein	0
172	augustus_masked-scaffold1180-abinit-gene-0.8	BN1106_s1180B000124	LN628197	1180	21013	94195	-	G7Y924;G4LVV2;R7VEC0;I3JBW1;M4AUJ2	GO:0005089;GO:0035023;GO:0005543	IPR000219;IPR011047;IPR011993;IPR001849;IPR015943	Putative uncharacterized protein;Rho guanine nucleotide exchange factor 17;Uncharacterized protein	0
173	augustus_masked-scaffold1181-abinit-gene-0.20	BN1106_s1181B000162	LN628198	1181	1442	2282	+	no_uniprot	no_go	no_ipr	uncharacterised	0
174	augustus_masked-scaffold1182-abinit-gene-0.29	BN1106_s1182B000296	LN628199	1182	48664	64741	+	G7YNG2;G4VGQ3	GO:0005524;GO:0016301	IPR027417;IPR010655	Uncharacterized protein;Polynucleotide 5'-hydroxyl-kinase nol-9	0
175	augustus_masked-scaffold11838-abinit-gene-0.2	BN1106_s11838B000016	LN638855	11838	32346	32870	-	no_uniprot	no_go	no_ipr	uncharacterised	0
176	augustus_masked-scaffold1184-abinit-gene-0.14	BN1106_s1184B000210	LN628201	1184	134393	152616	-	G4VPG8;H2KP69;K1RNU5;C3XZZ5;H3BB32	GO:0046872;GO:0000166;GO:0003723	IPR012677;IPR000504;IPR000571	Putative uncharacterized protein;Putative rna binding motif protein;Pre-mRNA-splicing factor RBM22/SLT11;Uncharacterized protein;Pre-mRNA-splicing factor RBM22	0
177	augustus_masked-scaffold11856-abinit-gene-0.9	BN1106_s11856B000008	LN638873	11856	449	4207	+	G7YSX8		IPR007074	Putative uncharacterized protein	0
178	augustus_masked-scaffold1185-abinit-gene-0.29	BN1106_s1185B000340	LN628202	1185	252131	254491	-	G4V8N9;H2KQ48;T1EGU8;K1S0S1;T1FYV2	GO:0008076;GO:0005249;GO:0051260	IPR000210;IPR011333;IPR027359;IPR005821;IPR003091;IPR003968;IPR003972;IPR003131;IPR028325	Putative voltage-gated potassium channel;Potassium voltage-gated channel protein Shaker;Potassium voltage-gated channel subfamily A member 1;Uncharacterized protein	0
179	augustus_masked-scaffold1186-abinit-gene-0.12	BN1106_s1186B000109	LN628203	1186	186903	241971	+	H2KRD8;G4VEK8;G4VEK9;G7YPP9;T1FT53	GO:0016021;GO:0005886;GO:0005509;GO:0007156	IPR002126;IPR015919;IPR020894;IPR013164	Putative cadherin;Cadherin-related;Protocadherin-1;Protocadherin-9;Uncharacterized protein	0
180	augustus_masked-scaffold1186-abinit-gene-0.13	BN1106_s1186B000110	LN628203	1186	276749	279825	-	G7YQ58;H2KRD7;H2KT58;G7YSU3;G7YSU4	GO:0016021;GO:0022857	IPR020846;IPR016196;IPR005828;IPR005829	Solute carrier family 22 member 1;Organic cation transporter-like protein;Solute carrier family 22 member 21;Organic cation transporter protein	4
181	augustus_masked-scaffold1188-abinit-gene-0.15	BN1106_s1188B000207	LN628205	1188	32795	35136	+	no_uniprot	no_go	no_ipr	uncharacterised	0
182	augustus_masked-scaffold1189-abinit-gene-0.26	BN1106_s1189B000334	LN628206	1189	45104	68520	-	no_uniprot	no_go	no_ipr	uncharacterised	0
183	augustus_masked-scaffold1189-abinit-gene-0.27	BN1106_s1189B000335	LN628206	1189	111312	113699	+	no_uniprot	no_go	no_ipr	uncharacterised	3
184	augustus_masked-scaffold1189-abinit-gene-0.28	BN1106_s1189B000336	LN628206	1189	130815	213090	-	G4VKM6;C1LGX9;C1L547;K1QC10;R7UM98	GO:0005525;GO:0003924;GO:0006184	IPR000795;IPR027417;IPR009000;IPR009001;IPR004161;IPR004160	GTP-binding protein 1;Putative gtp binding protein;Uncharacterized protein	0
185	augustus_masked-scaffold1189-abinit-gene-0.30	BN1106_s1189B000338	LN628206	1189	331264	385752	+	G7YCJ4;G4VKM4;I3M4Y0;K7DG31;H2R0J6	GO:0007140;GO:0010569;GO:0007129;GO:0003950	IPR022188;IPR026616;IPR012317	Putative uncharacterized protein;Uncharacterized protein	0
186	augustus_masked-scaffold11916-abinit-gene-0.1	BN1106_s11916B000010	LN638933	11916	3616	8877	-	G7Y3V9;G4VQD3;G4VQD2;Q5DF67;H3AYG8	GO:0006457	IPR002939;IPR001623;IPR018253;IPR008971	Putative dnaj homolog subfamily B member 4;DnaJ homolog subfamily B member 4;Uncharacterized protein;DnaJ homolog, subfamily B, member 4;SJCHGC06021 protein	0
187	augustus_masked-scaffold1191-abinit-gene-0.29	BN1106_s1191B000313	LN628208	1191	171	116551	+	G7YFE1;G4VA73;C1LIX6;C1LIX7;C1LIX5		IPR013694;IPR002035	Loss of heterozygosity 11 chromosomal region 2 gene A protein homolog;Putative vacuolar protein sorting 26, vps26;von Willebrand factor A domain-containing protein 5A	0
188	augustus_masked-scaffold1192-abinit-gene-0.30	BN1106_s1192B000301	LN628209	1192	74317	174920	-	G7YPT1;Q5DCS9;G4VMX8;H2KTU6;G4VMY0	GO:0003676;GO:0000213;GO:0090305;GO:0006388	IPR000008;IPR011856;IPR006677;IPR006676	Putative uncharacterized protein;tRNA-intron endonuclease;SJCHGC04329 protein	0
189	augustus_masked-scaffold11938-abinit-gene-0.1	BN1106_s11938B000006	LN638955	11938	244	6515	-	Q5C1U8;G4VRH3;R7TWY9;F6QNK3;G3SRH5		IPR026295;IPR028034;IPR008493;IPR022194	Uncharacterized protein;SJCHGC07829 protein	0
190	augustus_masked-scaffold11938-abinit-gene-0.2	BN1106_s11938B000007	LN638955	11938	5812	6102	+	no_uniprot	no_go	no_ipr	uncharacterised	0
191	augustus_masked-scaffold1195-abinit-gene-0.22	BN1106_s1195B000277	LN628212	1195	116610	172419	+	H2KPW9;G4VDS2;R7TC40;K1PH18;T1G4N3		IPR025261	Putative uncharacterized protein;Uncharacterized protein	0
192	augustus_masked-scaffold1197-abinit-gene-0.35	BN1106_s1197B000291	LN628214	1197	186463	216808	-	G7Y7M2;C1L4C0;G4VL01;C1BQ66;C1C1N5	GO:0008270	IPR001841;IPR013083	RING finger protein 11;Putative uncharacterized protein	0
193	augustus_masked-scaffold1197-abinit-gene-0.37	BN1106_s1197B000293	LN628214	1197	319006	319806	-	G7Y358;C1LFM2;H2VE49;H2VE50;H2VE48	GO:0005622;GO:0006810	IPR001666;IPR023393	Phosphatidylinositol transfer protein alpha isoform;Uncharacterized protein	0
194	augustus_masked-scaffold11983-abinit-gene-0.2	BN1106_s11983B000006	LN639000	11983	5110	6450	-	C1LW84;G4VHS0;T1EF74;Q6PBW3;R7UHL3	GO:0005840;GO:0003735;GO:0006412	IPR001971;IPR018102	Ribosomal protein S14;Putative 40s ribosomal protein S14;Uncharacterized protein	0
195	augustus_masked-scaffold11996-abinit-gene-0.3	BN1106_s11996B000014	LN639013	11996	2	3898	-	no_uniprot	no_go	no_ipr	uncharacterised	0
196	augustus_masked-scaffold1199-abinit-gene-0.33	BN1106_s1199B000302	LN628216	1199	297189	366785	-	no_uniprot	no_go	no_ipr	uncharacterised	0
197	augustus_masked-scaffold119-abinit-gene-0.18	BN1106_s119B000220	LN627136	119	96100	96306	-	no_uniprot	no_go	no_ipr	uncharacterised	0
198	augustus_masked-scaffold1202-abinit-gene-0.45	BN1106_s1202B000406	LN628219	1202	616993	644502	-	G7YCK9;C1L4E3;Q5DC29;C4QKE7	GO:0016021	IPR008853	Transmembrane protein 9;Putative uncharacterized protein;Uncharacterized protein;SJCHGC02565 protein	0
199	augustus_masked-scaffold1203-abinit-gene-0.29	BN1106_s1203B000212	LN628220	1203	24642	190295	+	G7Y367;G4VTP9;Q26566;Q86MD7;G4VRX8	GO:0016020;GO:0005524;GO:0004714;GO:0018108;GO:0007169	IPR000494;IPR006211;IPR006212;IPR009030;IPR011009;IPR000719;IPR001245;IPR008266;IPR020635	Putative receptor Tyrosine Kinase;Melanoma receptor tyrosine-protein kinase;Epidermal growth factor receptor;EGF receptor	0
200	augustus_masked-scaffold1203-abinit-gene-0.33	BN1106_s1203B000215	LN628220	1203	317534	320546	-	G7Y6D1;G7YNK6;G7Y631;C7C204;G7YKA9	GO:0003723;GO:0003964;GO:0008270;GO:0015074;GO:0006278;GO:0016853;GO:0003676	IPR005312;IPR001584;IPR008042;IPR012337;IPR000477;IPR001878	Gag-Pol polyprotein;Protein disulfide-isomerase	1
201	augustus_masked-scaffold12041-abinit-gene-0.1	BN1106_s12041B000006	LN639058	12041	3149	3711	+	C1LR56;C1L9P7;C1LR60;C1LR57;G4VDZ3	GO:0005840;GO:0042254	IPR001921;IPR004038;IPR018492;IPR004037	Ribosomal protein L7a;Putative 60s ribosomal protein L7a	0
202	augustus_masked-scaffold1204-abinit-gene-0.14	BN1106_s1204B000096	LN628221	1204	46049	64353	-	H2KRA2;G4LV52;Q5C0K8;K1R391;Q5C372			Putative uncharacterized protein;Uncharacterized protein;SJCHGC04448 protein;SJCHGC08681 protein	0
203	augustus_masked-scaffold1206-abinit-gene-0.7	BN1106_s1206B000280	LN628223	1206	46708	63984	+	H2KTU2;G4V899		IPR018379	Putative uncharacterized protein	0
204	augustus_masked-scaffold1207-abinit-gene-0.6	BN1106_s1207B000210	LN628224	1207	69521	70021	-	no_uniprot	no_go	no_ipr	uncharacterised	4
205	augustus_masked-scaffold1207-abinit-gene-0.8	BN1106_s1207B000211	LN628224	1207	151832	153268	+	G4M0R2			Rassf, putative	0
206	augustus_masked-scaffold120-abinit-gene-0.32	BN1106_s120B000358	LN627137	120	433922	465593	+	G7YU35;G4VMR3;Q8I8G6;K1QN40;H3IUL0	GO:0016021;GO:0005452	IPR013769;IPR011531;IPR003020;IPR003024;IPR016152	Putative sodium bicarbonate cotransporter (Nbc2, 3);Electrogenic sodium bicarbonate cotransporter 1;Uncharacterized protein;Sodium-driven chloride bicarbonate exchanger;Na-dependent Cl/HCO3 exchanger	0
207	augustus_masked-scaffold1210-abinit-gene-0.29	BN1106_s1210B000475	LN628227	1210	161700	185238	+	G7Y795;G4VD19;R7VAP4;K1R9F6;A0SZW1	GO:0005634;GO:0003677;GO:0016021;GO:0004605;GO:0016024	IPR001606;IPR000374;IPR023334	Deadringer transcription factor;Putative at-rich interactive domain 3, arid3;Dead ringer-like protein;Uncharacterized protein	10
208	augustus_masked-scaffold1210-abinit-gene-0.32	BN1106_s1210B000476	LN628227	1210	384296	384634	+	no_uniprot	no_go	no_ipr	uncharacterised	0
209	augustus_masked-scaffold1212-abinit-gene-0.13	BN1106_s1212B000092	LN628229	1212	15478	87287	-	H2KSP4;I1FUA2;E9C8H3;I1GFY3;F0Z964	GO:0005543;GO:0005089;GO:0035023;GO:0007010;GO:0035556;GO:0046872	IPR000219;IPR001478;IPR011993;IPR001849;IPR001715;IPR001331;IPR000048;IPR003128;IPR000306;IPR017455;IPR011011;IPR013083	Uncharacterized protein;Putative uncharacterized protein	0
210	augustus_masked-scaffold1213-abinit-gene-0.16	BN1106_s1213B000101	LN628230	1213	77045	150138	+	G7Y6S7;G4VIQ9;G7Y6S8;B4N781;S4RVQ6	GO:0005085;GO:0007264;GO:0004812;GO:0005524;GO:0006418	IPR027007;IPR027357;IPR026791;IPR026798;IPR010703;IPR021816;IPR004364;IPR012340	GK21076;Putative dock;Dedicator of cytokinesis protein 7;Dedicator of cytokinesis protein 6;Uncharacterized protein	0
211	augustus_masked-scaffold1214-abinit-gene-0.11	BN1106_s1214B000318	LN628231	1214	354096	355966	-	G7YK39;G4VG02;R7V5K0;T1FZ22;D3YXW5	GO:0005622;GO:0005543;GO:0006810;GO:0046872	IPR001666;IPR023393;IPR004177;IPR023214;IPR013209	Membrane-associated phosphatidylinositol transfer protein 1;Phosphatidylinositol transfer protein;Uncharacterized protein	0
212	augustus_masked-scaffold1217-abinit-gene-0.17	BN1106_s1217B000274	LN628234	1217	8219	92310	+	G7Y4C4	GO:0016874;GO:0008270	IPR001841;IPR013083	E3 ubiquitin-protein ligase RNF13	0
213	augustus_masked-scaffold1217-abinit-gene-0.18	BN1106_s1217B000275	LN628234	1217	93003	124621	-	no_uniprot	no_go	no_ipr	uncharacterised	0
214	augustus_masked-scaffold121-abinit-gene-0.21	BN1106_s121B000172	LN627138	121	248436	250475	+	H2KNI3;G4M0G8;G4VDE0;K1QSK1;T1FV68	GO:0005622;GO:0008270;GO:0016874	IPR000315;IPR001841;IPR013083;IPR017907;IPR018957	Trim56 protein, putative;Putative trim56 protein;E3 ubiquitin-protein ligase TRIM56;Tripartite motif-containing protein 56;Uncharacterized protein	0
215	augustus_masked-scaffold1221-abinit-gene-0.12	BN1106_s1221B000175	LN628238	1221	88626	90479	+	G7YA55;G7YQ58;H2KQW4;H2KT58;H2KRD7	GO:0016021;GO:0022857	IPR020846;IPR016196;IPR005828;IPR005829	Solute carrier family 22 member 5;Solute carrier family 22 member 1;Solute carrier family 22 member 2;Solute carrier family 22 member 21;Organic cation transporter protein	0
216	augustus_masked-scaffold1221-abinit-gene-0.13	BN1106_s1221B000176	LN628238	1221	162629	164383	+	H2KQW4;G7YQ58;H2KT58;G7YA55;H2KRD7	GO:0016021;GO:0022857	IPR020846;IPR016196;IPR005828;IPR005829	Solute carrier family 22 member 5;Solute carrier family 22 member 1;Solute carrier family 22 member 2;Solute carrier family 22 member 21;Organic cation transporter protein	1
217	augustus_masked-scaffold1221-abinit-gene-0.15	BN1106_s1221B000177	LN628238	1221	189905	196129	+	G7YQ58;H2KQW4;G7YA55;H2KT58;G7YSU4	GO:0016021;GO:0022857	IPR020846;IPR016196;IPR005828;IPR005829	Solute carrier family 22 member 5;Solute carrier family 22 member 1;Solute carrier family 22 member 2;Organic cation transporter protein	1
218	augustus_masked-scaffold1221-abinit-gene-0.17	BN1106_s1221B000178	LN628238	1221	215523	224596	+	G7YSU3;G7YSU4;H2KRD7;H2KT58;G7YQ58	GO:0016021;GO:0022857	IPR020846;IPR016196;IPR005828;IPR005829	Solute carrier family 22 member 1;Organic cation transporter-like protein;Solute carrier family 22 member 21;Organic cation transporter protein	0
219	augustus_masked-scaffold12220-abinit-gene-0.1	BN1106_s12220B000008	LN639237	12220	687	2267	+	no_uniprot	no_go	no_ipr	uncharacterised	10
220	augustus_masked-scaffold12258-abinit-gene-0.7	BN1106_s12258B000030	LN639275	12258	10306	12790	-	G7YQU1;H2KU36;G7YQU0;C1L817;Q5DH56	GO:0016021;GO:0005215	IPR023271;IPR000425;IPR022357;IPR023275	Aquaporin-9 (AQP-9) (Small solute channel 1);Aquaporin-9;Aquaporin-3;SJCHGC02876 protein	0
221	augustus_masked-scaffold1225-abinit-gene-0.19	BN1106_s1225B000229	LN628242	1225	3377	21814	+	no_uniprot	no_go	no_ipr	uncharacterised	0
222	augustus_masked-scaffold1225-abinit-gene-0.20	BN1106_s1225B000230	LN628242	1225	73171	73377	-	no_uniprot	no_go	no_ipr	uncharacterised	12
223	augustus_masked-scaffold1230-abinit-gene-0.23	BN1106_s1230B000166	LN628247	1230	81284	174519	+	G7Y8V9;G4VC19;H3HJY0;T1IL73		IPR001660;IPR013761;IPR011510;IPR021129	Lar interacting protein (Lip)-related protein;Liprin-alpha-2;Uncharacterized protein	0
224	augustus_masked-scaffold1232-abinit-gene-0.12	BN1106_s1232B000141	LN628249	1232	126448	185801	-	G7YSK6;G4VBR0;R7V2W7;G4VT55;T1IIG6	GO:0016021;GO:0000155;GO:0005249;GO:0023014;GO:0016020	IPR018490;IPR000595;IPR005821;IPR003949;IPR003938;IPR001610;IPR000014;IPR000700;IPR014710	Putative voltage-gated potassium channel;Potassium voltage-gated channel protein eag;Uncharacterized protein	0
225	augustus_masked-scaffold12378-abinit-gene-0.0	BN1106_s12378B000006	LN639395	12378	7108	8211	-	H2KVJ6;G4VFD8;T1KJS5;B7P4I4;T1J1J5	GO:0005622;GO:0007165;GO:0005525;GO:0007264;GO:0003677	IPR027417;IPR008936;IPR000198;IPR001806;IPR002713;IPR019340	Putative uncharacterized protein;Uncharacterized protein;Glucocorticoid receptor DNA-binding factor 1	4
226	augustus_masked-scaffold1237-abinit-gene-0.10	BN1106_s1237B000186	LN628254	1237	40566	41393	+	no_uniprot	no_go	no_ipr	uncharacterised	1
227	augustus_masked-scaffold1237-abinit-gene-0.12	BN1106_s1237B000187	LN628254	1237	152106	152540	+	G7YI61;G7YK98;G7YPE3;G7YPZ3;G7YI41	GO:0003676;GO:0015074	IPR001584;IPR012337	Uncharacterized protein;Putative uncharacterized protein	0
228	augustus_masked-scaffold1239-abinit-gene-0.18	BN1106_s1239B000125	LN628256	1239	108964	130771	-	G7YR93;G4VPY9;E9M7B9;R7UY37;A5YVV2	GO:0005506;GO:0004511;GO:0009072;GO:0042423;GO:0016714	IPR001273;IPR018301;IPR019774;IPR005962;IPR019773	Tyrosine hydroxylase;Putative tyrosine 3-monooxygenase (Tyrosine 3-hydroxylase) (TH);Tyrosine 3-monooxygenase;Uncharacterized protein	0
229	augustus_masked-scaffold1239-abinit-gene-0.19	BN1106_s1239B000126	LN628256	1239	147800	149043	+	G7YR91;I3N6G9;I3MKP4;I3ML67;G1QM14	GO:0008146	IPR027417;IPR000863	Uncharacterized protein;Aryl sulfotransferase	0
230	augustus_masked-scaffold1239-abinit-gene-0.20	BN1106_s1239B000127	LN628256	1239	159317	160303	+	G7YR91;F6SYQ1;G7NQK2;Q1ET64;I3MKP4	GO:0008146	IPR027417;IPR000863	Uncharacterized protein;Sulfotransferase 1A1;Aryl sulfotransferase;Phenol sulfotransferase 1A5*3	8
231	augustus_masked-scaffold123-abinit-gene-0.21	BN1106_s123B000236	LN627140	123	110984	124646	+	G4VQW8;G7YCN4	GO:0003723	IPR013723	Uncharacterized protein;Ataxin-1-like	0
232	augustus_masked-scaffold123-abinit-gene-0.22	BN1106_s123B000237	LN627140	123	239670	251935	+	no_uniprot	no_go	no_ipr	uncharacterised	11
233	augustus_masked-scaffold12402-abinit-gene-0.5	BN1106_s12402B000016	LN639419	12402	489	5965	-	G4M1N3;H3HMV4;Q0VGA3;Q5R7Q5;H2LXZ0	GO:0003746;GO:0016787;GO:0009987	IPR000994	Chromatin-specific transcription elongation factor 140 kDa subunit (M24 family);Uncharacterized protein;SUPT16H protein;Putative uncharacterized protein DKFZp469J206	0
234	augustus_masked-scaffold1241-abinit-gene-0.33	BN1106_s1241B000260	LN628258	1241	4664	31995	+	C1L5R4;H2KNV0;G4VLE3;Q5DBS4;G4VLD7	GO:0008456;GO:0005975;GO:0004553	IPR013785;IPR013780;IPR002241;IPR000111;IPR017853	N-acetyl galactosaminidase, alpha;Putative alpha-galactosidase/alpha-n-acetylgalactosamini da se;Alpha-galactosidase;SJCHGC05684 protein	1
235	augustus_masked-scaffold1241-abinit-gene-0.37	BN1106_s1241B000263	LN628258	1241	148467	193696	+	G7Y319;G4VM75	GO:0016020;GO:0003824;GO:0008152	IPR000326	Putative uncharacterized protein;Uncharacterized protein	0
236	augustus_masked-scaffold12422-abinit-gene-0.3	BN1106_s12422B000004	LN639439	12422	5458	7352	+	G4VTK3;G4VTK4;G4VTK5;G7YNC8;Q5D8I1	GO:0003723;GO:0003743	IPR016024;IPR016021;IPR003890;IPR003891	Uncharacterized protein;Translation initiation factor 4G;SJCHGC09398 protein	0
237	augustus_masked-scaffold1242-abinit-gene-0.18	BN1106_s1242B000158	LN628259	1242	62096	73224	+	H2KNW1;C7TXW4;G4VPT0;U3U718;Q869G2	GO:0016021;GO:0055085	IPR011701;IPR020846;IPR016196	Synaptic vesicular amine transporter;Putative vesicular acetylcholine transporter;MFS transporter DHA1 family solute carrier family 18 (Vesicular acetylcholine transporter) member 3;Vesicular acetylcholine transporter	12
238	augustus_masked-scaffold12438-abinit-gene-0.1	BN1106_s12438B000012	LN639455	12438	3878	8692	+	G7YK21;G4VJ31;Q4KLT4;F6ZQY2;B1H3F8	GO:0004067;GO:0006520	IPR002110;IPR020683;IPR006033;IPR006034;IPR027475;IPR027473;IPR027474;IPR020827	LOC100145621 protein;Uncharacterized protein;Putative l-asparaginase I;60kDa lysophospholipase;LOC733296 protein	0
239	augustus_masked-scaffold1244-abinit-gene-0.28	BN1106_s1244B000314	LN628261	1244	171682	240886	-	G7YAF1;Q5BVW6;R7TWX1;K1Q866;B3RLG4	GO:0005509;GO:0005525;GO:0015031;GO:0007264	IPR011992;IPR018247;IPR002048;IPR027417;IPR005225;IPR001806;IPR003579	Putative uncharacterized protein;Ras and EF-hand domain-containing protein homolog;RAS and EF-hand domain-containing protein;SJCHGC06044 protein;Uncharacterized protein	0
240	augustus_masked-scaffold1249-abinit-gene-0.23	BN1106_s1249B000227	LN628266	1249	78921	88604	+	G4V6I7;G7Y9N3;Q5DGD3;B7Q4A7;C0IMX1	GO:0016514;GO:0017053;GO:0008080;GO:0003723;GO:0006338;GO:0045892;GO:0006337	IPR009071	Putative uncharacterized protein;Smarce1 variant 7;SWI/SNF-related;SWI/SNF-related matrix-associated actin-dependent regulator of chromatin subfamily E member 1;SJCHGC08108 protein	0
241	augustus_masked-scaffold124-abinit-gene-0.32	BN1106_s124B000707	LN627141	124	325495	328055	-	G7YDC8;G4LUK9;H3J9G9;A7RHH9;F1NZ70	GO:0005509;GO:0016021;GO:0004872;GO:0030154;GO:0007275;GO:0007219;GO:0050793;GO:0006355;GO:0004930	IPR000742;IPR001881;IPR013032;IPR000152;IPR018097;IPR009030;IPR002110;IPR020683;IPR024600;IPR008297;IPR022362;IPR000800;IPR010660;IPR011656;IPR026823;IPR017981;IPR000832;IPR013783;IPR003599;IPR000082	Predicted protein;Uncharacterized protein;Notch;Neurogenic locus notch homolog protein 3	12
242	augustus_masked-scaffold12512-abinit-gene-0.0	BN1106_s12512B000012	LN639529	12512	1738	2091	+	Q5DD18;Q5D8W6;G7YPX1;G4VLA7		IPR009068	Putative uncharacterized protein;SJCHGC01747 protein	0
243	augustus_masked-scaffold1251-abinit-gene-0.36	BN1106_s1251B000299	LN628268	1251	327373	338666	+	G7YHV1;G4VTH8;C1LGD9;G4VTH9;Q5BY70		IPR010742;IPR011990;IPR001440	Hypotheticial protein;Uncharacterized protein;SJCHGC09444 protein	0
244	augustus_masked-scaffold1252-abinit-gene-0.38	BN1106_s1252B000355	LN628269	1252	209373	225934	-	B3S9X1;F6SYI7;E4X6K3;G7YXX1;H2YWI3	GO:0016491;GO:0055114	IPR005025	Putative uncharacterized protein;Whole genome shotgun assembly, reference scaffold set, scaffold scaffold_13;Uncharacterized protein	0
245	augustus_masked-scaffold1252-abinit-gene-0.40	BN1106_s1252B000356	LN628269	1252	260274	274829	-	G7YDB6;G4V7M0;G4V7M1;Q5C5M5	GO:0005672;GO:0006367;GO:0003743	IPR004855;IPR009088;IPR009083;IPR013028	Putative tfiia large subunit;Transcription initiation factor TFIIA large subunit;SJCHGC09566 protein	0
246	augustus_masked-scaffold1252-abinit-gene-0.42	BN1106_s1252B000358	LN628269	1252	382805	393164	+	G7YCI0;G7Y9E9;G7YD49;G7YH53;G7YST8	GO:0003676;GO:0015074	IPR001584;IPR012337;IPR016024;IPR000409;IPR008985;IPR013320;IPR010508;IPR023362	Uncharacterized protein;Neurobeachin;Putative uncharacterized protein	0
247	augustus_masked-scaffold1254-abinit-gene-0.22	BN1106_s1254B000146	LN628271	1254	2358	69690	-	G7YH51;G4VC82;Q7QJE3;F4WFN5;H9KKV9	GO:0015629;GO:0005925;GO:0001726;GO:0005200;GO:0007155;GO:0007016;GO:0005856	IPR019749;IPR014352;IPR019748;IPR019747;IPR000299;IPR018979;IPR002558;IPR002404;IPR011993;IPR015224;IPR015009;IPR006077	Talin-1;Putative talin;Talin-2;Uncharacterized protein;AGAP007474-PA	0
248	augustus_masked-scaffold1255-abinit-gene-0.13	BN1106_s1255B000309	LN628272	1255	322676	351395	+	Q4QQE9;Q4QQE2;Q4QQE4;G7YLU4;G7YRD0	GO:0004519;GO:0003723;GO:0003964;GO:0006278	IPR005135;IPR003286;IPR000477	Uncharacterized protein;Putative uncharacterized protein;Endonuclease-reverse transcriptase	1
249	augustus_masked-scaffold1257-abinit-gene-0.10	BN1106_s1257B000195	LN628274	1257	140246	140512	+	no_uniprot	no_go	no_ipr	uncharacterised	0
250	augustus_masked-scaffold1258-abinit-gene-0.45	BN1106_s1258B000346	LN628275	1258	156496	193307	+	G7YFQ6;G4V5Q0	GO:0005524;GO:0004674	IPR011009;IPR000719;IPR017441;IPR002290;IPR008271	Serine/threonine kinase;Cyclin-dependent kinase 6	0
251	augustus_masked-scaffold1259-abinit-gene-0.22	BN1106_s1259B000203	LN628276	1259	139377	140075	+	no_uniprot	no_go	no_ipr	uncharacterised	4
252	augustus_masked-scaffold125-abinit-gene-0.22	BN1106_s125B000267	LN627142	125	55527	274776	+	G4LXE8;D6WF72;T1ICG6;I3VR33;I3VR35	GO:0016021;GO:0005509;GO:0005219;GO:0006874	IPR001870;IPR000699;IPR008985;IPR011992;IPR018247;IPR002048;IPR014821;IPR005821;IPR016093;IPR013662;IPR013333;IPR003032;IPR015925;IPR009460;IPR018355;IPR003877;IPR016024	Putative uncharacterized protein;Ryanodine receptor related;Ryanodine receptor;Uncharacterized protein	0
253	augustus_masked-scaffold12600-abinit-gene-0.0	BN1106_s12600B000016	LN639617	12600	6086	6568	-	G7YW71;Q5DHK8;C4Q5J0	GO:0005952;GO:0008603;GO:0016301	IPR002373;IPR012198;IPR018490;IPR018488;IPR000595;IPR014710;IPR003117	Camp-dependent protein kinase type I-beta regulatory subunit, putative;cAMP-dependent protein kinase regulator;SJCHGC09288 protein	0
254	augustus_masked-scaffold1260-abinit-gene-0.11	BN1106_s1260B000129	LN628277	1260	198331	200667	-	H2KTY7;G4VFE7;H2KR09;H2KRK9;G4VJ14		IPR007110;IPR013783;IPR013098;IPR003598;IPR000483;IPR001611;IPR003599;IPR003591	Uncharacterized protein;Putative slit;Leucine-rich repeat and fibronectin type-III domain-containing protein 5;Leucine-rich repeat-containing protein 4	0
255	augustus_masked-scaffold1260-abinit-gene-0.8	BN1106_s1260B000131	LN628277	1260	53989	55083	-	no_uniprot	no_go	no_ipr	uncharacterised	3
256	augustus_masked-scaffold1262-abinit-gene-0.21	BN1106_s1262B000249	LN628279	1262	85656	172968	-	G7Y9P7;G4VH44;G4VH45;Q5C644		IPR013783	Uncharacterized protein;SJCHGC07421 protein	0
257	augustus_masked-scaffold1263-abinit-gene-0.8	BN1106_s1263B000202	LN628280	1263	12606	54197	+	G7YJD7;C1L3T4;Q5BY43;G4VKK0;G4VKJ5		IPR026183	Alpha-taxilin;Putative cortactin;Putative beta-taxilin;SJCHGC04722 protein	0
258	augustus_masked-scaffold1267-abinit-gene-0.3	BN1106_s1267B000106	LN628284	1267	30115	58304	+	H2KSG2;G4VJU3;J9JVR6;E0VPI3;T1I2U4	GO:0016021;GO:0055085	IPR011701;IPR024989;IPR016196;IPR020846	Putative uncharacterized protein;Major facilitator superfamily domain-containing protein 6;Uncharacterized protein	0
259	augustus_masked-scaffold1268-abinit-gene-0.12	BN1106_s1268B000172	LN628285	1268	126606	132625	-	G4VSA1;G4VSA2		IPR001478	Uncharacterized protein	0
260	augustus_masked-scaffold1268-abinit-gene-0.15	BN1106_s1268B000173	LN628285	1268	210767	261562	+	H2KQD6;R7VAJ8;E2B3J8;D6WZF1;G6CKL5	GO:0030054;GO:0016021;GO:0045211;GO:0005234;GO:0004970;GO:0035235	IPR001828;IPR018882;IPR019594;IPR001320;IPR001508;IPR028082;IPR001638	Putative uncharacterized protein;Glutamate [NMDA] receptor subunit zeta-1;Putative NMDA-type glutamate receptor 1;Glutamate [NMDA] receptor subunit 1;Uncharacterized protein	0
261	augustus_masked-scaffold126-abinit-gene-0.24	BN1106_s126B000398	LN627143	126	385829	386815	-	no_uniprot	no_go	no_ipr	uncharacterised	4
262	augustus_masked-scaffold1270-abinit-gene-0.12	BN1106_s1270B000086	LN628287	1270	22057	24903	-	G7YVM7;G4VHQ3;B7P9I4;E9H3I5;R7UEV9	GO:0016533;GO:0016534;GO:0016301;GO:0004693	IPR004944;IPR013763	Cyclin-dependent kinase 5 activator, putative;Cyclin dependent kinase-like protein 5 activator;Putative cyclin-dependent kinase 5 activator;Cyclin-dependent kinase 5 activator 1;Uncharacterized protein	0
263	augustus_masked-scaffold12713-abinit-gene-0.0	BN1106_s12713B000010	LN639730	12713	1200	1418	-	G4V633;H2KSE3	GO:0005622;GO:0007165	IPR001060;IPR008936;IPR000198;IPR001452	Putative slit-robo rho gtpase activating protein;SLIT-ROBO Rho GTPase activating protein	4
264	augustus_masked-scaffold1272-abinit-gene-0.10	BN1106_s1272B000108	LN628289	1272	143185	155769	-	H2KNZ4;Q5DA84;D6X2R7;K1P9S7;N1PBB0		IPR004154;IPR007109;IPR026532	Putative uncharacterized protein;Ribosome biogenesis protein BRX1;Brix domain-containing protein 2;Uncharacterized protein;SJCHGC05625 protein	0
265	augustus_masked-scaffold1272-abinit-gene-0.9	BN1106_s1272B000109	LN628289	1272	66122	71962	+	H2KV73			Putative uncharacterized protein	0
266	augustus_masked-scaffold12737-abinit-gene-0.1	BN1106_s12737B000004	LN639754	12737	2548	9287	-	G4LZQ1	GO:0016301		Map-kinase activating death domain protein,putative	0
267	augustus_masked-scaffold1275-abinit-gene-0.17	BN1106_s1275B000180	LN628292	1275	88320	89246	+	no_uniprot	no_go	no_ipr	uncharacterised	7
268	augustus_masked-scaffold1275-abinit-gene-0.18	BN1106_s1275B000181	LN628292	1275	94316	159863	-	H2KPX3;G4VGN6;T1IIS3;B0X9F6;D7EK02	GO:0016301;GO:0016773	IPR000403	Phosphatidylinositol 4-kinase type-ii;Putative uncharacterized protein;Putative phosphatidylinositol 4-kinase type-II;Phosphatidylinositol 4-kinase type 2-beta;Uncharacterized protein	0
269	augustus_masked-scaffold1276-abinit-gene-0.26	BN1106_s1276B000278	LN628293	1276	261082	335271	-	H2KTA9;G4VR36;G4VR37;G4VR35;G4VR34	GO:0003677;GO:0000502	IPR011989;IPR016024;IPR026827;IPR024372	Uncharacterized protein;Putative barh homeobox protein;Proteasome-associated protein ecm29-related;Proteasome-associated protein ECM29 homolog	0
270	augustus_masked-scaffold1279-abinit-gene-0.20	BN1106_s1279B000185	LN628296	1279	88776	153314	+	G7YR95;G4VPY8;H9XVZ8;H9GFZ2;G1MFI3	GO:0031932;GO:0043022;GO:0031532;GO:0009790;GO:0030838;GO:0050731;GO:0032008;GO:0030334;GO:0051896;GO:0032314;GO:0031929;GO:0032956	IPR011989;IPR016024;IPR028268;IPR028267;IPR028272	Uncharacterized protein;Putative ring finger protein;Rapamycin-insensitive companion of mTOR;Rictor	0
271	augustus_masked-scaffold1281-abinit-gene-0.24	BN1106_s1281B000186	LN628298	1281	91985	110172	+	Q5DE14;G4VRN3;H2KUV5;C1LF75;T1F304		IPR012340;IPR014646;IPR014892;IPR011991	Replication protein A 32 kDa subunit;Putative replication protein A;Replication factor A2;SJCHGC02904 protein;Uncharacterized protein	0
272	augustus_masked-scaffold1281-abinit-gene-0.25	BN1106_s1281B000187	LN628298	1281	157093	214997	-	G7YII5;G4VRN2;L8B1T8;Q6F4I3;Q5CCN4	GO:0008270;GO:0000151;GO:0004842;GO:0016874	IPR001841;IPR013083;IPR017907;IPR011990;IPR003613;IPR018957	Uncharacterized protein;E3 ubiquitin-protein ligase CHIP;Ubiquitin E3 ligase ICP0;Transcriptional activator;Transactivator protein	0
273	augustus_masked-scaffold1283-abinit-gene-0.18	BN1106_s1283B000176	LN628300	1283	56658	163261	-	no_uniprot	no_go	no_ipr	uncharacterised	0
274	augustus_masked-scaffold1285-abinit-gene-0.17	BN1106_s1285B000159	LN628302	1285	55304	78111	+	C7S311;H2KTZ7;G4LY88;H2KQ49;T1INL5	GO:0016787	IPR004843	Sphingomyelin phosphodiesterase;Putative uncharacterized protein;Acid sphingomyelinase-like phosphodiesterase 3b;Acid sphingomyelinase-like phosphodiesterase 3a;Uncharacterized protein	1
275	augustus_masked-scaffold1285-abinit-gene-0.18	BN1106_s1285B000160	LN628302	1285	120894	138357	-	Q5DEX2;G4VK07;H2KUN0;Q28HE1;T1D763	GO:0032266	IPR007286;IPR019885;IPR021648;IPR011991	Putative uncharacterized protein;ESCRT-II complex subunit VPS36;Uncharacterized protein;Vacuolar protein sorting 36 (Yeast);SJCHGC05176 protein;Vacuolar protein-sorting-associated protein 36-like protein	0
276	augustus_masked-scaffold12864-abinit-gene-0.3	BN1106_s12864B000002	LN639881	12864	1170	5117	+	no_uniprot	no_go	no_ipr	uncharacterised	0
277	augustus_masked-scaffold1287-abinit-gene-0.14	BN1106_s1287B000154	LN628304	1287	148633	178838	-	G4VLJ3;C1LDF1;Q5DE12;G7YDJ4;G7YQB9	GO:0003993	IPR000560	Prostatic acid phosphatase;Acid phosphatase-related;Lysosomal acid phosphatase;SJCHGC09591 protein	0
278	augustus_masked-scaffold12888-abinit-gene-0.1	BN1106_s12888B000004	LN639905	12888	14	247	-	G7Y359;Q5D959;G4LWA8;D0UQZ1;A9XXL5	GO:0005524;GO:0033180;GO:0016820;GO:0015991;GO:0046034;GO:0015992	IPR000194;IPR027417;IPR020003;IPR000793;IPR004100;IPR005723;IPR022879	Putative vacuolar ATP synthase subunit B;ATP synthase;ATP synthase subunit beta vacuolar,putative;V-type H+-transporting ATPase subunit B;SJCHGC06651 protein	0
279	augustus_masked-scaffold12888-abinit-gene-0.2	BN1106_s12888B000005	LN639905	12888	281	835	-	Q5D959;G4LWA8;Q568W2;H0YC04;Q59HF3	GO:0033180;GO:0005524;GO:0016820;GO:0015991;GO:0046034;GO:0005794;GO:0015992;GO:0005765	IPR020003;IPR000793;IPR000194;IPR004100;IPR005723;IPR027417;IPR022879	ATP synthase subunit beta vacuolar,putative;V-type proton ATPase subunit B, brain isoform;Atp6v1b2 protein;Uncharacterized protein;ATPase, H+ transporting, lysosomal 56/58kD, V1 subunit B, isoform 2 variant;SJCHGC06651 protein	0
280	augustus_masked-scaffold1288-abinit-gene-0.10	BN1106_s1288B000214	LN628305	1288	135982	192608	-	G4VDV3		IPR016024	Putative uncharacterized protein	1
281	augustus_masked-scaffold1288-abinit-gene-0.6	BN1106_s1288B000216	LN628305	1288	71285	71836	-	no_uniprot	no_go	no_ipr	uncharacterised	0
282	augustus_masked-scaffold1289-abinit-gene-0.25	BN1106_s1289B000226	LN628306	1289	17861	35638	+	S2JHA1	GO:0005524;GO:0008026;GO:0003676	IPR011545;IPR014001;IPR001650;IPR027417;IPR000629;IPR014014	Uncharacterized protein	0
283	augustus_masked-scaffold1289-abinit-gene-0.26	BN1106_s1289B000227	LN628306	1289	38959	72372	+	G7YM51;G4VN93;C1LH40;C1L563;J9JPV7	GO:0005524;GO:0004386;GO:0003676;GO:0008026	IPR001650;IPR027417;IPR011545;IPR014001;IPR014014	Putative ATP-dependent RNA helicase DDX52;Putative dead box ATP-dependent RNA helicase;Probable ATP-dependent RNA helicase DDX52;Uncharacterized protein	0
284	augustus_masked-scaffold128-abinit-gene-0.24	BN1106_s128B000325	LN627145	128	239396	281188	+	H2KTQ0;G4VBN9;Q5DE00	GO:0016021	IPR006634	Putative uncharacterized protein;SJCHGC06538 protein	0
285	augustus_masked-scaffold128-abinit-gene-0.25	BN1106_s128B000326	LN627145	128	342344	344856	-	H2KTG7;B3DL97;F7BSZ9;G1SGD9;R7TQM1	GO:0005737;GO:0003824;GO:0006914;GO:0019778;GO:0004839;GO:0007628;GO:0055013;GO:0006520;GO:0021955;GO:0021680;GO:0021987;GO:0001889;GO:0043066;GO:0050877;GO:0006996;GO:0016239;GO:0031401;GO:0009791;GO:0030163;GO:0006497;GO:0032446;GO:0021860;GO:0031396;GO:0042594	IPR006285;IPR009036;IPR016040;IPR000594	Atg7 protein;Uncharacterized protein;Autophagy-related protein 7	0
286	augustus_masked-scaffold1292-abinit-gene-0.10	BN1106_s1292B000094	LN628309	1292	156411	180725	-	H2KSK9;C1LHX1;Q5DCV3;G4VIK7;R7T8W8		IPR011989;IPR016024;IPR006911;IPR009081;IPR013918	Putative hsp70-interacting protein;Putative hsp70 binding protein hspbp;Hsp70-interacting protein;SJCHGC04888 protein;Uncharacterized protein	0
287	augustus_masked-scaffold1299-abinit-gene-0.10	BN1106_s1299B000098	LN628316	1299	27309	101201	+	H2KSB1		IPR001611	Leucine-rich repeat and IQ domain-containing protein 1	2
288	augustus_masked-scaffold129-abinit-gene-0.23	BN1106_s129B000837	LN627146	129	154529	155853	-	H2KUP4;G4VD09;Q5C5M1			Putative uncharacterized protein;SJCHGC03891 protein	0
289	augustus_masked-scaffold129-abinit-gene-1.35	BN1106_s129B000841	LN627146	129	737289	752784	-	G7YT67;C1LEH0;G4LVC5;G4V887;H2KTD7	GO:0003904;GO:0006281	IPR008148;IPR006050;IPR005101;IPR014729	Photorepair;DNA photolyase, putative;Putative DNA photolyase;Deoxyribodipyrimidine photo-lyase	0
290	augustus_masked-scaffold1302-abinit-gene-0.17	BN1106_s1302B000258	LN628319	1302	165838	171440	+	no_uniprot	no_go	no_ipr	uncharacterised	0
291	augustus_masked-scaffold1303-abinit-gene-0.52	BN1106_s1303B000668	LN628320	1303	527174	528632	-	no_uniprot	no_go	no_ipr	uncharacterised	0
292	augustus_masked-scaffold1303-abinit-gene-0.54	BN1106_s1303B000669	LN628320	1303	717365	752112	+	H2KQV5;G4M0S4	GO:0008270	IPR018957;IPR001841;IPR013083;IPR017907;IPR015943	Putative uncharacterized protein;Uncharacterized protein	0
293	augustus_masked-scaffold1303-abinit-gene-0.56	BN1106_s1303B000670	LN628320	1303	790422	834548	-	no_uniprot	no_go	no_ipr	uncharacterised	0
294	augustus_masked-scaffold1306-abinit-gene-0.11	BN1106_s1306B000190	LN628323	1306	92337	92669	+	G7YK21;G4VJ31;E9G593;L7MEP8;L7MKF6	GO:0004067;GO:0006520	IPR002110;IPR020683;IPR006033;IPR006034;IPR020827;IPR027475;IPR027473;IPR027474	Putative uncharacterized protein;Putative l-asparaginase I;60kDa lysophospholipase;Putative asparaginase	4
295	augustus_masked-scaffold1309-abinit-gene-0.14	BN1106_s1309B000138	LN628326	1309	143110	143516	-	no_uniprot	no_go	no_ipr	uncharacterised	0
296	augustus_masked-scaffold1311-abinit-gene-0.30	BN1106_s1311B000373	LN628328	1311	43869	46133	-	G4VG93;G7YDN0;H3AUB2;T1JUP9;L1J459	GO:0035556	IPR000591;IPR011991;IPR027244;IPR000483;IPR001611;IPR025875;IPR003591;IPR000372;IPR026906	Putative dep domain containing protein;DEP domain-containing protein 5;Uncharacterized protein	0
297	augustus_masked-scaffold1311-abinit-gene-0.31	BN1106_s1311B000374	LN628328	1311	60658	131109	-	G7YDN0;C4QNM8;K1QQX7;E2BB04;E0VTF7	GO:0035556	IPR000591;IPR027244;IPR011991	Dep domain containing protein, putative;DEP domain-containing protein, putative;DEP domain-containing protein 5	0
298	augustus_masked-scaffold1311-abinit-gene-0.34	BN1106_s1311B000376	LN628328	1311	257013	288592	+	U3KKH1;R7VVJ9;R0KA48;Q4SKJ2;M7B1W2	GO:0000786;GO:0005634;GO:0003677;GO:0006334;GO:0015629;GO:0005730;GO:0045653	IPR009072;IPR007125;IPR001951;IPR019809	Uncharacterized protein	0
299	augustus_masked-scaffold1312-abinit-gene-0.13	BN1106_s1312B000096	LN628329	1312	99934	113586	+	H2KUC7;C7TZH3;G4VE15;F7A1J2;G3PPP3	GO:0051301	IPR011990;IPR001440;IPR013105;IPR013026;IPR019734	Cell division cycle 27 homolog;Uncharacterized protein;Putative cell division cycle;Anaphase-promoting complex subunit 3	0
300	augustus_masked-scaffold1314-abinit-gene-0.48	BN1106_s1314B000434	LN628331	1314	262906	298155	-	Q3I1M7;Q3HL76;G7Y723;A0N0C4;S5WMZ4	GO:0016021;GO:0005328	IPR000175		0
301	augustus_masked-scaffold1314-abinit-gene-0.50	BN1106_s1314B000436	LN628331	1314	466943	533888	+	G4VI59;G7YKS5;K7F2P1;U3K0I5;H0ZD77	GO:0008270;GO:0016740;GO:0005739;GO:0007610	IPR001594	Uncharacterized protein	0
302	augustus_masked-scaffold1317-abinit-gene-0.27	BN1106_s1317B000170	LN628334	1317	45654	67315	+	A1L048;G4LUW0;Q5DE25;C1L5H7;E3TEV2	GO:0016020	IPR001107;IPR000163	Prohibitin;Uncharacterized protein;L(2)37cc;Prohibitin, putative;SJCHGC06488 protein	0
303	augustus_masked-scaffold13180-abinit-gene-0.0	BN1106_s13180B000006	LN640197	13180	6308	7723	-	G7YU94;G4VGV7;C1LDU5	GO:0006836	IPR008849	Uncharacterized protein;Putative complexin (Synaphin);Complexin	0
304	augustus_masked-scaffold131-abinit-gene-0.23	BN1106_s131B000214	LN627148	131	174283	199552	-	H2KNP2;G4VCA3		IPR001478	Putative uncharacterized protein;PDZ and LIM domain protein 7	0
305	augustus_masked-scaffold1320-abinit-gene-0.18	BN1106_s1320B000236	LN628337	1320	63432	65213	-	G7Y2I9;C0KTP7;Q5D947;B8PXL3;D2J288	GO:0005524;GO:0006457;GO:0006950	IPR003594;IPR019805;IPR001404;IPR020575;IPR020568	Heat shock protein 90;90 kDa heat shock protein;Molecular chaperone HtpG;SJCHGC00820 protein	0
306	augustus_masked-scaffold1321-abinit-gene-0.11	BN1106_s1321B000160	LN628338	1321	86319	208921	-	G7YHN2;H2QFB8;G1RNP7;G3SAS5;U3CQM7	GO:0048471;GO:0004114;GO:0046872;GO:0008152;GO:0007165;ENSGGOT00000026699;Unreviewed	IPR003607;IPR023088;IPR002073;IPR023174	Uncharacterized protein;3' 5'-cyclic-nucleotide phosphodiesterase;cAMP-specific 3',5'-cyclic phosphodiesterase 4A isoform 1	0
307	augustus_masked-scaffold1324-abinit-gene-0.41	BN1106_s1324B000273	LN628341	1324	205752	206624	-	R7T6D3;B7P5I4;J9K801;E2BE61;F4WD55	GO:0005524;GO:0004672;GO:0004674	IPR025136;IPR011009;IPR000719;IPR017441;IPR011990;IPR013761;IPR002290;IPR008271	Putative uncharacterized protein;Mitogen-activated protein kinase kinase kinase 15;Uncharacterized protein	0
308	augustus_masked-scaffold1327-abinit-gene-0.20	BN1106_s1327B000173	LN628344	1327	195460	199261	+	no_uniprot	no_go	no_ipr	uncharacterised	0
309	augustus_masked-scaffold1330-abinit-gene-0.27	BN1106_s1330B000347	LN628347	1330	21746	118772	+	H2KNS6;G4VQ74;G7Y404;Q5C6F3;Q5C6A1	GO:0007165	IPR016024;IPR000157;IPR013761	Uncharacterized protein;SJCHGC07167 protein;SJCHGC05590 protein	0
310	augustus_masked-scaffold1331-abinit-gene-0.27	BN1106_s1331B000364	LN628348	1331	1417	2319	+	C1LFW5;G4V6L4;H2KT01;G6CQ55;C3Y0E1	GO:0005840;GO:0003735;GO:0006412	IPR001648	Ribosomal protein S18,domain-containing protein;Putative uncharacterized protein;Uncharacterized protein;28S ribosomal protein S18a mitochondrial	0
311	augustus_masked-scaffold1331-abinit-gene-0.30	BN1106_s1331B000367	LN628348	1331	304708	385431	-	G4VGY4;H2KPP7;F7E6Y7;K1PMD9;L7M6J0	GO:0008270	IPR001487;IPR018359;IPR004022;IPR018500;IPR018501;IPR013136;IPR019786;IPR011011;IPR001965;IPR019787;IPR001841;IPR013083	Uncharacterized protein;Bromodomain adjacent to zinc finger domain protein 1A;Putative bromodomain adjacent to zinc finger domain protein 1a	0
312	augustus_masked-scaffold1334-abinit-gene-0.28	BN1106_s1334B000256	LN628351	1334	116814	198598	+	G4VQ96;G7YCN9;F1RR12;M7AZW8;I3LLK8	GO:0005097;GO:0032851;GO:0004177;GO:0046872;GO:0008235;GO:0016757;GO:0006886;GO:0006508	IPR000195;IPR015943;IPR001680;IPR017986;IPR001714;IPR000994;IPR002467;IPR010911;IPR013083;IPR019775	Uncharacterized protein;WD repeat-containing protein 67	0
313	augustus_masked-scaffold1334-abinit-gene-0.30	BN1106_s1334B000257	LN628351	1334	229287	264940	-	G7YCN8;C1LGK0;C1LGJ9;G4M063;G4VQ97	GO:0005794;GO:0016021;GO:0016757;GO:0006486;GO:0004653	IPR001173;IPR000772	Polypeptide GalNAc transferase 6;N-acetylgalactosaminyltransferase,putative;Putative n-acetylgalactosaminyltransferase;Putative polypeptide N-acetylgalactosaminyltransferase 10	0
314	augustus_masked-scaffold1335-abinit-gene-0.10	BN1106_s1335B000104	LN628352	1335	84001	85257	-	G4LVV5	GO:0016021;GO:0004935;GO:0071875	IPR002233;IPR017452	G-protein coupled receptor,putative	0
315	augustus_masked-scaffold1335-abinit-gene-0.11	BN1106_s1335B000105	LN628352	1335	191404	199804	+	no_uniprot	no_go	no_ipr	uncharacterised	11
316	augustus_masked-scaffold1337-abinit-gene-0.25	BN1106_s1337B000264	LN628354	1337	141970	218786	+	G7YHP7;G4VT53			Uncharacterized protein	0
317	augustus_masked-scaffold1339-abinit-gene-0.12	BN1106_s1339B000155	LN628356	1339	172625	186193	-	H2KNL0;G4VBJ6;Q5C4J3			Putative uncharacterized protein;Uncharacterized protein;SJCHGC07314 protein	4
318	augustus_masked-scaffold133-abinit-gene-0.42	BN1106_s133B000436	LN627150	133	2	7436	-	no_uniprot	no_go	no_ipr	uncharacterised	1
319	augustus_masked-scaffold133-abinit-gene-0.43	BN1106_s133B000437	LN627150	133	6019	26017	+	H2KTW5;G4VBW0;D6WJD4;B0X6E2;C3YPF6		IPR016024;IPR006594;IPR013720;IPR015943;IPR001680;IPR017986;IPR011989	VPRBP protein;Putative uncharacterized protein;HIV-1 Vpr-binding protein	0
320	augustus_masked-scaffold133-abinit-gene-0.50	BN1106_s133B000440	LN627150	133	279559	332820	-	G7YGI4;G4VE37;H2SJD6;H2SJD5;G3NDI7	GO:0003676;GO:0000166	IPR012677;IPR000504;IPR005062	Uncharacterized protein;Putative uncharacterized protein;Minichromosome maintenance complex component 3 associated protein	0
321	augustus_masked-scaffold1343-abinit-gene-0.12	BN1106_s1343B000269	LN628360	1343	72220	132583	+	G4VRS7;Q5DEL9;G3ML28;G7YTE5;B7QBP1	GO:0016591;GO:0016301;GO:0000079;GO:0006355;GO:0003743	IPR013763;IPR015429;IPR006671;IPR023598;IPR003165;IPR012337	Cdk activating kinase, putative;Putative uncharacterized protein;Putative g1/s-specific cyclin C;Eukaryotic translation initiation factor 2C;SJCHGC00487 protein	0
322	augustus_masked-scaffold13444-abinit-gene-0.2	BN1106_s13444B000002	LN640461	13444	80	7022	-	Q8I7B2;O96866;Q86MW7;B7P3P0;T1KBU4	GO:0004197;GO:0006508;GO:0050790;GO:0008234	IPR025661;IPR000169;IPR025660;IPR013128;IPR000668;IPR012599	Cathepsin B endopeptidase, putative;Cathepsin B protease;Cathepsin B;Pro-cathepsin B2;Uncharacterized protein	1
323	augustus_masked-scaffold1344-abinit-gene-0.9	BN1106_s1344B000108	LN628361	1344	78622	80580	+	H2KSA8;F4W666;H9HLS4;E2AKV6;B1NI98	GO:0005524;GO:0006950	IPR018181;IPR013126	Heat shock protein 70;Heat shock 70 kDa protein cognate 4;Heat shock 70kDa protein 1/8;Uncharacterized protein	3
324	augustus_masked-scaffold1345-abinit-gene-0.17	BN1106_s1345B000147	LN628362	1345	141265	151992	-	G7YI75;H2KV30			Uncharacterized protein;Putative uncharacterized protein	3
325	augustus_masked-scaffold1345-abinit-gene-0.19	BN1106_s1345B000149	LN628362	1345	176053	176820	+	H2KS95			Uncharacterized protein	3
326	augustus_masked-scaffold1348-abinit-gene-0.28	BN1106_s1348B000256	LN628365	1348	104297	171765	+	G7YBH4;G4V866	GO:0016829		Putative sphingosine phosphate lyase;Sphingosine phosphate lyase	0
327	augustus_masked-scaffold1348-abinit-gene-0.29	BN1106_s1348B000257	LN628365	1348	219865	234371	-	G7YBH5;G4V5E7	GO:0016021	IPR004031	Putative uncharacterized protein;Uncharacterized protein	0
328	augustus_masked-scaffold1349-abinit-gene-0.20	BN1106_s1349B000185	LN628366	1349	77400	122589	+	G4VSC0;G7YBV4;E2BYL9;F4WWG1;E2ATJ1	GO:0003676;GO:0000166	IPR006569;IPR008942;IPR012677;IPR006903;IPR000504	Putative RNA-binding protein 16;Ctd sr related rna binding protein;Protein SCAF8	0
329	augustus_masked-scaffold1349-abinit-gene-0.21	BN1106_s1349B000186	LN628366	1349	108213	111319	-	no_uniprot	no_go	no_ipr	uncharacterised	0
330	augustus_masked-scaffold1349-abinit-gene-0.22	BN1106_s1349B000187	LN628366	1349	185396	189376	-	C7C211;Q4QQD7;C7C212;I7HI75;G7YRE7	GO:0003723;GO:0003964;GO:0006278	IPR000477;IPR000305	Reverse transcriptase;Putative uncharacterized protein;Putative reverse transcriptase	0
331	augustus_masked-scaffold134-abinit-gene-0.9	BN1106_s134B000158	LN627151	134	164393	166519	-	C7C211;C7C212;Q4QQD7;L7MMP3;R4G9K5	GO:0003723;GO:0003964;GO:0006278	IPR000477;IPR027299;IPR000305	Reverse transcriptase;Putative tick transposon;Uncharacterized protein	0
332	augustus_masked-scaffold13507-abinit-gene-0.0	BN1106_s13507B000016	LN640524	13507	4189	4446	+	H2KUB6;G4LWT4;Q5BVJ3;K9KEF3;H3AHL0	GO:0005634;GO:0003682;GO:0003677;GO:0051301	IPR021786;IPR009057;IPR017930;IPR001005	Cell division control protein, putative;Pre-mRNA-splicing factor CDC5/CEF1;Uncharacterized protein;Cell division cycle 5-like protein-like protein;SJCHGC04735 protein	0
333	augustus_masked-scaffold1352-abinit-gene-0.12	BN1106_s1352B000133	LN628369	1352	42045	89251	+	G7Y417;G4LZ85		IPR002404;IPR011993	Putative uncharacterized protein;Uncharacterized protein	0
334	augustus_masked-scaffold1352-abinit-gene-0.14	BN1106_s1352B000134	LN628369	1352	111553	112050	-	C1LHN0;G4LZ86;C3YXG0;E9H2V7;H0W0C6		IPR005334	Tctex1 domain containing-protein 1;Putative uncharacterized protein;Axonemal dynein light chain, putative;Uncharacterized protein	9
335	augustus_masked-scaffold1356-abinit-gene-0.13	BN1106_s1356B000112	LN628373	1356	5712	47851	-	G4VIF7;G7YNZ2;G7YNZ3;G4VGR6;G7Y8F2	GO:0016020	IPR007110;IPR013783;IPR003006;IPR003599;IPR003598;IPR013162	Uncharacterized protein;Putative uncharacterized protein;Cell adhesion molecule 2	0
336	augustus_masked-scaffold1356-abinit-gene-0.14	BN1106_s1356B000113	LN628373	1356	24057	29848	+	no_uniprot	no_go	no_ipr	uncharacterised	0
337	augustus_masked-scaffold1356-abinit-gene-0.17	BN1106_s1356B000114	LN628373	1356	182522	182854	-	no_uniprot	no_go	no_ipr	uncharacterised	0
338	augustus_masked-scaffold1356-abinit-gene-0.18	BN1106_s1356B000115	LN628373	1356	166646	185058	+	G7YNZ0;Q283P2;G4VIH1;Q2VJ10;G4VEQ5	GO:0005634;GO:0004402;GO:0003712;GO:0008270;GO:0016573;GO:0006355	IPR001487;IPR018359;IPR010303;IPR013178;IPR003101;IPR019786;IPR000197;IPR000433;IPR011011;IPR013083	CREB-binding protein 1 (SmCBP1);Putative creb-binding protein 2;CREB-binding protein;CREB-binding protein 2	0
339	augustus_masked-scaffold135-abinit-gene-0.48	BN1106_s135B000519	LN627152	135	610178	610621	+	no_uniprot	no_go	no_ipr	uncharacterised	0
340	augustus_masked-scaffold1362-abinit-gene-0.28	BN1106_s1362B000181	LN628379	1362	218494	226539	-	G7YL73;G4VF95;Q5C2H9;T1EXF9;H9KME8	GO:0004826;GO:0003723	IPR001611;IPR003591;IPR005146;IPR025875	Putative leucine-rich repeat-containing protein;Leucine-rich repeat-containing protein 47;Uncharacterized protein;SJCHGC05559 protein	0
341	augustus_masked-scaffold1363-abinit-gene-0.10	BN1106_s1363B000118	LN628380	1363	119578	129109	-	G7YMM7;G4V9P1;Q5DDK1;E6ZG27;I3KTQ9		IPR018958	Tubulin polyglutamylase complex subunit 2;Putative uncharacterized protein;Uncharacterized protein;SJCHGC03640 protein	0
342	augustus_masked-scaffold1363-abinit-gene-0.9	BN1106_s1363B000119	LN628380	1363	17464	104169	+	G4V9Q1;G4V9Q2;G7YLJ5;N6UCM9;D6W6E9	GO:0005524;GO:0046872;GO:0005543;GO:0004674;GO:0005083;GO:0031532;GO:0035556;GO:0003723;GO:0003964;GO:0006278	IPR000961;IPR001180;IPR000095;IPR020454;IPR011009;IPR014930;IPR011993;IPR001849;IPR002219;IPR000719;IPR017441;IPR002290;IPR008271;IPR026611;IPR017986;IPR002893;IPR005135;IPR000477	Putative uncharacterized protein;Serine/threonine kinase;Serine/threonine-protein kinase MRCK beta;Uncharacterized protein	0
343	augustus_masked-scaffold13672-abinit-gene-0.4	BN1106_s13672B000002	LN640689	13672	1788	2693	-	G5QCH4;S5IJV9;S4I870;H9TKD6;G9CAI8	GO:0009012	IPR025184;IPR002934;IPR024172	Streptomycin 3''-O-adenylyltransferase;AadA;Streptomycin 3-adenylyltransferase;Aminoglycoside resistance protein	0
344	augustus_masked-scaffold1369-abinit-gene-0.31	BN1106_s1369B000465	LN628386	1369	89804	140365	-	H2KUT4;G4VIF4;G3PQ23;M4A118;H2L2X8		IPR020472;IPR027145;IPR011047;IPR007148;IPR015943;IPR001680;IPR019775;IPR017986;IPR011044	Uncharacterized protein;Putative wd-repeat protein;Periodic tryptophan protein 2	0
345	augustus_masked-scaffold136-abinit-gene-0.30	BN1106_s136B000262	LN627153	136	103216	108115	-	E7FDA5;Q8UUM3;H3J9H8;Q4QQD9;H3HWI8	GO:0008168;GO:0016706;GO:0003723;GO:0003964;GO:0032259;GO:0006278	IPR015095;IPR000477;IPR005135	Uncharacterized protein;Reverse transcriptase;ReO_6 protein	0
346	augustus_masked-scaffold136-abinit-gene-0.34	BN1106_s136B000263	LN627153	136	295599	381834	-	H2KS00;Q5DDI3;G4V5U0;T1HUP3;E9GRS3	GO:0046907	IPR011993;IPR000156;IPR000697;IPR014885	Putative uncharacterized protein;Putative vasodilator-stimulated phosphoprotein/sprouty protein evh1 domain containing protein;Protein enabled homolog;SJCHGC05532 protein;Uncharacterized protein	0
347	augustus_masked-scaffold13716-abinit-gene-0.0	BN1106_s13716B000004	LN640733	13716	408	1082	-	H2KTE4;G4V667	GO:0007010	IPR003128	Putative uncharacterized protein;Villin-2	0
348	augustus_masked-scaffold1372-abinit-gene-0.16	BN1106_s1372B000421	LN628389	1372	1	3191	-	no_uniprot	no_go	no_ipr	uncharacterised	0
349	augustus_masked-scaffold1373-abinit-gene-0.13	BN1106_s1373B000220	LN628390	1373	126956	181825	-	H2KRW3;G4VP77;K1QJD4;Q172C9;L5KI04		IPR015943;IPR001680;IPR017986;IPR020472;IPR017399	Putative wd-repeat protein;DDB1-and CUL4-associated factor 11;WD repeat-containing protein 23;AAEL007451-PA	0
350	augustus_masked-scaffold1375-abinit-gene-0.59	BN1106_s1375B000544	LN628392	1375	550627	554208	+	G7YD36;G4VFU9	GO:0003677	IPR001025	Putative bromo adjacent homology domain containing;Bromo adjacent homology domain-containing 1 protein	0
351	augustus_masked-scaffold1377-abinit-gene-0.22	BN1106_s1377B000255	LN628394	1377	36409	57408	-	H2KRT2;G4V8Y0;G7YK50;H2KT12;G4VDU0		IPR000742;IPR013032;IPR000884	Putative uncharacterized protein;Uncharacterized protein	0
352	augustus_masked-scaffold1379-abinit-gene-0.19	BN1106_s1379B000106	LN628396	1379	34730	38396	-	G4VSW6;Q5T8M8;A6NL76;H9J7T5;M3YLS6	GO:0005737;GO:0005856;GO:0005524	IPR004000;IPR004001;IPR020902	Actin, alpha skeletal muscle;Putative actin;Uncharacterized protein	0
353	augustus_masked-scaffold1379-abinit-gene-0.21	BN1106_s1379B000107	LN628396	1379	141239	176171	-	G7YXZ4;L9KZG3;H2KPA3;G7YXW7;G7YKJ1		IPR004000;IPR004001	Actin beta/gamma 1;Actin-5;Actin, muscle 2/4/4A	0
354	augustus_masked-scaffold137-abinit-gene-0.22	BN1106_s137B000318	LN627154	137	29216	32026	+	G7Y8X9	GO:0005856;GO:0007165	IPR000857;IPR008936;IPR000198;IPR001202	Rho GTPase-activating protein 39	4
355	augustus_masked-scaffold1380-abinit-gene-0.5	BN1106_s1380B000125	LN628397	1380	53106	90224	+	F7E1J6;D3ZUF4;F7E831;H0VSV8;H0Z4P2	GO:0005634;GO:0003677;GO:0003700;GO:0006351;GO:0005737;GO:0000977;GO:0001105;GO:0003180;GO:0060413;GO:0008015;GO:0003207;GO:0055008;GO:0003215;GO:0008283;GO:0009953;GO:0036306;GO:0003272;GO:0035922;GO:0001947;GO:0006936;GO:0010991;GO:0000122;GO:0001764;GO:0003148;GO:0001569;GO:0003344;GO:0060045;GO:0003193;GO:0060577;GO:0003175;GO:0021524	IPR008967;IPR001699;IPR018186	Protein Tbx20;T-box 20 (Predicted), isoform CRA_c;Uncharacterized protein	0
356	augustus_masked-scaffold1383-abinit-gene-0.10	BN1106_s1383B000093	LN628400	1383	73301	76368	+	C1LNI7;C1LNI9;C1LNJ0;C1LNI8;G4VSH5	GO:0016491;GO:0055114	IPR002198;IPR002347;IPR016040	Putative Retinol dehydrogenase 11;Putative short chain dehydrogenase	0
357	augustus_masked-scaffold1383-abinit-gene-0.12	BN1106_s1383B000094	LN628400	1383	106147	120263	-	H2KUA6;G4VSH5;G4VSH3;C1LNI9;C1LNI7	GO:0016491;GO:0055114;GO:0001758	IPR002198;IPR002347;IPR016040	Putative Retinol dehydrogenase 11;Putative retinal dehydrogenase;Putative short chain dehydrogenase;Retinol dehydrogenase 12	0
358	augustus_masked-scaffold1387-abinit-gene-0.12	BN1106_s1387B000125	LN628404	1387	4241	97711	-	G7YQ07;G4LWI4;I1ZI84;K1Q9R5;R7V4A0	GO:0005524;GO:0004709;GO:0008270;GO:0000186;GO:0000165;GO:0004674	IPR011009;IPR000719;IPR017441;IPR002290;IPR008271;IPR007527;IPR016024;IPR011989;IPR019786;IPR001841;IPR013083	Protein kinase;Mitogen-activated protein kinase kinase kinase 1;MAP3K-1;Uncharacterized protein	1
359	augustus_masked-scaffold13883-abinit-gene-0.1	BN1106_s13883B000006	LN640900	13883	1542	5496	-	G7YWX0;G4VAK1;C7TZN0;A5LIM9;K7J489	GO:0031105;GO:0005525;GO:0007049	IPR000038;IPR027417;IPR016491;IPR025662	Putative Sept/CDC protein;Septin-7 (CDC10 protein homolog);Putative septin;Septin-7.2;Protein peanut;Uncharacterized protein	0
360	augustus_masked-scaffold1389-abinit-gene-0.11	BN1106_s1389B000074	LN628406	1389	106906	131331	+	H2KTV3;C4QU56;N6TG93;T1I6U4;J9K6Y9	GO:0016021;GO:0005328	IPR000175		12
361	augustus_masked-scaffold1393-abinit-gene-0.44	BN1106_s1393B000363	LN628410	1393	510967	545974	+	G4VEJ6;G7Y2X7;Q5BZ86;Q7ZT02;Q6WZB4	GO:0008476;GO:0006478	IPR027417;IPR026634	Uncharacterized protein;Protein-tyrosine sulfotransferase;SJCHGC05834 protein;Tyrosylprotein sulfotransferase-2;Tyrosylprotein sulfotransferase 1, like	0
362	augustus_masked-scaffold13963-abinit-gene-0.0	BN1106_s13963B000012	LN640980	13963	11269	11535	+	no_uniprot	no_go	no_ipr	uncharacterised	0
363	augustus_masked-scaffold1396-abinit-gene-0.38	BN1106_s1396B000329	LN628413	1396	370461	378265	+	B3GUW7;Q86EE3;G7YKQ7;G4VMD5;K1QDR7	GO:0016787	IPR001279	Uncharacterized protein;Putative uncharacterized protein;Metallo-beta-lactamase domain-containing protein 1;Clone ZZD485 mRNA sequence	0
364	augustus_masked-scaffold1397-abinit-gene-0.18	BN1106_s1397B000201	LN628414	1397	145500	251082	+	G4VS85;H2R6T5;F6PUH3;H2PS66;Q8AVC2	GO:0004375;GO:0016829;GO:0030170;GO:0006546	IPR001597;IPR020580;IPR020581;IPR003437;IPR015424;IPR015421	Uncharacterized protein;Glycine dehydrogenase (Decarboxylating);Gldc-prov protein	0
365	augustus_masked-scaffold1397-abinit-gene-0.19	BN1106_s1397B000202	LN628414	1397	281678	285737	-	no_uniprot	no_go	no_ipr	uncharacterised	0
366	augustus_masked-scaffold1399-abinit-gene-0.40	BN1106_s1399B000506	LN628416	1399	309073	309429	-	no_uniprot	no_go	no_ipr	uncharacterised	0
367	augustus_masked-scaffold1399-abinit-gene-0.41	BN1106_s1399B000507	LN628416	1399	423831	449248	-	no_uniprot	no_go	no_ipr	uncharacterised	1
368	augustus_masked-scaffold139-abinit-gene-0.13	BN1106_s139B000281	LN627156	139	161604	162584	-	G4VFR6;H3FE85;J9EYU9;T1IYY6;B2G4W4	GO:0016021;GO:0004989;GO:0004930	IPR000276;IPR017452;IPR002002	Tyramine receptor 1;Putative 5-hydroxytryptamine receptor;Uncharacterized protein	0
369	augustus_masked-scaffold13-abinit-gene-0.57	BN1106_s13B000570	LN627030	13	39723	46247	-	G7YF00;C4QKR1;D6WNH0;E0VQA4;T1JKA4	GO:0003677;GO:0006352;GO:0032440;GO:0003743	IPR012295;IPR000814;IPR015445	TATA-binding protein-related;Putative uncharacterized protein;Trf2 protein, putative;Transcription initiation factor TFIID TATA-box-binding protein;Uncharacterized protein	0
370	augustus_masked-scaffold13-abinit-gene-0.62	BN1106_s13B000572	LN627030	13	549588	550097	-	H2KRM5;G4LUA3;C1LMZ5;Q5BZ16;H2KPC6		IPR008907	Protein p25-beta;P25 alpha-related;Tubulin polymerization-promoting protein family member 3;Tubulin polymerization-promoting protein family member 2;SJCHGC08790 protein	0
371	augustus_masked-scaffold13-abinit-gene-0.65	BN1106_s13B000574	LN627030	13	613966	615912	-	H2KPC5;G4LUA4;Q5DGP0;G7Y6G6;Q5C1D2		IPR001810	Putative uncharacterized protein;Uncharacterized protein;SJCHGC03254 protein;SJCHGC07295 protein	0
372	augustus_masked-scaffold13-abinit-gene-0.66	BN1106_s13B000575	LN627030	13	647484	647993	+	H2KPC6;G4LUA3;C1LMZ5;H2KRM5;Q5BZ16		IPR008907	Protein p25-beta;P25 alpha-related;Tubulin polymerization-promoting protein family member 3;Tubulin polymerization-promoting protein family member 2;SJCHGC08790 protein	12
373	augustus_masked-scaffold1401-abinit-gene-0.40	BN1106_s1401B000396	LN628418	1401	293688	364843	+	G7YB02;M9NGC1;G4VC36		IPR000980	Putative uncharacterized protein;SH2 domain-containing adapter protein B;Shb-like protein	0
374	augustus_masked-scaffold14037-abinit-gene-0.9	BN1106_s14037B000022	LN641054	14037	5017	6748	-	G7YUB6;G7YQS4;G7YMI7;G7YAC5;G7YDD5	GO:0003723;GO:0003964;GO:0006278	IPR000477	Retrovirus-related Pol polyprotein from type-1 retrotransposable element R2	12
375	augustus_masked-scaffold1406-abinit-gene-0.25	BN1106_s1406B000208	LN628423	1406	248315	262758	-	H2KSN0;G4VE39;G4VE38;Q564I9;B0F4L1	GO:0003723	IPR011989;IPR016024;IPR001313	Pumilio-like protein 1;Putative pumilio;Pumilio homolog 1;Pumilio homolog	0
376	augustus_masked-scaffold1407-abinit-gene-0.28	BN1106_s1407B000290	LN628424	1407	101955	284705	-	G7YBX6;K1Q7B3;R7UCB4;T1J3H8;L7LZ29	GO:0016021;GO:0016192;GO:0015935;GO:0005524;GO:0017111;GO:0019843;GO:0003735;GO:0006412	IPR000664;IPR013577;IPR015943;IPR001680;IPR019775;IPR017986;IPR013905;IPR001388;IPR003593;IPR003959;IPR027417;IPR005710;IPR001912;IPR018079;IPR002942	Syntaxin binding protein 5;Syntaxin-binding protein 5;Uncharacterized protein	0
377	augustus_masked-scaffold140-abinit-gene-0.49	BN1106_s140B000444	LN627157	140	308938	309254	-	no_uniprot	no_go	no_ipr	uncharacterised	12
378	augustus_masked-scaffold1411-abinit-gene-0.29	BN1106_s1411B000372	LN628428	1411	314860	337049	-	no_uniprot	no_go	no_ipr	uncharacterised	0
379	augustus_masked-scaffold14157-abinit-gene-0.5	BN1106_s14157B000010	LN641174	14157	228	4370	-	H2KRM0;G7YKS4		IPR028002	Uncharacterized protein	0
380	augustus_masked-scaffold1416-abinit-gene-0.5	BN1106_s1416B000146	LN628433	1416	5574	48753	+	G7Y550;G4LYA7;C1LHD7;C1LHD6;C3ZPT9	GO:0003676;GO:0000166;GO:0030529;GO:0019013	IPR012677;IPR000504	RNA-binding protein 28;Putative uncharacterized protein;Ribonucleoprotein-related;Nucleolar protein 4	0
381	augustus_masked-scaffold1416-abinit-gene-0.7	BN1106_s1416B000148	LN628433	1416	136535	137302	-	G4VK98;C1L6A2;G7YMG9;Q5C302;H9K807	GO:0005694;GO:0005634;GO:0018024;GO:0008270	IPR007728;IPR001214;IPR003616;IPR002816	Histone-lysine N-methyltransferase SETMAR;Putative histone-lysine n-methyltransferase, setb1;Uncharacterized protein;SJCHGC03385 protein	0
382	augustus_masked-scaffold1417-abinit-gene-0.28	BN1106_s1417B000246	LN628434	1417	96	28020	+	G7YT40;G4VCR5;Q5DFA6		IPR013907	Putative breast cancer metastasis-suppressor;Breast cancer metastasis-suppressor;Breast cancer metastasis-suppressor 1 homolog;SJCHGC01139 protein	0
383	augustus_masked-scaffold1418-abinit-gene-0.15	BN1106_s1418B000126	LN628435	1418	149025	171864	-	G4VCH1;Q5DAF8;H2KUG1	GO:0005840	IPR019373	Putative uncharacterized protein;39S ribosomal protein L51 mitochondrial;SJCHGC09027 protein	0
384	augustus_masked-scaffold1419-abinit-gene-0.13	BN1106_s1419B000168	LN628436	1419	60609	124896	-	G7YEC7;C1LZZ2			Protein C6orf152, putative;Lebercilin	0
385	augustus_masked-scaffold14228-abinit-gene-0.1	BN1106_s14228B000002	LN641245	14228	1936	3872	+	H2KUI8;D2W142;B3GW83;C6LP58;Q4RFF3	GO:0004365;GO:0051287;GO:0050661;GO:0006006;GO:0016620	IPR020831;IPR020830;IPR020829;IPR020828;IPR006424;IPR016040	Glyceraldehyde 3-phosphate dehydrogenase;Uncharacterized protein	1
386	augustus_masked-scaffold1425-abinit-gene-0.11	BN1106_s1425B000080	LN628442	1425	59305	69939	-	G7Y801			Uncharacterized protein	0
387	augustus_masked-scaffold1428-abinit-gene-0.12	BN1106_s1428B000104	LN628445	1428	44506	52636	+	G7YT13;G4LZ80;C3XPH0;T1J4C6;R7UWQ1	GO:0003676;GO:0000166	IPR012677;IPR000504	Uncharacterized protein;Splicing factor 3b, subunit 4,putative;Splicing factor 3B subunit 4	0
388	augustus_masked-scaffold1428-abinit-gene-0.14	BN1106_s1428B000105	LN628445	1428	143144	151815	-	H2KUQ8;G4LZ77		IPR015943;IPR001680;IPR017986	Putative uncharacterized protein;DDB1-and CUL4-associated factor 12	0
389	augustus_masked-scaffold1431-abinit-gene-0.13	BN1106_s1431B000091	LN628448	1431	44748	45665	-	no_uniprot	no_go	no_ipr	uncharacterised	0
390	augustus_masked-scaffold1431-abinit-gene-0.14	BN1106_s1431B000092	LN628448	1431	61649	64435	+	Q5BZT1;C1LF49;G4VDT8;G7Y518;I4YB28	GO:0005737;GO:0004047;GO:0006546	IPR006222;IPR017703;IPR013977	Hypotherical protein;Putative uncharacterized protein;Uncharacterized protein;Aminomethyltransferase folate-binding domain-containing protein;SJCHGC03303 protein	0
391	augustus_masked-scaffold14323-abinit-gene-0.0	BN1106_s14323B000008	LN641340	14323	2798	2914	+	no_uniprot	no_go	no_ipr	uncharacterised	0
392	augustus_masked-scaffold14323-abinit-gene-0.1	BN1106_s14323B000009	LN641340	14323	3339	3796	+	no_uniprot	no_go	no_ipr	uncharacterised	0
393	augustus_masked-scaffold1433-abinit-gene-0.17	BN1106_s1433B000298	LN628450	1433	301697	309053	+	H2KUK6;G4VH31;Q5C239;G7YI22;G4VH99	GO:0016021;GO:0005886;GO:0005509;GO:0007156;GO:0005634;GO:0000808;GO:0006260	IPR002126;IPR015919;IPR020894;IPR007220	Cadherin-related;Putative insect origin recognition complex subunit;Protocadherin-1;Protocadherin-11 X-linked;SJCHGC04157 protein	0
394	augustus_masked-scaffold1435-abinit-gene-0.13	BN1106_s1435B000144	LN628452	1435	89918	130023	-	Q5BZA4;C1L466;G4VC11;H2KRR9;K7G6J3	GO:0004553;GO:0005975;GO:0004568;GO:0006032	IPR001223;IPR013781;IPR017853;IPR011583	Chitinase domain-containing protein 1;Putative chitinase;Uncharacterized protein;SJCHGC06685 protein	0
395	augustus_masked-scaffold1437-abinit-gene-0.16	BN1106_s1437B000141	LN628454	1437	1908	29464	-	Q5DBH6;G4VPD0;G7PWX2;F7H6D5;G1RBR9	GO:0005829;GO:0005769;GO:0010008;GO:0005770;GO:0005764;GO:0005634;GO:0005774;GO:0005524;GO:0016887;GO:0007032;GO:0032510;GO:0032367;GO:0006813;GO:0033993;GO:0017111	IPR003593;IPR003959;IPR003960;IPR007330;IPR027417;IPR015415	Suppressor of K(+) transport growth defect 1;Uncharacterized protein;Vacuolar protein sorting-associated protein 4B;Putative skd/vacuolar sorting;SJCHGC00707 protein	0
396	augustus_masked-scaffold143-abinit-gene-0.41	BN1106_s143B000575	LN627160	143	261617	266444	+	G7YQ45;C1LEE3;G4VIW5;G4V982;G7YSJ8	GO:0046872;GO:0003676	IPR007087;IPR015880;IPR013087	Zinc finger protein 710;Putative zinc finger protein;Zinc finger protein Gfi-1	0
397	augustus_masked-scaffold1443-abinit-gene-0.7	BN1106_s1443B000111	LN628460	1443	34297	93178	-	G7YEB5;G4VBY9;G7Y2Z2;K1RNY3;R7VJZ4	GO:0016021;GO:0005886;GO:0005509;GO:0007156	IPR002126;IPR015919;IPR020894;IPR013164	Putative cadherin;Protocadherin-16;Protocadherin-1;Protocadherin-11 X-linked;Uncharacterized protein	0
398	augustus_masked-scaffold144-abinit-gene-0.27	BN1106_s144B000193	LN627161	144	208962	221349	+	G4VHA9;Q5DB86;G7YNV2;G3MMN0;G1NV89	GO:0016881;GO:0004842;GO:0016567	IPR000608;IPR023313;IPR016135	Uncharacterized protein;Putative uncharacterized protein;Putative nedd8-conjugating enzyme nce2;Ubiquitin-conjugating enzyme E2 F;SJCHGC06126 protein;UBiquitin Conjugating enzyme	0
399	augustus_masked-scaffold1450-abinit-gene-0.18	BN1106_s1450B000134	LN628467	1450	120061	122504	+	no_uniprot	no_go	no_ipr	uncharacterised	0
400	augustus_masked-scaffold1453-abinit-gene-0.74	BN1106_s1453B000459	LN628470	1453	432696	469626	-	G7YBH2			Uncharacterized protein	0
401	augustus_masked-scaffold1453-abinit-gene-0.79	BN1106_s1453B000460	LN628470	1453	814009	815913	-	H2KTY9;G4VDB2;K1QZ11;H2L738;Q08CG5	GO:0008318;GO:0018342;GO:0004663;GO:0008270	IPR002088;IPR001611;IPR025875;IPR009087	Putative rab geranylgeranyl transferase alpha subunit;Geranylgeranyl transferase type-2 subunit alpha;Uncharacterized protein;Zgc:153107	0
402	augustus_masked-scaffold1454-abinit-gene-0.18	BN1106_s1454B000184	LN628471	1454	137477	137854	+	G4VCW3;C1L929;G7YVN4;G7YVM9;G4VFE8	GO:0000786;GO:0005634;GO:0003677;GO:0006334	IPR009072;IPR007125;IPR002119		0
403	augustus_masked-scaffold1455-abinit-gene-0.8	BN1106_s1455B000098	LN628472	1455	91853	137222	-	G7Y8A1			Uncharacterized protein	0
404	augustus_masked-scaffold1456-abinit-gene-0.13	BN1106_s1456B000151	LN628473	1456	321269	331545	-	G7Y8H4;G4VDL5			Putative uncharacterized protein;Uncharacterized protein	0
405	augustus_masked-scaffold1460-abinit-gene-0.14	BN1106_s1460B000212	LN628477	1460	12173	44167	+	G7YT31		IPR027417;IPR024131	UPF0489 protein C5orf22 homolog	0
406	augustus_masked-scaffold1461-abinit-gene-0.12	BN1106_s1461B000151	LN628478	1461	170925	172124	+	H2KTS5;G4LYD2;Q5DE31;B7P111;F4NCE1	GO:0008270;GO:0016874	IPR011016;IPR013083	Membrane-associated RING finger containing protein, putative;E3 ubiquitin ligase MARCH3;Membrane associated ring finger 1,8, putative;E3 ubiquitin-protein ligase MARCH2;SJCHGC04506 protein	4
407	augustus_masked-scaffold14626-abinit-gene-0.3	BN1106_s14626B000010	LN641643	14626	1	297	-	Q5C3D4;C1LGS2;C7TZR5;G4V9T2;G7YTG2		IPR001107;IPR027705	Flotillin 2;Putative flotillin-2;Flotillin;SJCHGC04410 protein	0
408	augustus_masked-scaffold1462-abinit-gene-0.12	BN1106_s1462B000138	LN628479	1462	25112	28557	+	H2KQ32;G4VC75;K1QHR4;R7VF96;T1J244	GO:0016881	IPR001810;IPR000608;IPR016135	Putative ubiquitin-conjugating enzyme morgue;Ubiquitin-conjugating enzyme E2 D/E;Ubiquitin-conjugating enzyme E2 D2;Uncharacterized protein	0
409	augustus_masked-scaffold14651-abinit-gene-0.0	BN1106_s14651B000004	LN641668	14651	9610	9879	-	G4V5D0;D2N286;Q8I7B2;Q8MNY2;B4DL49	GO:0004197;GO:0006508;GO:0050790;GO:0008234	IPR025661;IPR000169;IPR025660;IPR013128;IPR000668;IPR012599	cDNA FLJ58073, moderately similar to Cathepsin B (EC 3.4.22.1);Putative cathepsin B;Cathepsin B-like peptidase (C01 family);Pro-cathepsin B2;Cathepsin B1 isotype 1	0
410	augustus_masked-scaffold1465-abinit-gene-0.21	BN1106_s1465B000293	LN628482	1465	292382	292720	+	no_uniprot	no_go	no_ipr	uncharacterised	0
411	augustus_masked-scaffold14666-abinit-gene-0.5	BN1106_s14666B000004	LN641683	14666	1392	1827	-	O96866;Q8I7B2;T1J4N3;T2MGS4;Q86MW7	GO:0008234;GO:0006508;GO:0004197;GO:0050790	IPR025661;IPR000169;IPR025660;IPR013128;IPR000668;IPR012599	Cathepsin B protease;Cathepsin B;Pro-cathepsin B2;Uncharacterized protein	12
412	augustus_masked-scaffold1466-abinit-gene-0.27	BN1106_s1466B000256	LN628483	1466	9499	43637	+	H2KQM1;Q5DCA2;B4KF38;B4GJK4;E2C015	GO:0004342;GO:0005975;GO:0006044	IPR006148;IPR004547;IPR018321	GL25853;GI17992;Glucosamine-6-phosphate isomerase;Glucosamine-6-phosphate deaminase;SJCHGC01037 protein	0
413	augustus_masked-scaffold1466-abinit-gene-0.28	BN1106_s1466B000257	LN628483	1466	131661	132895	+	G7YJ45;K1QR48;R7V2B8;M4A2K4;L7MH14	GO:0016021;GO:0005509;GO:0055085;GO:0005743	IPR011992;IPR018247;IPR002048;IPR002067;IPR018108;IPR023395;IPR002167	Calcium-binding mitochondrial carrier protein SCaMC-1;Calcium-binding mitochondrial carrier protein SCaMC-2;Putative mitochondrial carrier protein;Uncharacterized protein	0
414	augustus_masked-scaffold1466-abinit-gene-0.30	BN1106_s1466B000258	LN628483	1466	135072	173000	+	G7YW60;H3IC57;K7FLR4;D9IVE9;M4APA7	GO:0003824;GO:0000062;GO:0016853	IPR022408;IPR000582;IPR001753;IPR014352	ACBP;Peroxisomal 3 2-trans-enoyl-CoA isomerase;Uncharacterized protein	0
415	augustus_masked-scaffold1468-abinit-gene-0.25	BN1106_s1468B000186	LN628485	1468	116997	117630	-	G4M1I2	GO:0005524;GO:0004674	IPR011009;IPR020675;IPR000719;IPR008271	Serine/threonine kinase	0
416	augustus_masked-scaffold1470-abinit-gene-0.6	BN1106_s1470B000084	LN628487	1470	7172	24800	+	no_uniprot	no_go	no_ipr	uncharacterised	0
417	augustus_masked-scaffold1470-abinit-gene-0.7	BN1106_s1470B000085	LN628487	1470	96054	102119	+	no_uniprot	no_go	no_ipr	uncharacterised	0
418	augustus_masked-scaffold1472-abinit-gene-0.4	BN1106_s1472B000054	LN628489	1472	95561	147860	+	H2KU12;G4V8E7;Q5C5Z6			Putative uncharacterized protein;SJCHGC03618 protein	0
419	augustus_masked-scaffold1472-abinit-gene-0.5	BN1106_s1472B000055	LN628489	1472	152433	155028	-	G7YQI8;G4V8E8;Q5DHT8;H2SWD5;C3KHL6	GO:0016021	IPR019168	Transmembrane protein 188;Putative uncharacterized protein;Uncharacterized protein;SJCHGC07079 protein	0
420	augustus_masked-scaffold1474-abinit-gene-0.9	BN1106_s1474B000146	LN628491	1474	53402	56754	-	G7Y9Q8;G4V9M6			Putative alstrom syndrome protein;Uncharacterized protein	0
421	augustus_masked-scaffold1475-abinit-gene-0.14	BN1106_s1475B000058	LN628492	1475	110622	118374	-	I1EVI8;I1F9J0;H3JM26;H3JF18;L7LUK5	GO:0003723;GO:0003964;GO:0008270;GO:0015074;GO:0006278;GO:0004190;GO:0003676;GO:0006508	IPR001584;IPR012337;IPR000477;IPR001878;IPR021109;IPR018061;IPR001995	Uncharacterized protein;Putative tick transposon	0
422	augustus_masked-scaffold1477-abinit-gene-0.33	BN1106_s1477B000233	LN628494	1477	226632	228230	+	no_uniprot	no_go	no_ipr	uncharacterised	3
423	augustus_masked-scaffold1479-abinit-gene-0.11	BN1106_s1479B000131	LN628496	1479	68793	69269	+	H2KUK1;H2KUK2;H2KRP7;E7Q324;H0GU07	GO:0016787;GO:0004721	IPR004843;IPR006186	Glc7p;Protein phosphatase 1 catalytic subunit	3
424	augustus_masked-scaffold1484-abinit-gene-0.13	BN1106_s1484B000110	LN628501	1484	213	29569	+	G7Y9H1;G4VG16			Uncharacterized protein	0
425	augustus_masked-scaffold1484-abinit-gene-0.14	BN1106_s1484B000111	LN628501	1484	40811	41119	-	no_uniprot	no_go	no_ipr	uncharacterised	0
426	augustus_masked-scaffold1485-abinit-gene-0.6	BN1106_s1485B000068	LN628502	1485	7032	64498	+	G7YKT3;G4VP76;H9J8A3		IPR003961;IPR007110;IPR013783;IPR013098;IPR003599;IPR003598	Uncharacterized protein	0
427	augustus_masked-scaffold1487-abinit-gene-0.9	BN1106_s1487B000092	LN628504	1487	13827	24308	+	G7YPU8;G4V8G6;T1JSV9;K1RAC6;M3Y3A7	GO:0003677	IPR002110;IPR020683	Putative DNA-binding protein rfxank;Ankyrin repeat family A protein 2;Uncharacterized protein	0
428	augustus_masked-scaffold1489-abinit-gene-0.17	BN1106_s1489B000140	LN628506	1489	103567	131981	+	G7YRF6;G4VN22	GO:0016740;GO:0016301		Putative uncharacterized protein;Protein tyrosine kinase	0
429	augustus_masked-scaffold148-abinit-gene-0.21	BN1106_s148B000232	LN627165	148	545065	555157	-	H2KPX6;G4VTC3;H2SHV2;H2SHV3;B4DY76	GO:0004729;GO:0006779	IPR002937;IPR016040;IPR004572;IPR027418	cDNA FLJ57666, highly similar to Protoporphyrinogen oxidase (EC 1.3.3.4);Putative protoporphyrinogen oxidase,chloroplast/mitochondrial;Protoporphyrinogen oxidase;Uncharacterized protein	0
430	augustus_masked-scaffold1490-abinit-gene-0.9	BN1106_s1490B000080	LN628507	1490	78184	116162	-	G7YQY5;H3HSA2;R7VA72;K7GCE4;A8X168	GO:0016021	IPR013057	Protein CBG05980;Putative amino acid permease F13H10.3;Uncharacterized protein	0
431	augustus_masked-scaffold1492-abinit-gene-0.56	BN1106_s1492B000512	LN628509	1492	320570	333113	-	G7YFU4;G4VLD2;G3SMM6;M1ECF0;H7C475	GO:0005634;GO:0005524;GO:0017111;GO:0003677	IPR003593;IPR003959;IPR003960;IPR027417;IPR001487;IPR017956	Uncharacterized protein;Putative uncharacterized protein;ATPase family AAA domain-containing protein 2;ATPase family AAA domain-containing protein 2B;ATPase family, AAA domain containing 2B	0
432	augustus_masked-scaffold1494-abinit-gene-0.19	BN1106_s1494B000292	LN628511	1494	143479	145665	+	H2KNI2;G4VDS9;Q5C5V2			Putative uncharacterized protein;Uncharacterized protein;SJCHGC08556 protein	0
433	augustus_masked-scaffold1494-abinit-gene-0.20	BN1106_s1494B000293	LN628511	1494	145791	146459	+	H2KNI2;G4VDS9			Putative uncharacterized protein;Uncharacterized protein	0
434	augustus_masked-scaffold1494-abinit-gene-0.21	BN1106_s1494B000294	LN628511	1494	231594	280940	-	G7Y2Y1;G4VDT0;Q5DAW6;B0S7J5;G7YQZ1		IPR003169	Uncharacterized protein;Putative gyf domain;PERQ amino acid-rich with GYF domain-containing protein 2;Putative uncharacterized protein;SJCHGC09490 protein	0
435	augustus_masked-scaffold1497-abinit-gene-0.13	BN1106_s1497B000190	LN628514	1497	10429	78750	+	H2KV05;G4LXA5;R7TWQ9;Q5BWA8;T1F119		IPR002110;IPR020683	Putative uncharacterized protein;SJCHGC08950 protein;Uncharacterized protein	0
436	augustus_masked-scaffold1497-abinit-gene-0.15	BN1106_s1497B000191	LN628514	1497	90184	99988	-	G7YLM3			Uncharacterized protein	0
437	augustus_masked-scaffold14983-abinit-gene-0.1	BN1106_s14983B000016	LN642000	14983	2	5161	-	no_uniprot	no_go	no_ipr	uncharacterised	9
438	augustus_masked-scaffold1498-abinit-gene-0.32	BN1106_s1498B000257	LN628515	1498	286158	376771	-	G7YQQ4;F1QNG7;F6N6I8;F7G2R7;F1NQT4	GO:0016021;GO:0008158;GO:0030301;GO:0055113;GO:0006869;GO:0035855;GO:0001666;GO:0005783;GO:0005768;GO:0005576;GO:0005794;GO:0005887;GO:0005764;GO:0045121;GO:0005635;GO:0048471;GO:0031982;GO:0015485;GO:0007628;GO:0006914;GO:0071404;GO:0071383;GO:0033344;GO:0006897;GO:0016242;GO:0006486;GO:0042493	IPR004765;IPR003392;IPR000731	Uncharacterized protein;Niemann-Pick disease type C1 protein;Niemann-Pick C1 protein	0
439	augustus_masked-scaffold149-abinit-gene-0.48	BN1106_s149B000356	LN627166	149	80484	81242	+	G7YCG5;Q5DF00;G4M0W9;Q86EW5;H2KRM2	GO:0030246;GO:0006955	IPR001304;IPR016186;IPR016187;IPR002352	Putative uncharacterized protein;Uncharacterized protein;SJCHGC01836 protein;Clone ZZD1354 mRNA sequence	4
440	augustus_masked-scaffold149-abinit-gene-0.50	BN1106_s149B000358	LN627166	149	91063	103314	-	G7YEG2;G4V654;Q5DEA0	GO:0015629;GO:0005925;GO:0001726;GO:0005200;GO:0007155;GO:0007016	IPR015224;IPR015009;IPR006077	Putative talin;Talin;SJCHGC06875 protein	0
441	augustus_masked-scaffold14-abinit-gene-0.19	BN1106_s14B000360	LN627031	14	248299	249861	-	H2KR72;F1BVN2;T1D148;H9J3Q4;Q8MXW8	GO:0005634;GO:0043565;GO:0003700;GO:0006351	IPR001766;IPR018122;IPR011991	Forkhead box d;Fork head domain-containing protein FD3;Uncharacterized protein;Winged helix/forkhead transcription factor;FoxD	0
442	augustus_masked-scaffold14-abinit-gene-0.22	BN1106_s14B000362	LN627031	14	279658	282287	+	H2KR71;H2KU29;H3BWS5;R0GNB2;M4EC62	GO:0005871;GO:0005874;GO:0005524;GO:0003777;GO:0007018	IPR027640;IPR001752;IPR027417;IPR019821	Kinesin family member C1;Kinesin-2;Uncharacterized protein	3
443	augustus_masked-scaffold1502-abinit-gene-0.6	BN1106_s1502B000070	LN628519	1502	16989	72794	-	G4VLY7;H2KTF1;K1PUZ5;K1PS11;J0XF75	GO:0005524;GO:0004691;GO:0004674	IPR000961;IPR011009;IPR000719;IPR017441;IPR002290;IPR008271	Putative camp-dependent protein kinase catalytic subunit;Protein kinase A;AGC/PKA protein kinase;Uncharacterized protein	0
444	augustus_masked-scaffold1504-abinit-gene-0.14	BN1106_s1504B000146	LN628521	1504	14485	18800	-	no_uniprot	no_go	no_ipr	uncharacterised	1
445	augustus_masked-scaffold1504-abinit-gene-0.17	BN1106_s1504B000147	LN628521	1504	111558	145460	-	G7YNI4			Putative uncharacterized protein	0
446	augustus_masked-scaffold1505-abinit-gene-0.17	BN1106_s1505B000207	LN628522	1505	91379	123497	+	G7YIH2;G4LUN7;Q5C7E5		IPR004012	Putative uncharacterized protein;RUN and SH3 domain-containing protein 1;SJCHGC08077 protein	1
447	augustus_masked-scaffold1506-abinit-gene-0.13	BN1106_s1506B000115	LN628523	1506	85217	126032	-	G7YX45;Q5C622			Putative uncharacterized protein;SJCHGC08152 protein	0
448	augustus_masked-scaffold1508-abinit-gene-0.23	BN1106_s1508B000147	LN628525	1508	98601	99491	+	G7YCA2;G7YB17;G7Y7I6;H3HTA3;C7C205	GO:0003676;GO:0015074;GO:0016301;GO:0008270;GO:0016853	IPR001584;IPR008042;IPR012337;IPR005312;IPR001878	Gag-Pol polyprotein;Nek6 si:ch211-167p9.4 NIMA (Never in mitosis gene a)-related kinase 6;Protein disulfide-isomerase;Uncharacterized protein	0
449	augustus_masked-scaffold1508-abinit-gene-0.25	BN1106_s1508B000149	LN628525	1508	228945	263237	+	C7TZ31;Q7YW78;G4VP35;G7YPD1;B7Q815	GO:0006950	IPR013026;IPR011990;IPR001440;IPR019734	Secreted protein;Small glutamine-rich tetratricopeptide;Putative heat shock protein 70 (Hsp70)-interacting protein;Small glutamine-rich tetratricopeptide repeat-containing protein beta	0
450	augustus_masked-scaffold1509-abinit-gene-0.14	BN1106_s1509B000194	LN628526	1509	140847	261170	+	G7YQQ5;G4V748;G3W484;G3W485;H9FLU8	GO:0016021;GO:0004930;GO:0007275;GO:0007224;GO:0016020;GO:0016055;GO:0005901;GO:0060170;GO:0005794;GO:0072372;GO:0008144;GO:0001708;GO:0071397;GO:0021953;GO:0021696;GO:0060248;GO:0003140;GO:0048589;GO:0021904;GO:0060684;GO:0048853;GO:0031069;GO:0001947;GO:0001701;GO:0060644;GO:0072285;GO:0007494;GO:0035264;GO:0043066;GO:0043392;GO:0030857;GO:0051799;GO:0000122;GO:0001755;GO:0042475;GO:0001649;GO:…	IPR000539;IPR015526;IPR020067;IPR017981;IPR026544	Uncharacterized protein;Putative uncharacterized protein;Smoothened homolog	0
451	augustus_masked-scaffold150-abinit-gene-0.9	BN1106_s150B000123	LN627167	150	188339	190594	-	H2KNV4;G4LVT7;G4VII6;H2KS96;I1ZIL5		IPR000372;IPR000483;IPR001611;IPR003591;IPR007110	Variable lymphocyte receptor, putative;Putative uncharacterized protein;Leucine-rich repeat-containing protein 24;Immunoglobulin superfamily member 10;Slit-2	0
452	augustus_masked-scaffold15117-abinit-gene-0.3	BN1106_s15117B000010	LN642134	15117	9644	10368	+	G7YPF9;H2KST0;G4LV49;H3E329;H9JX65	GO:0016020;GO:0016263;GO:0016266	IPR026842;IPR003378	Core 1 udp-galactose:n-acetylgalactosamine-alpha-r beta 1,3-galactosyltransferase, putative;Glycoprotein-N-acetylgalactosamine 3-beta-galactosyltransferase 1;Uncharacterized protein	0
453	augustus_masked-scaffold1514-abinit-gene-0.26	BN1106_s1514B000212	LN628531	1514	109471	174998	+	G4VEY8;H2KTK9;B4ZBG3;B3DKJ7;G8EEF8	GO:0046872;GO:0003676	IPR021839;IPR021849;IPR007087;IPR015880;IPR013087	Early growth response 1;Putative early growth response protein;Zinc finger protein;Early growth response protein 1	0
454	augustus_masked-scaffold1515-abinit-gene-0.35	BN1106_s1515B000334	LN628532	1515	320578	321512	-	G4VRE2;Q5DFB1;A3F528;K1Q9D7;L7M0J0	GO:0035091;GO:0007154	IPR001683;IPR015404	Sorting nexin 1 isoform 2;Sortingnexin-related;Sorting nexin-2;Uncharacterized protein;SJCHGC09265 protein	0
455	augustus_masked-scaffold1517-abinit-gene-0.27	BN1106_s1517B000254	LN628534	1517	73711	88508	+	H2KNY5;Q5DDH2;C1L9L0;C1LQY4;G4VQH5			Huntingtin-interacting protein HYPK;Huntingtin interacting protein-related;Huntingtin-interacting protein K;SJCHGC06646 protein	0
456	augustus_masked-scaffold1517-abinit-gene-0.28	BN1106_s1517B000255	LN628534	1517	96596	124353	-	G4VQH6;G7Y4R3	GO:0005874;GO:0005819;GO:0007067	IPR009675;IPR027329	Putative tpx2 protein;TPX2 protein	0
457	augustus_masked-scaffold151-abinit-gene-0.42	BN1106_s151B000432	LN627168	151	186231	198798	+	I3LYG5;Q4R406;B4DZY5;G1PCG0;H9F7U9	GO:0016055;GO:0005737;GO:0005634;GO:0032993;GO:0005667;GO:0003682;GO:0043027;GO:0008301;GO:0035326;GO:0030284;GO:0003705;GO:0000977;GO:0001228;GO:0060033;GO:0060561;GO:0042100;GO:0030509;GO:0060070;GO:0060326;GO:0071353;GO:0060710;GO:0021542;GO:0030326;GO:0001837;GO:0060325;GO:0021873;GO:0021861;GO:0021943;GO:0043966;GO:0043967;GO:0030879;GO:0071866;GO:0090090;GO:0022408;GO:0043392;GO:0071899;GO:…	IPR013558;IPR009071;IPR024940	cDNA FLJ54043, highly similar to Lymphoid enhancer-binding factor 1;Uncharacterized protein;Lymphoid enhancer-binding factor 1 isoform 2;Testis cDNA clone: QtsA-12996, similar to human lymphoid enhancer-binding factor 1 (LEF1),	12
458	augustus_masked-scaffold151-abinit-gene-0.43	BN1106_s151B000433	LN627168	151	223250	224218	-	H3C4E5;H2T501;Q4S673;I3MUJ5;E9GNW3	GO:0005634;GO:0043565;GO:0003700	IPR017970;IPR001356;IPR008422;IPR009057;IPR003893	Putative uncharacterized protein;Uncharacterized protein	0
459	augustus_masked-scaffold1522-abinit-gene-0.7	BN1106_s1522B000148	LN628539	1522	10871	43669	+	G7YCU6;G4LYB2;B4MF07;D0Z7A8;E0VSU6	GO:0005524;GO:0004672	IPR011009;IPR000719;IPR017441	GJ14121;Uncharacterized protein;Putative uncharacterized protein;Serine/threonine kinase;Tau tubulin kinase	0
460	augustus_masked-scaffold1523-abinit-gene-0.14	BN1106_s1523B000093	LN628540	1523	94706	101558	+	R7V9S2;K1Q3X1;K1RCM5;R7TJ72;K1QBL8	GO:0016021;GO:0015171	IPR002293	Y+L amino acid transporter 2;Large neutral amino acids transporter small subunit 2;Uncharacterized protein	0
461	augustus_masked-scaffold1528-abinit-gene-0.14	BN1106_s1528B000123	LN628545	1528	14227	16075	+	G7Y9R7;G4V6S7;G4V6S6;C1LMS8;C1LMT0		IPR007529	Zinc finger HIT domain-containing protein 1;Putative uncharacterized protein;Uncharacterized protein	0
462	augustus_masked-scaffold152-abinit-gene-0.51	BN1106_s152B000578	LN627169	152	258014	307013	+	no_uniprot	no_go	no_ipr	uncharacterised	0
463	augustus_masked-scaffold152-abinit-gene-0.52	BN1106_s152B000579	LN627169	152	301984	307254	-	no_uniprot	no_go	no_ipr	uncharacterised	0
464	augustus_masked-scaffold15300-abinit-gene-0.0	BN1106_s15300B000016	LN642317	15300	79	285	+	Q5BVL0;E9GMD1;J9PEK3;C1LE20;M1D6P8	GO:0005524;GO:0016740;GO:0008033	IPR002627;IPR027417;IPR018022;IPR015880	tRNA isopentenyltransferase 1;Putative uncharacterized protein;Isopentenyltransferase 2;Uncharacterized protein;SJCHGC04273 protein	0
465	augustus_masked-scaffold1530-abinit-gene-0.17	BN1106_s1530B000256	LN628547	1530	36595	52834	+	H2KPN3;G4LYD8;K1P9L3;R7UYK9;T1EHB7	GO:0046872;GO:0003676	IPR007087;IPR015880;IPR013087	Putative uncharacterized protein;Sal-like protein 4;Sal-like protein 3;Uncharacterized protein	0
466	augustus_masked-scaffold1531-abinit-gene-0.25	BN1106_s1531B000188	LN628548	1531	72879	135574	+	G7Y2H0;G4VB45			Putative uncharacterized protein;Uncharacterized protein	0
467	augustus_masked-scaffold15324-abinit-gene-0.0	BN1106_s15324B000004	LN642341	15324	4893	5230	-	no_uniprot	no_go	no_ipr	uncharacterised	0
468	augustus_masked-scaffold1532-abinit-gene-0.52	BN1106_s1532B000521	LN628549	1532	154847	156702	-	Q5USN4;Q2MK71;Q86F26;G4LXU5;A3F508	GO:0016881;GO:0004842;GO:0016567	IPR000608;IPR023313;IPR016135	Ubiquitin-conjugating enzyme E2A-like protein;Ubiquitin-conjugating enzyme rad6, putative;RAD6;Ubiquitin-conjugating enzyme;SJCHGC01675 protein;Ubiquitin-conjugating enzyme E2A	0
469	augustus_masked-scaffold1533-abinit-gene-0.70	BN1106_s1533B000524	LN628550	1533	534808	577995	-	H2KRQ2;A5HEE0;T1K4Z3;R7T9E5;E2AT05	GO:0016021;GO:0015385;GO:0006885	IPR006153;IPR018422;IPR004709		1
470	augustus_masked-scaffold1535-abinit-gene-0.10	BN1106_s1535B000217	LN628552	1535	146406	155445	-	G4VT21;Q5DCK0;C1LH66;E4Z5A9;E4Z5B3		IPR010736	Uncharacterized protein;Whole genome shotgun assembly, allelic scaffold set, scaffold scaffoldA_3338;Whole genome shotgun assembly, allelic scaffold set, scaffold scaffoldA_3345;Shippo-1-related;SJCHGC01489 protein	0
471	augustus_masked-scaffold1535-abinit-gene-0.9	BN1106_s1535B000218	LN628552	1535	80010	102015	+	H2KQS3;G4VNV3;Q8BYN6;M1ELN1;K9KBQ8	GO:0031461;GO:0006511;GO:0031466;GO:0005737;GO:0005634;GO:0005886;GO:0051480;GO:0006970	IPR016158;IPR001373;IPR019559;IPR016159;IPR011991;IPR016157	Putative cullin;Cullin 5;Cullin-5-like protein;Putative uncharacterized protein	0
472	augustus_masked-scaffold15380-abinit-gene-0.4	BN1106_s15380B000008	LN642397	15380	9	4598	+	no_uniprot	no_go	no_ipr	uncharacterised	0
473	augustus_masked-scaffold153-abinit-gene-0.21	BN1106_s153B000368	LN627170	153	449367	476631	+	G7Y418;G4VTC0;I3KD32;G3N848;G3N850	GO:0005634;GO:0003700;GO:0008270	IPR004092;IPR001660;IPR013761;IPR021129;IPR002515	Uncharacterized protein;Lethal(3)malignant brain tumor-like protein 3	0
474	augustus_masked-scaffold1541-abinit-gene-0.15	BN1106_s1541B000218	LN628558	1541	183961	184245	+	no_uniprot	no_go	no_ipr	uncharacterised	0
475	augustus_masked-scaffold15420-abinit-gene-0.0	BN1106_s15420B000006	LN642437	15420	982	2768	-	G7YD05;Q5DGD2;G4VJ23;G4VJ22	GO:0005543	IPR000648;IPR011993;IPR001849	Putative oxysterol-binding protein 1;Oxysterol-binding protein 1;SJCHGC01551 protein	0
476	augustus_masked-scaffold15421-abinit-gene-0.1	BN1106_s15421B000004	LN642438	15421	272	517	-	no_uniprot	no_go	no_ipr	uncharacterised	12
477	augustus_masked-scaffold1542-abinit-gene-0.12	BN1106_s1542B000163	LN628559	1542	198004	198714	+	G0N3B9;E3MWI2;E3MWI0;E3MWI1;G0N3C4			Putative uncharacterized protein	4
478	augustus_masked-scaffold1543-abinit-gene-0.14	BN1106_s1543B000083	LN628560	1543	237216	242683	-	G4VH82;Q5D8H9;R7UJS6			Putative uncharacterized protein;SJCHGC08351 protein;Uncharacterized protein	0
479	augustus_masked-scaffold1543-abinit-gene-0.9	BN1106_s1543B000085	LN628560	1543	104235	115326	-	no_uniprot	no_go	no_ipr	uncharacterised	0
480	augustus_masked-scaffold1545-abinit-gene-0.24	BN1106_s1545B000240	LN628562	1545	41923	42807	+	H2KVR2;A4UUI7;H2YBN1;I1GCC1;T2M555	GO:0005509	IPR011992;IPR018247;IPR002048;IPR001125	Amphicalbin;EF-hand calcium-binding domain-containing protein 1;Uncharacterized protein	3
481	augustus_masked-scaffold1545-abinit-gene-0.27	BN1106_s1545B000242	LN628562	1545	194998	197667	-	H2KV92;G4LV39;Q5ISK0;U3FZS0;J3RYE7		IPR008383;IPR011989;IPR016024	Apoptosis inhibitor, putative;Apoptosis inhibitor 5;Apoptosis inhibitor 5-like	0
482	augustus_masked-scaffold1547-abinit-gene-0.10	BN1106_s1547B000100	LN628564	1547	78307	79218	+	no_uniprot	no_go	no_ipr	uncharacterised	4
483	augustus_masked-scaffold1547-abinit-gene-0.9	BN1106_s1547B000101	LN628564	1547	26108	141383	-	G4VKQ9;C1LG71;G7YBG0;C1LG70;H9JSC8	GO:0004252;GO:0006508	IPR008979;IPR000209;IPR023827;IPR022398;IPR023828;IPR015500;IPR002884	Furin-1;Putative pc3-like endoprotease variant B;PC3-like endoprotease variant A;Uncharacterized protein	0
484	augustus_masked-scaffold1548-abinit-gene-0.10	BN1106_s1548B000110	LN628565	1548	30745	38238	+	H2KNM2			Uncharacterized protein	0
485	augustus_masked-scaffold1551-abinit-gene-0.37	BN1106_s1551B000464	LN628568	1551	12972	14298	+	C1LMN9;G4VQQ6;C1L818;G7YKR5;Q5DFE6	GO:0003723	IPR004087	KH domain-containing, RNA-binding, signal transduction-associated protein 1;Gap associated protein-related;KH domain-containing RNA-binding signal transduction-associated protein 2;SJCHGC09544 protein	0
486	augustus_masked-scaffold1551-abinit-gene-0.38	BN1106_s1551B000465	LN628568	1551	18017	35608	+	G4VR43;C1LH26;H2KSV8;C1LH27;H2KSV9	GO:0030054;GO:0016021;GO:0045211;GO:0005230	IPR006028;IPR006202;IPR006201;IPR006029;IPR018000	Glycine receptor, alpha 1;Glutamate-gated chloride channel subunit 1;Putative cys-loop ligand gated ion channel subunit;Glycine receptor subunit beta	0
487	augustus_masked-scaffold1568-abinit-gene-0.27	BN1106_s1568B000271	LN628585	1568	153927	155048	-	H2KPH7;Q5DDP3;G4VTR5;Q6TQF6;K1PWZ3		IPR020472;IPR001632;IPR015943;IPR001680;IPR019775;IPR017986;IPR016346	Putative guanine nucleotide-binding protein beta 1, 4 (G protein beta1, 4);Guanine nucleotide-binding protein subunit beta;SJCHGC06010 protein;Visual G-protein beta subunit	0
488	augustus_masked-scaffold1568-abinit-gene-0.29	BN1106_s1568B000273	LN628585	1568	261870	282315	-	G4VTR6;Q86EW2;G7Y730;Q5DGQ7;L5LAM8	GO:0003676	IPR000467;IPR002110;IPR020683	Uncharacterized protein;G patch domain and ankyrin repeats-containing protein 1;G patch domain and ankyrin repeat-containing protein 1;Putative uncharacterized protein;SJCHGC00983 protein	0
489	augustus_masked-scaffold156-abinit-gene-0.20	BN1106_s156B000284	LN627173	156	99161	151395	+	H5ZWM4;C1LVM1;B3GUS6;Q86DX4;C1LBF7	GO:0005840;GO:0019843;GO:0003735;GO:0006412	IPR000702;IPR020040;IPR002359	Ribosomal protein L9;Clone ZZZ458 mRNA sequence	0
490	augustus_masked-scaffold156-abinit-gene-0.21	BN1106_s156B000285	LN627173	156	138794	172057	-	no_uniprot	no_go	no_ipr	uncharacterised	12
491	augustus_masked-scaffold1570-abinit-gene-0.36	BN1106_s1570B000587	LN628587	1570	153830	154567	+	Q4QQE2;Q4QQE4;Q4QQE9;H3JJN3;H3HYH1	GO:0003723;GO:0003964;GO:0006278;GO:0004519	IPR005135;IPR000477;IPR003286	Uncharacterized protein;Endonuclease-reverse transcriptase	0
492	augustus_masked-scaffold1572-abinit-gene-0.17	BN1106_s1572B000217	LN628589	1572	100093	151549	+	no_uniprot	no_go	no_ipr	uncharacterised	0
493	augustus_masked-scaffold15733-abinit-gene-0.2	BN1106_s15733B000002	LN642750	15733	218	4048	-	no_uniprot	no_go	no_ipr	uncharacterised	1
494	augustus_masked-scaffold1573-abinit-gene-0.19	BN1106_s1573B000173	LN628590	1573	147501	183726	+	G7YBC0;G4VIE9;C1LHN1;Q5BZX4;Q5DDD4	GO:0003743;GO:0003723	IPR016024;IPR016021;IPR003890;IPR003307	Translation initiation factor eIF-4F;Putative eukaryotic translation initiation factor 4 gamma;Translation initiation factor 4G;SJCHGC06201 protein;SJCHGC06043 protein	0
495	augustus_masked-scaffold1575-abinit-gene-0.22	BN1106_s1575B000260	LN628592	1575	10221	114437	+	G7Y877;G4LZ22;G4VK39;G7Y2Y0;S4RQX6		IPR000859;IPR002172	Neuropilin (Nrp) and tolloid (Tll)-like;Neuropilin and tolloid-like protein 2;Neuropilin and tolloid-like protein 1;Uncharacterized protein	0
496	augustus_masked-scaffold1575-abinit-gene-0.24	BN1106_s1575B000261	LN628592	1575	170369	176592	-	G7YNK6;C7C204;Q6IFU1;G7Y631;G7Y6D1	GO:0003723;GO:0003964;GO:0008270;GO:0015074;GO:0006278;GO:0016853;GO:0003676	IPR005312;IPR001584;IPR008042;IPR012337;IPR000477;IPR001878	Gag-Pol polyprotein;Protein disulfide-isomerase;Pol polyprotein	0
497	augustus_masked-scaffold1575-abinit-gene-0.26	BN1106_s1575B000263	LN628592	1575	305788	306249	+	H2KT68;G4VKU9;Q5BZQ2;G3PXV3;Q6PBS1	GO:0016020;GO:0006886;GO:0016192	IPR006012;IPR006011;IPR010989;IPR000727	Uncharacterized protein;Putative syntaxin;Syntaxin 5;SJCHGC04436 protein;Syntaxin 5A, like	0
498	augustus_masked-scaffold1576-abinit-gene-0.10	BN1106_s1576B000060	LN628593	1576	135040	136791	-	G7YVU8;C1LH83;C4Q2F6;C1LE46;Q6NVN9	GO:0005634;GO:0000166;GO:0003723;GO:0006397;GO:0046660;GO:0030529;GO:0019013	IPR012677;IPR000504;IPR006529;IPR010519	Splicing factor U2AF 65 kDa subunit;Splicing factor u2af large subunit, putative;Splicing factor U2AF large subunit;U2 small nuclear ribonucleoprotein auxiliary factor (U2AF) 2	0
499	augustus_masked-scaffold1576-abinit-gene-0.8	BN1106_s1576B000061	LN628593	1576	14333	16539	-	G4LUR3;C4QSB3;A0JI74;G4VD94;G4VJE2			Transposase domain-containing protein;Putative uncharacterized protein	0
500	augustus_masked-scaffold1582-abinit-gene-0.11	BN1106_s1582B000143	LN628599	1582	63781	66762	-	G7YC93;H2KR56;G7Y3G3;H2KPM3;G1KHB4	GO:0016021;GO:0000166;GO:0016849;GO:0009190;GO:0035556	IPR001054;IPR018297	Uncharacterized protein;Adenylate cyclase 9	1
501	augustus_masked-scaffold1584-abinit-gene-0.19	BN1106_s1584B000213	LN628601	1584	132828	195494	-	G7Y3J3;G4VJY4;C1LH04;G4VJY2;G4VJY3	GO:0042578	IPR002013	Recessive suppressor of secretory defect;Putative suppressor of actin (Sac);Phosphatidylinositide phosphatase SAC1	0
502	augustus_masked-scaffold1586-abinit-gene-0.19	BN1106_s1586B000257	LN628603	1586	183662	252660	-	G7YLY5;G4V7H6;K4U9A8;K1QVX4;Q1WC09	GO:0005524;GO:0004674;GO:0050321	IPR011009;IPR000719;IPR017441;IPR002290;IPR008271	Putative glycogen synthase kinase 3-related (Gsk3);Glycogen synthase kinase-3 alpha;Glycogen synthase kinase-3 beta;Glycogen synthase kinase 3-beta;Glycogen synthase kinase 3	0
503	augustus_masked-scaffold1589-abinit-gene-0.38	BN1106_s1589B000296	LN628606	1589	243553	246372	-	G7YB17;G7YCA2;G7Y7I6;C7C205;H3I7I0	GO:0003676;GO:0015074;GO:0016301;GO:0008270;GO:0016853	IPR001584;IPR008042;IPR012337;IPR005312;IPR001878	Gag-Pol polyprotein;Nek6 si:ch211-167p9.4 NIMA (Never in mitosis gene a)-related kinase 6;Protein disulfide-isomerase;Uncharacterized protein	0
504	augustus_masked-scaffold1594-abinit-gene-0.60	BN1106_s1594B000421	LN628611	1594	358376	410204	+	G4VGV1;G7YJV9;Q5BXA2		IPR001810	Putative f-box/leucine rich repeat protein;Uncharacterized F-box/LRR-repeat protein C02F5.7;SJCHGC04176 protein	0
505	augustus_masked-scaffold1596-abinit-gene-0.22	BN1106_s1596B000263	LN628613	1596	127363	127605	+	no_uniprot	no_go	no_ipr	uncharacterised	0
506	augustus_masked-scaffold1596-abinit-gene-0.24	BN1106_s1596B000264	LN628613	1596	138720	166642	+	G7Y8I5;G4VPU6;K9IMU1;K7G5P2;M7B6A1	GO:0005786;GO:0008312;GO:0030942;GO:0005047;GO:0006614	IPR026258	Signal recognition particle subunit SRP68;Uncharacterized protein	0
507	augustus_masked-scaffold1596-abinit-gene-0.26	BN1106_s1596B000265	LN628613	1596	172373	212285	-	C1L4E6;G7Y4Y0;G4VRB5;G7Y4X9;Q5C004	GO:0016787;GO:0003824	IPR017849;IPR017850;IPR024873;IPR002591	Phosphodiesterase-nucleotide pyrophosphatase;Putative ectonucleotide pyrophosphatase/phosphodiesterase;Ectonucleotide pyrophosphatase/phosphodiesterase family member 5;SJCHGC01645 protein	0
508	augustus_masked-scaffold1597-abinit-gene-0.23	BN1106_s1597B000138	LN628614	1597	272188	278786	-	G7YNJ5			Putative uncharacterized protein	0
509	augustus_masked-scaffold15986-abinit-gene-0.3	BN1106_s15986B000006	LN643003	15986	5647	7149	+	H2KQW2;C1L3U2;G4VEP8;R7TF38;E9GU22			GPI-anchored membrane protein 1;Putative uncharacterized protein;Uncharacterized protein;Caprin-1	0
510	augustus_masked-scaffold1598-abinit-gene-0.34	BN1106_s1598B000286	LN628615	1598	303217	311597	+	no_uniprot	no_go	no_ipr	uncharacterised	0
511	augustus_masked-scaffold159-abinit-gene-0.12	BN1106_s159B000308	LN627176	159	332176	333858	-	no_uniprot	no_go	no_ipr	uncharacterised	1
512	augustus_masked-scaffold15-abinit-gene-0.25	BN1106_s15B000246	LN627032	15	464899	465684	-	G4VQ01		IPR013763	Strain Puerto Rico chromosome W, complete genome	1
513	augustus_masked-scaffold1600-abinit-gene-0.30	BN1106_s1600B000248	LN628617	1600	35069	35314	+	no_uniprot	no_go	no_ipr	uncharacterised	0
514	augustus_masked-scaffold16037-abinit-gene-0.1	BN1106_s16037B000004	LN643054	16037	561	2524	-	no_uniprot	no_go	no_ipr	uncharacterised	0
515	augustus_masked-scaffold1604-abinit-gene-0.11	BN1106_s1604B000182	LN628621	1604	48214	49417	-	no_uniprot	no_go	no_ipr	uncharacterised	0
516	augustus_masked-scaffold16062-abinit-gene-0.2	BN1106_s16062B000010	LN643079	16062	1741	5065	-	G4V7V8;G7YIQ9;Q5BY15;K1QF12;A8DZD6		IPR002110;IPR020683	Uncharacterized protein;Putative ga binding protein beta chain (Transcription factor e4tf1-47);GA-binding protein transcription factor beta;GA-binding protein subunit beta-1;SJCHGC07725 protein	0
517	augustus_masked-scaffold1608-abinit-gene-0.14	BN1106_s1608B000181	LN628625	1608	104473	105317	+	C3XTA9;F1RBJ9;G3HW81;Q5XJQ1;H0YU90	GO:0005524;GO:0004788;GO:0009229;GO:0006772;GO:0016301;GO:0005737	IPR006282;IPR007373;IPR007371;IPR016966	Putative uncharacterized protein;Uncharacterized protein;Thiamin pyrophosphokinase 1;Zgc:101685	0
518	augustus_masked-scaffold1609-abinit-gene-0.17	BN1106_s1609B000167	LN628626	1609	145626	146097	-	no_uniprot	no_go	no_ipr	uncharacterised	7
519	augustus_masked-scaffold160-abinit-gene-0.19	BN1106_s160B000164	LN627177	160	86685	178591	+	G7Y8D5;G4V811;D2H8X6;G3TDL6;G3ID07	GO:0008076;GO:0005249;GO:0051260	IPR000210;IPR011333;IPR027359;IPR005821;IPR003091;IPR003968;IPR003975;IPR004056;IPR021645;IPR003131;IPR028325	Putative uncharacterized protein;Potassium voltage-gated channel subfamily D member 3;Uncharacterized protein;Putative voltage-gated potassium channel;Potassium voltage-gated channel Shal-related subfamily D member 3	0
520	augustus_masked-scaffold1610-abinit-gene-0.6	BN1106_s1610B000082	LN628627	1610	6649	41295	-	G7YU57			Putative uncharacterized protein	1
521	augustus_masked-scaffold1610-abinit-gene-0.8	BN1106_s1610B000083	LN628627	1610	46591	51076	+	no_uniprot	no_go	no_ipr	uncharacterised	1
522	augustus_masked-scaffold1614-abinit-gene-0.18	BN1106_s1614B000276	LN628631	1614	78138	78752	-	no_uniprot	no_go	no_ipr	uncharacterised	0
523	augustus_masked-scaffold1614-abinit-gene-0.20	BN1106_s1614B000277	LN628631	1614	207553	220728	-	no_uniprot	no_go	no_ipr	uncharacterised	1
524	augustus_masked-scaffold16157-abinit-gene-0.2	BN1106_s16157B000010	LN643174	16157	2755	4135	-	G7YQR2;C1L523;C1LGM4;G4LWW1;T1E1N2	GO:0005737;GO:0004816;GO:0005524;GO:0003676;GO:0006421;GO:0004815	IPR004364;IPR018150;IPR006195;IPR004522;IPR002312;IPR012340;IPR004365	Asparaginyl-tRNA synthetase;Aspartyl-tRNA synthetase, putative;Putative asparaginyl-tRNA synthetase	0
525	augustus_masked-scaffold1615-abinit-gene-0.23	BN1106_s1615B000236	LN628632	1615	191524	228901	+	G7YPY1;G4VA88			Putative uncharacterized protein	0
526	augustus_masked-scaffold1615-abinit-gene-0.24	BN1106_s1615B000237	LN628632	1615	238456	240051	-	D6RKY9;F8F146;A6DEA6;M3IP14;H8X5G1	GO:0005524;GO:0006457;GO:0006950	IPR012725;IPR018181;IPR013126	Heat shock protein;Ssb1 heat shock protein;Heat shock protein SSB1	0
527	augustus_masked-scaffold1615-abinit-gene-0.25	BN1106_s1615B000238	LN628632	1615	253994	255625	-	G7YPY2;F4PHQ5;D3AXP0;D3BMA0;L8GQX7	GO:0005622;GO:0008270	IPR002108;IPR001781	LIM-type zinc finger-containing protein;Uncharacterized protein;Xin actin-binding repeat-containing protein 2;LIM domain containing protein	1
528	augustus_masked-scaffold1616-abinit-gene-0.19	BN1106_s1616B000273	LN628633	1616	170993	171943	+	G4LUR3;C4QSB3;A0JI74;G4VD94;G4V5J7			Transposase domain-containing protein;Putative uncharacterized protein	0
529	augustus_masked-scaffold1617-abinit-gene-0.20	BN1106_s1617B000256	LN628634	1617	41107	41992	-	no_uniprot	no_go	no_ipr	uncharacterised	0
530	augustus_masked-scaffold161-abinit-gene-0.13	BN1106_s161B000169	LN627178	161	215583	228958	-	no_uniprot	no_go	no_ipr	uncharacterised	0
531	augustus_masked-scaffold1626-abinit-gene-0.16	BN1106_s1626B000182	LN628643	1626	94648	105590	-	G7YLW3			Uncharacterized protein	12
532	augustus_masked-scaffold1630-abinit-gene-0.21	BN1106_s1630B000266	LN628647	1630	153420	181901	+	G7Y3Q3;G4LZ65;S4RI64;S4RI68;H6CSZ6	GO:0005634;GO:0043565;GO:0003700;GO:0006351	IPR001766;IPR018122;IPR011991	Forkhead protein/ forkhead protein domain,putative;Forkhead box protein F1;FoxF1/2;Uncharacterized protein	0
533	augustus_masked-scaffold1630-abinit-gene-0.26	BN1106_s1630B000269	LN628647	1630	231643	232149	+	H3HYX0;E5SYH3;G7YEV1;G7Y3T6;G7YC68	GO:0003676;GO:0008270;GO:0004190;GO:0006508;GO:0003723;GO:0003964;GO:0015074;GO:0006278	IPR001878;IPR018061;IPR001995;IPR021109;IPR001584;IPR012337;IPR000477	Zinc knuckle protein;Uncharacterized protein	0
534	augustus_masked-scaffold1631-abinit-gene-0.15	BN1106_s1631B000172	LN628648	1631	129048	130718	+	no_uniprot	no_go	no_ipr	uncharacterised	0
535	augustus_masked-scaffold1632-abinit-gene-0.8	BN1106_s1632B000066	LN628649	1632	1168	1536	-	no_uniprot	no_go	no_ipr	uncharacterised	0
536	augustus_masked-scaffold1634-abinit-gene-0.31	BN1106_s1634B000618	LN628651	1634	244711	293953	+	H2KQY4;G4VMA9;C1L4X5;T1IDY7;F4WMZ5		IPR011333;IPR000210	Mrityu;BTB/POZ domain-containing protein 10;Putative uncharacterized protein;BTB/POZ domain-containing protein KCTD20;Uncharacterized protein	0
537	augustus_masked-scaffold1639-abinit-gene-0.35	BN1106_s1639B000392	LN628656	1639	102207	104046	+	H2KTZ2;G4VHC1;T1EE30;R7UKP5;K1QXI5		IPR002068;IPR008978;IPR001436	Putative uncharacterized protein;Major egg antigen;Uncharacterized protein	0
538	augustus_masked-scaffold163-abinit-gene-0.27	BN1106_s163B000429	LN627180	163	487725	488510	+	Q4QQD7;C7C212;G7Y3I6	GO:0003723;GO:0003964;GO:0006278	IPR000477;IPR003961	Reverse transcriptase	0
539	augustus_masked-scaffold1644-abinit-gene-0.13	BN1106_s1644B000226	LN628661	1644	37060	94458	+	G4VMN9;Q3KZ56	GO:0005509	IPR011992;IPR002048	Putative abnormal long morphology protein 1 (Sp8);SJCHGC07397 protein	0
540	augustus_masked-scaffold1648-abinit-gene-0.13	BN1106_s1648B000159	LN628665	1648	82159	90874	+	G7YKY2		IPR027417;IPR011044;IPR015943	Uncharacterized protein	0
541	augustus_masked-scaffold16498-abinit-gene-0.5	BN1106_s16498B000010	LN643515	16498	317	1312	+	G7YAE8;G4VEH5;G4VJ37;B4DF25;Q8N5D4	GO:0000079;GO:0010389	IPR013763;IPR006671;IPR015453	Cyclin-G2;cDNA FLJ56533, highly similar to Cyclin-G2;Putative cyclin G;Putative cyclin G2;CCNG2 protein	0
542	augustus_masked-scaffold164-abinit-gene-0.30	BN1106_s164B000411	LN627181	164	366309	371504	-	no_uniprot	no_go	no_ipr	uncharacterised	11
543	augustus_masked-scaffold164-abinit-gene-0.32	BN1106_s164B000412	LN627181	164	481270	482019	-	H2KQT3;G4LW92;Q5D9T9;H9HJZ2;H9KE17		IPR025602	Putative uncharacterized protein;Uncharacterized protein;SJCHGC01003 protein	0
544	augustus_masked-scaffold1652-abinit-gene-0.35	BN1106_s1652B000338	LN628669	1652	47296	85477	-	G7YNI8;C4QKW9;R7UIP7;K1PNN3;C3ZI60	GO:0005874;GO:0000226	IPR000435	Putative uncharacterized protein;Tektin related;Tektin-B1;Tektin-2;Uncharacterized protein	0
545	augustus_masked-scaffold1652-abinit-gene-0.38	BN1106_s1652B000340	LN628669	1652	304780	314964	+	H2KTR2;G4VKF6;Q5DAG1;J9JUB4;J9JZJ3		IPR007991	Putative uncharacterized protein;Uncharacterized protein;SJCHGC03772 protein	0
546	augustus_masked-scaffold1653-abinit-gene-0.13	BN1106_s1653B000163	LN628670	1653	39202	62848	+	G4VRE8;C1L4B6;Q5BY32;Q86F51;G7YBQ1	GO:0003677;GO:0008270	IPR002653;IPR003123;IPR013995	Rab5 GDP/GTP exchange factor;Putative rab GDP/GTP exchange factor;SJCHGC01545 protein;Clone ZZD1107 mRNA sequence	0
547	augustus_masked-scaffold1654-abinit-gene-0.34	BN1106_s1654B000284	LN628671	1654	246516	293903	-	G7Y2U4;G4VTQ5;C7TZN1;A7S3U8;C3ZBF7	GO:0005643;GO:0006810	IPR007231	Predicted protein;Putative uncharacterized protein;Nuclear pore complex protein Nup93;Putative nuclear pore complex protein nup93 (Nucleoporin nup93) (Dead eye protein)	0
548	augustus_masked-scaffold1657-abinit-gene-0.11	BN1106_s1657B000159	LN628674	1657	82193	83320	-	H2KSE8;T1K6W4;H2KNR2;R7TUD6;G4VMQ1	GO:0016021;GO:0004930	IPR000276;IPR017452	Putative uncharacterized protein;FMRFamide receptor;Uncharacterized protein	0
549	augustus_masked-scaffold1657-abinit-gene-0.12	BN1106_s1657B000160	LN628674	1657	330334	355587	+	G7Y8J2;G4VMU8;G7YK50;G7YD33;G7YNR7		IPR000742;IPR013032;IPR000884	Hypotheical protein;Cadherin-related tumor suppressor;Acidic fibroblast growth factor intracellular binding protein;Uncharacterized protein	3
550	augustus_masked-scaffold1659-abinit-gene-0.11	BN1106_s1659B000224	LN628676	1659	104106	231713	+	G7YAK1;H2KTB6;G4V7A6;J3KQU3;G7MXE0	GO:0003723	IPR004087;IPR004088	Rna-binding protein related;Putative uncharacterized protein;RNA-binding protein Nova;RNA-binding protein Nova-1	1
551	augustus_masked-scaffold165-abinit-gene-0.50	BN1106_s165B000421	LN627182	165	47180	59750	-	G7YWC7;G4VHC7;R7VCT7;T1FQD9;G3MQH5		IPR001623;IPR018253	Putative uncharacterized protein;DNAj-related;DnaJ homolog subfamily C member 25;Uncharacterized protein	0
552	augustus_masked-scaffold165-abinit-gene-0.51	BN1106_s165B000422	LN627182	165	64945	68073	+	G7YWC7;C1LJD6;C1LJD9;G4VHC7;C1LJD7		IPR001623;IPR018253	DnaJ homolog dnj-2 (DnaJ domain protein 2);DNAj-related;DnaJ homolog subfamily C member 25	0
553	augustus_masked-scaffold165-abinit-gene-0.56	BN1106_s165B000425	LN627182	165	413608	532946	+	no_uniprot	no_go	no_ipr	uncharacterised	0
554	augustus_masked-scaffold16600-abinit-gene-0.1	BN1106_s16600B000006	LN643617	16600	282	3092	+	G7Y4E9	GO:0003676;GO:0008270	IPR001878	Zinc finger CCHC domain-containing protein 7	0
555	augustus_masked-scaffold1668-abinit-gene-0.22	BN1106_s1668B000196	LN628685	1668	222602	235705	-	H2KSQ3;C1L573;C1L572;I0E0N1;I1G2T2	GO:0005737;GO:0005874;GO:0005875;GO:0005815;GO:0016787;GO:0051301;GO:0006928;GO:0000132;GO:0007067;GO:0006810	IPR017252;IPR020472;IPR006594;IPR013720;IPR015943;IPR001680;IPR019775;IPR017986	1-alkyl-2-acetylglycerophosphocholine esterase	0
556	augustus_masked-scaffold16693-abinit-gene-0.0	BN1106_s16693B000004	LN643710	16693	2133	3128	+	Q4QQD7;C7C212;G7Y3I6	GO:0003723;GO:0003964;GO:0006278	IPR000477;IPR003961	Reverse transcriptase	12
557	augustus_masked-scaffold1669-abinit-gene-0.13	BN1106_s1669B000136	LN628686	1669	72554	91396	+	G7YMC2;G4V9Y8;H2ZDT2;H2ZDT8;G9KAS7	GO:0005634;GO:0005524;GO:0030983;GO:0006298;GO:0005712;GO:0001673;GO:0032389;GO:0000795;GO:0032137;GO:0003697;GO:0006303;GO:0008630;GO:0045190;GO:0007060;GO:0043060;GO:0045950;GO:0000289;GO:0048477;GO:0000712;GO:0016446;GO:0007283;GO:0051257;GO:0007129	IPR013507;IPR014762;IPR002099;IPR011186;IPR003594;IPR020568;IPR014721	Putative DNA mismatch repair protein MLH1;DNA mismatch repair protein MLH1;MutL-like protein 1, colon cancer, nonpolyposis type 2;Uncharacterized protein	0
558	augustus_masked-scaffold1670-abinit-gene-0.27	BN1106_s1670B000170	LN628687	1670	28284	30278	-	H2KRN6;G4M1B6;C1LF69	GO:0016620;GO:0016491	IPR016161;IPR016163;IPR015590;IPR009961	Uncharacterized protein;Putative uncharacterized protein	0
559	augustus_masked-scaffold16753-abinit-gene-0.2	BN1106_s16753B000002	LN643770	16753	2912	3339	-	no_uniprot	no_go	no_ipr	uncharacterised	12
560	augustus_masked-scaffold1676-abinit-gene-0.19	BN1106_s1676B000256	LN628693	1676	22548	39897	+	B7QK15;H2MDQ6;R4G9Q0;G1KR37;I3KIK9	GO:0005737;GO:0004815;GO:0005524;GO:0003676;GO:0006418;GO:0005739;GO:0005634;GO:0050560;GO:0004812	IPR004364;IPR018150;IPR006195;IPR004524;IPR002312;IPR004115;IPR012340;IPR004365	Aspartyl-tRNA synthetase, putative;Uncharacterized protein	0
561	augustus_masked-scaffold1679-abinit-gene-0.21	BN1106_s1679B000169	LN628696	1679	57052	57507	+	H2KVL4;Q5DHK1;C1L4K4;G4VPM6;C1LAS7	GO:0006950	IPR014729;IPR006015;IPR006016	Universal stress protein;Putative universal stress protein;Universal stress protein Sll1654;SJCHGC02778 protein	0
562	augustus_masked-scaffold167-abinit-gene-0.51	BN1106_s167B000561	LN627184	167	164055	207011	-	G7Y5U9			Uncharacterized protein	0
563	augustus_masked-scaffold167-abinit-gene-0.52	BN1106_s167B000562	LN627184	167	370759	388256	+	H2KUR2;Q66S22;B7PRI4;H3CVQ4;R7TQQ6	GO:0005634;GO:0043565;GO:0003700	IPR017970;IPR001356;IPR009057;IPR010982;IPR013847;IPR000327;IPR015584	POU domain protein, putative;POU domain transcription factor class 4;Uncharacterized protein;Brain-specific homeobox/POU domain protein 3;POU4;Whole genome shotgun assembly, allelic scaffold set, scaffold scaffoldA_1103;Whole genome shotgun assembly, reference scaffold set, scaffold scaffold_13	12
564	augustus_masked-scaffold167-abinit-gene-0.54	BN1106_s167B000563	LN627184	167	435326	442797	-	G4LYG3;Q5C3X0;C1LDZ5;G7YT22;K1PUV7	GO:0016021;GO:0006810	IPR018108;IPR023395	Mitochondrial ornithine transporter 1;Ornithine transporter 2 (Solute carrier family 25 member 2);SJCHGC08376 protein	0
565	augustus_masked-scaffold1682-abinit-gene-0.38	BN1106_s1682B000370	LN628699	1682	275495	320045	+	G7YRN6;C1LIS4;Q5C2W6;Q5DH68;C1L636		IPR005552;IPR025659	Phospholipid scramblase 3;Phospholipid scramblase 2;SJCHGC02546 protein;SJCHGC02545 protein	12
566	augustus_masked-scaffold1683-abinit-gene-0.9	BN1106_s1683B000169	LN628700	1683	4178	35484	+	G7YR72;C1LH43;G4V6U2;F1PH55;J9NYU7	GO:0043564;GO:0004003;GO:0003684;GO:0042162;GO:0006310;GO:0006303;GO:0000723;GO:0005737;GO:0070419;GO:0000784;GO:0051575;GO:0003691;GO:0044212;GO:0008283;GO:0060218;GO:0043066;GO:0045892;GO:0050769	IPR006164;IPR024193;IPR005160;IPR014893;IPR016194;IPR005161;IPR002035	ATP-dependent DNA helicase 2 subunit 2;Uncharacterized protein;Putative ku P80 DNA helicase	0
567	augustus_masked-scaffold1684-abinit-gene-0.29	BN1106_s1684B000344	LN628701	1684	34346	43081	-	H2KSZ7;G4VT00;H2RN97;H2RN96;M4AHN3		IPR018545	Uncharacterized protein;Protein CASC3	0
568	augustus_masked-scaffold1686-abinit-gene-0.13	BN1106_s1686B000154	LN628703	1686	123519	148473	-	C1L5L1;Q5DAS0;G4VSI1;G7YDI8;K7IMU2	GO:0005885;GO:0034314	IPR007204	Putative Actin-related protein 2/3 complex subunit 3;Putative arp2/3 complex 21 kD subunit;Actin related protein 2/3 complex subunit 3;Uncharacterized protein;SJCHGC02751 protein	0
569	augustus_masked-scaffold1692-abinit-gene-0.11	BN1106_s1692B000134	LN628709	1692	144658	148845	+	G7YII2;H2KVD4;H2KNZ2;G7YAV6;G7YFB4	GO:0004725;GO:0035335;GO:0005524;GO:0004674	IPR000387;IPR016130;IPR011009;IPR000719;IPR008271;IPR007110;IPR013783	Uncharacterized protein;Cyclin-dependent kinase-like;Putative uncharacterized protein	1
570	augustus_masked-scaffold1693-abinit-gene-0.30	BN1106_s1693B000232	LN628710	1693	172713	173243	+	no_uniprot	no_go	no_ipr	uncharacterised	0
571	augustus_masked-scaffold16964-abinit-gene-0.1	BN1106_s16964B000004	LN643981	16964	166	954	-	G7YCA2;G7YB17;G7Y7I6;G7Y792;G4LX13	GO:0004190;GO:0016853;GO:0003676;GO:0008270;GO:0006508;GO:0016301	IPR005312;IPR001995;IPR001878	Putative uncharacterized protein;Protein disulfide-isomerase;Nek6 si:ch211-167p9.4 NIMA (Never in mitosis gene a)-related kinase 6	0
572	augustus_masked-scaffold16968-abinit-gene-0.2	BN1106_s16968B000002	LN643985	16968	3842	4494	-	G4VB90;Q86EF8;Q5DD88;G7YEA2;R7UUW9	GO:0016881;GO:0004842;GO:0016567	IPR000608;IPR023313;IPR016135	Putative ubiquitin-conjugating enzyme E2r;Ubiquitin-conjugating enzyme E2 R;SJCHGC01051 protein;Ubiquitin coniugating enzyme 3b;Clone ZZD446 mRNA sequence;Uncharacterized protein	0
573	augustus_masked-scaffold1696-abinit-gene-0.23	BN1106_s1696B000279	LN628713	1696	67654	68352	-	G7YFF2	GO:0016021	IPR018499;IPR008952	Uncharacterized protein	3
574	augustus_masked-scaffold1696-abinit-gene-0.25	BN1106_s1696B000281	LN628713	1696	256310	257359	-	no_uniprot	no_go	no_ipr	uncharacterised	3
575	augustus_masked-scaffold1696-abinit-gene-0.26	BN1106_s1696B000282	LN628713	1696	275953	290973	+	G7Y2U2;G4VSU9;H2KQR5;Q5DBU7;C1L6D2	GO:0005890;GO:0006813;GO:0006814	IPR000402	Nervana 2;Putative sodium/potassium-dependent atpase beta subunit;Protein ATP1B4;Sodium/potassium-transporting ATPase subunit beta-1;SJCHGC06734 protein	2
576	augustus_masked-scaffold1697-abinit-gene-0.20	BN1106_s1697B000215	LN628714	1697	132820	152318	-	Q5DDA7;Q26561;H2KRV8;B7PDE3;C3Y605	GO:0003700;GO:0016602;GO:0003677	IPR001289;IPR018362	Transcription factor nf-Y alpha, putative;Putative uncharacterized protein;Nuclear transcription factor Y alpha;NF-YA subunit;Nuclear transcription factor Y, alpha;SJCHGC05253 protein	0
577	augustus_masked-scaffold1697-abinit-gene-0.21	BN1106_s1697B000216	LN628714	1697	216165	216494	-	G7YGF7;G4VFN0;Q5BSL7			Uncharacterized protein;SJCHGC03827 protein	0
578	augustus_masked-scaffold1699-abinit-gene-0.28	BN1106_s1699B000181	LN628716	1699	176662	180164	-	H3J2F8;C3Z406;A7S530;H3BGE8;R7UCM7		IPR003409	Predicted protein;Putative uncharacterized protein;Uncharacterized protein	0
579	augustus_masked-scaffold16-abinit-gene-0.73	BN1106_s16B000585	LN627033	16	235159	282908	-	C1LDT8;H2KU27;G4VDD4;B1WA72;Q5BZY0	GO:0046872;GO:0003677;GO:0008270;GO:0016020;GO:0007030;GO:0015031	IPR002893;IPR017956;IPR001487;IPR019786;IPR011011;IPR001965;IPR001841;IPR013083;IPR009316;IPR024603;IPR024602	SJCHGC06414 protein;Zinc finger MYND domain-containing protein 11;Putative uncharacterized protein;Conserved oligomeric Golgi complex subunit 2;SJCHGC04839 protein	0
580	augustus_masked-scaffold1703-abinit-gene-0.13	BN1106_s1703B000174	LN628720	1703	49009	50706	-	G7YL07;H2KSX6	GO:0004519;GO:0003964	IPR009030;IPR011641	Endonuclease-reverse transcriptase;Uncharacterized protein	1
581	augustus_masked-scaffold1703-abinit-gene-0.16	BN1106_s1703B000176	LN628720	1703	28988	104654	+	H2KSX5;M7XRJ6;B6K2P3;I1E4B3;F1P5B0	GO:0005874;GO:0005525;GO:0003924;GO:0005200;GO:0007017;GO:0051258;GO:0005737	IPR002452;IPR013838;IPR008280;IPR000217;IPR018316;IPR023123;IPR017975;IPR003008	Tubulin alpha 2;Uncharacterized protein;Tubulin alpha chain;Alpha-tubulin;Alpha tubulin	0
582	augustus_masked-scaffold1704-abinit-gene-0.15	BN1106_s1704B000251	LN628721	1704	187460	243781	-	H2KV39;C1LFM0;G4VLT2;H2KRU9;U5EWP0		IPR007042;IPR021933	Arsenite-resistance protein 2 homolog;Putative arsenite-resistance protein;Serrate RNA effector molecule homolog;Putative c2h2 zn-finger protein	0
583	augustus_masked-scaffold1707-abinit-gene-0.18	BN1106_s1707B000181	LN628724	1707	96590	114961	-	G4V950;H2KRX1;L8J350;F1N040;H0W186		IPR024963	Uncharacterized protein;Putative uncharacterized protein;Protein FAM154B	0
584	augustus_masked-scaffold1707-abinit-gene-0.20	BN1106_s1707B000182	LN628724	1707	250628	263206	+	H2KRX2			Uncharacterized protein	3
585	augustus_masked-scaffold1714-abinit-gene-0.21	BN1106_s1714B000251	LN628731	1714	47074	51776	-	no_uniprot	no_go	no_ipr	uncharacterised	1
586	augustus_masked-scaffold1714-abinit-gene-0.24	BN1106_s1714B000254	LN628731	1714	123021	126488	-	no_uniprot	no_go	no_ipr	uncharacterised	1
587	augustus_masked-scaffold1717-abinit-gene-0.10	BN1106_s1717B000112	LN628734	1717	130786	137811	-	Q86EY9;G4V9I1;G7YX94;H2MMB0;M7CBB1	GO:0016020;GO:0005525;GO:0003924;GO:0007264	IPR027417;IPR005225;IPR001806;IPR020849	Putative rap1 and;Ras-related protein rap-1b;Uncharacterized protein;Ras-related protein Rap-2b;Clone ZZD1284 mRNA sequence	0
588	augustus_masked-scaffold1723-abinit-gene-0.13	BN1106_s1723B000106	LN628740	1723	25563	27383	+	G7YLD2;G4LYS9;C4QPQ2;C4QPQ1;F7AAK9	GO:0016757	IPR005599	Glycosyltransferase, putative;Uncharacterized protein;Alpha-1 2-mannosyltransferase	0
589	augustus_masked-scaffold1723-abinit-gene-0.15	BN1106_s1723B000108	LN628740	1723	53505	72438	+	G7YXG7;G4V968;G4VSD1;H2KQR3;G4LZQ9	GO:0004518;GO:0006281;GO:0090305	IPR026832;IPR006085;IPR000905;IPR017861;IPR017860	Putative uncharacterized protein;Uncharacterized protein;O-sialoglycoprotein endopeptidase	0
590	augustus_masked-scaffold1725-abinit-gene-0.12	BN1106_s1725B000217	LN628742	1725	54649	58011	+	H2KTC6;G4LV16;T1K3G8;G3WUH4;K7FYN3	GO:0003677	IPR015660;IPR011598	Uncharacterized protein;Achaete-scute transcription factor-related;Achaete-scute homolog 2	0
591	augustus_masked-scaffold1726-abinit-gene-0.23	BN1106_s1726B000388	LN628743	1726	53968	129988	+	H2KRM8;G4VGJ9;T1IZY9;R7UKL9;T1EET6	GO:0030131;GO:0008565;GO:0006886;GO:0016192	IPR017104;IPR011989;IPR016024;IPR002553;IPR013038;IPR003164;IPR008152;IPR015873;IPR009028;IPR013041	Putative alpha adaptin carboxyl-terminal domain;AP-2 complex subunit alpha;Uncharacterized protein	0
592	augustus_masked-scaffold1726-abinit-gene-0.25	BN1106_s1726B000390	LN628743	1726	257735	323176	+	C4Q4W5;H2KS04;C4Q4W6;H3A040;M3ZX48	GO:0005643;GO:0005886;GO:0005215;GO:0006810	IPR025574;IPR007230;IPR001958;IPR021967	Nucleoporin 145 (S59 family);Nuclear pore complex protein nup98, putative;Nuclear pore complex protein Nup98-Nup96;Uncharacterized protein	0
593	augustus_masked-scaffold1726-abinit-gene-0.26	BN1106_s1726B000391	LN628743	1726	331090	362179	-	G7YK78;C1LH74;C4Q4S4;C1LH75;R7TAU9		IPR011989;IPR016024;IPR019318;IPR008376	Synembryn-A;Synembryn, putative;Uncharacterized protein	0
594	augustus_masked-scaffold1727-abinit-gene-0.25	BN1106_s1727B000093	LN628744	1727	156434	161507	-	G7YQT7;G7Y4W0;G7YKT1;G7Y6W4;G7YBP2			Retrovirus-related Pol polyprotein from transposon 17.6;Retrovirus-related Pol polyprotein from transposon gypsy;Transposon Ty3-G gap-Pol polyprotein;Transposon Ty3-I gap-Pol polyprotein	0
595	augustus_masked-scaffold1727-abinit-gene-0.26	BN1106_s1727B000094	LN628744	1727	155046	162490	+	G7Y4W0;G7YKT1;G7YQT7;G7Y6W4;G7YXP9			Retrovirus-related Pol polyprotein from transposon 17.6;Retrovirus-related Pol polyprotein from transposon gypsy;Transposon Ty3-I gap-Pol polyprotein	0
596	augustus_masked-scaffold1728-abinit-gene-0.7	BN1106_s1728B000127	LN628745	1728	1319	115817	+	G7YA94;G4VEG9;K1Q6R7;B7PSH8;A7SZF7		IPR026847;IPR015412;IPR026854;IPR009543	Predicted protein;Vacuolar protein-sorting protein, putative;Putative vacuolar protein sorting-associated protein (Vps13b);Vacuolar protein sorting-associated protein 13B	0
597	augustus_masked-scaffold1732-abinit-gene-0.6	BN1106_s1732B000102	LN628749	1732	61567	92718	-	G7YXL9;H2KUX3;G4VB39;B4LDG3;K1RU62	GO:0005634;GO:0043565;GO:0003700;GO:0008270;GO:0003677	IPR001356;IPR009057;IPR001781	GJ12418;Putative lim/homeobox protein Awh (Protein arrowhead);LIM/homeobox protein Lhx9;LIM/homeobox protein Awh	12
598	augustus_masked-scaffold1736-abinit-gene-0.14	BN1106_s1736B000240	LN628753	1736	1643	51198	+	G7YSS3;G4VCS3;T1IZ35;B7PTQ3;S4RVA9	GO:0046872;GO:0004697;GO:0035556;GO:0007165	IPR020454;IPR002219;IPR000159;IPR011524;IPR018247	Rassf1, putative;Putative rassf1;Ras association domain-containing protein 1;Uncharacterized protein	0
599	augustus_masked-scaffold1736-abinit-gene-0.16	BN1106_s1736B000241	LN628753	1736	109930	110214	+	no_uniprot	no_go	no_ipr	uncharacterised	0
600	augustus_masked-scaffold1737-abinit-gene-0.15	BN1106_s1737B000128	LN628754	1737	6722	54457	+	H2KT85;G4VFZ3;R7V9E3;Q9GQB3;E1APK6	GO:0005524;GO:0004674;GO:0016874;GO:0008270;GO:0005840;GO:0007165	IPR000961;IPR011009;IPR017892;IPR000719;IPR017441;IPR002290;IPR008271;IPR001841;IPR013083;IPR017907;IPR016238	70 kDa ribosomal protein S6 kinase;Putative e3 ubiquitin-protein ligase Bre1 (EC 6.3.2.-) (DBre1);E3 ubiquitin-protein ligase Bre1;Uncharacterized protein	0
601	augustus_masked-scaffold17380-abinit-gene-0.1	BN1106_s17380B000008	LN644397	17380	3409	5544	+	G7YMQ5;G7YKL2;G7YAZ5;G7YHX2;H2KRH3	GO:0030246	IPR003014;IPR001304;IPR016187	Uncharacterized protein	0
602	augustus_masked-scaffold173-abinit-gene-0.26	BN1106_s173B000860	LN627190	173	171941	224372	-	G7YTY6;G4VA57		IPR019381	Putative abc transporter;Phosphofurin acidic cluster sorting protein 1	0
603	augustus_masked-scaffold173-abinit-gene-0.27	BN1106_s173B000861	LN627190	173	235175	264155	-	G7YTY6;G4VA57		IPR019381	Putative abc transporter;Phosphofurin acidic cluster sorting protein 1	0
604	augustus_masked-scaffold173-abinit-gene-1.36	BN1106_s173B000864	LN627190	173	889804	1082356	-	G7YRZ9;G4VT55;R7V2W7;H9KEU9;K1QJB7	GO:0016021;GO:0005249;GO:0000155;GO:0023014	IPR018490;IPR000595;IPR005821;IPR003949;IPR003938;IPR014710;IPR001610;IPR000014;IPR000700	Putative voltage-gated potassium channel;Potassium voltage-gated channel subfamily H member 5;Uncharacterized protein;Potassium voltage-gated channel protein eag	0
605	augustus_masked-scaffold17426-abinit-gene-0.0	BN1106_s17426B000008	LN644443	17426	5742	6138	+	no_uniprot	no_go	no_ipr	uncharacterised	0
606	augustus_masked-scaffold1742-abinit-gene-0.30	BN1106_s1742B000287	LN628759	1742	179841	273767	-	G4V5Y2;G7Y9U0;M3ZW80;H2MRQ5;K1REN0		IPR011989;IPR016024;IPR024395	Putative uncharacterized protein;Protein FAM179B;Uncharacterized protein	0
607	augustus_masked-scaffold1746-abinit-gene-0.12	BN1106_s1746B000134	LN628763	1746	34712	37540	-	G7YVK3;Q5DFH9;G4VFF4;T1FX20;Q28GB2	GO:0004725;GO:0008138;GO:0035335;GO:0006470	IPR000340;IPR020422;IPR024950;IPR000387	Putative dual specificity protein phosphatase;Dual specificity protein phosphatase 19;Dual specificity phosphatase 19;Uncharacterized protein;SJCHGC03666 protein	0
608	augustus_masked-scaffold1747-abinit-gene-0.19	BN1106_s1747B000211	LN628764	1747	87107	95967	-	no_uniprot	no_go	no_ipr	uncharacterised	0
609	augustus_masked-scaffold1748-abinit-gene-0.14	BN1106_s1748B000162	LN628765	1748	108773	109129	+	Q15ET0;G4M0D6;G7YCH4;E2BEZ2;E2ALM8	GO:0004045;GO:0004725;GO:0035335	IPR023476;IPR002833;IPR017867	Uncharacterized protein LOC391356-like protein;Putative uncharacterized protein;Uncharacterized protein;Hypothetical conserved protein	0
610	augustus_masked-scaffold1748-abinit-gene-0.15	BN1106_s1748B000163	LN628765	1748	130612	147054	+	G7YCH3;G4M0D7;G4M0D8			Putative uncharacterized protein;Uncharacterized protein	2
611	augustus_masked-scaffold174-abinit-gene-0.23	BN1106_s174B000283	LN627191	174	6903	7559	+	G7Y3T0;G7Y678;G4VE91			Putative uncharacterized protein;Uncharacterized protein	0
612	augustus_masked-scaffold174-abinit-gene-0.28	BN1106_s174B000284	LN627191	174	183308	187660	+	C3XWN1;E9C6V1		IPR000483;IPR001611;IPR025875;IPR003591;IPR009030;IPR000372	Putative uncharacterized protein;Uncharacterized protein	0
613	augustus_masked-scaffold174-abinit-gene-0.29	BN1106_s174B000285	LN627191	174	112011	268395	-	G7YQK6;G4V903;Q5BRC7;B1H1G7;Q0IHQ6	GO:0006914;GO:0032258;GO:0030242	IPR026849;IPR015412;IPR026886;IPR026885	Uncharacterized protein;Putative uncharacterized protein;Autophagy-related protein 2 homolog B;Atg2b protein;SJCHGC08669 protein	0
614	augustus_masked-scaffold174-abinit-gene-0.31	BN1106_s174B000286	LN627191	174	435268	444861	-	G7YG80;G4VQK8;G7YRW3;G4VQK9;G4VQL1	GO:0005794;GO:0016021;GO:0047915;GO:0006486;GO:0008378	IPR002659	Beta-1,3-n-acetylglucosaminyltransferase,putati ve;Putative beta-1,3-galactosyltransferase brn;Beta-1 3-galactosyltransferase 1;UDP-glcNAc:betaGal beta-1 3-N-acetylglucosaminyltransferase 5A	0
615	augustus_masked-scaffold1751-abinit-gene-0.10	BN1106_s1751B000146	LN628768	1751	103699	121808	-	G7YEQ1;G4LW61		IPR006569;IPR006903	Putative uncharacterized protein;Uncharacterized protein	0
616	augustus_masked-scaffold1751-abinit-gene-0.9	BN1106_s1751B000147	LN628768	1751	23769	60712	+	G7YEQ0;G9HW09;G4LW62;C3Y110;R7TLD6	GO:0016757	IPR019378	Putative uncharacterized protein;Peptide-O-fucosyltransferase;Protein O-fucosyltransferase B;Uncharacterized protein	0
617	augustus_masked-scaffold1752-abinit-gene-0.11	BN1106_s1752B000126	LN628769	1752	80065	101750	-	H2KTT2;C1M2M7;Q5D9E3;Q5DBI9;H2RNA0	GO:0047800	IPR012864;IPR014710;IPR011051	Putative uncharacterized protein;Cysteamine dioxygenase;Uncharacterized protein;SJCHGC02829 protein	0
618	augustus_masked-scaffold1757-abinit-gene-0.10	BN1106_s1757B000124	LN628774	1757	38376	134227	-	G7YAK9			Uncharacterized protein	0
619	augustus_masked-scaffold1758-abinit-gene-0.6	BN1106_s1758B000083	LN628775	1758	37181	39013	+	H2KRD7;G7YSU4;G7YSU3;H2KQW4;G7YQ58	GO:0016021;GO:0022857	IPR020846;IPR016196;IPR005828;IPR005829	Solute carrier family 22 member 1;Organic cation transporter-like protein;Solute carrier family 22 member 2;Solute carrier family 22 member 21	1
620	augustus_masked-scaffold175-abinit-gene-0.24	BN1106_s175B000197	LN627192	175	341967	348811	+	H2KPF8;G4VIZ1;H2KPP9;K1QZ79;T1FWZ4	GO:0005887;GO:0016907;GO:0007213;GO:0016021;GO:0004930	IPR000276;IPR017452;IPR000995	Putative muscarinic acetylcholine (GAR) receptor;Muscarinic acetylcholine receptor;Probable muscarinic acetylcholine receptor gar-2;Putative muscarinic acetylcholine receptor gar-2;Uncharacterized protein	0
621	augustus_masked-scaffold175-abinit-gene-0.25	BN1106_s175B000198	LN627192	175	357959	364752	-	G7Y7I6;H3I7I0;H3I282;H3HTA3;Q6IFU1	GO:0016301;GO:0003676;GO:0008270;GO:0015074;GO:0003723;GO:0003964;GO:0006278	IPR005312;IPR001878;IPR001584;IPR012337;IPR008042;IPR000477	Nek6 si:ch211-167p9.4 NIMA (Never in mitosis gene a)-related kinase 6;Uncharacterized protein;Pol polyprotein	0
622	augustus_masked-scaffold1760-abinit-gene-0.1	BN1106_s1760B000112	LN628777	1760	11636	43561	-	G4LY47;G7YSC0;G4VNM1;G7YH83	GO:0016020;GO:0005272;GO:0035725;GO:0016021	IPR001873	Amiloride-sensitive sodium channel,putative;Putative amiloride-sensitive sodium channel;Uncharacterized protein;Putative uncharacterized protein	0
623	augustus_masked-scaffold1761-abinit-gene-0.17	BN1106_s1761B000070	LN628778	1761	115079	115924	+	G7Y9W3;G7Y5N0;G7YSY1;G7YI63;G7Y5L9	GO:0016853;GO:0003723;GO:0003964;GO:0008270;GO:0006278	IPR005312;IPR008042;IPR000477;IPR001878	Protein disulfide-isomerase;WDFY family member 4	3
624	augustus_masked-scaffold1762-abinit-gene-0.15	BN1106_s1762B000156	LN628779	1762	8527	88201	+	G7YDP4			Uncharacterized protein	0
625	augustus_masked-scaffold1763-abinit-gene-0.3	BN1106_s1763B000122	LN628780	1763	37625	37990	+	no_uniprot	no_go	no_ipr	uncharacterised	4
626	augustus_masked-scaffold1764-abinit-gene-0.20	BN1106_s1764B000356	LN628781	1764	58534	59904	+	no_uniprot	no_go	no_ipr	uncharacterised	0
627	augustus_masked-scaffold1765-abinit-gene-0.24	BN1106_s1765B000232	LN628782	1765	52768	156602	-	G4VPK5;G7YVF4		IPR019154	Uncharacterized protein;Protein FAM172A	0
628	augustus_masked-scaffold1767-abinit-gene-0.26	BN1106_s1767B000250	LN628784	1767	123382	241067	-	H2KUM2;S4RYN7;G3NDA2;I3J8I5;I3J8I4		IPR007587;IPR016024	Uncharacterized protein;Serine/threonine-protein phosphatase 6 regulatory subunit 2	0
629	augustus_masked-scaffold1769-abinit-gene-0.5	BN1106_s1769B000062	LN628786	1769	2435	2994	-	no_uniprot	no_go	no_ipr	uncharacterised	0
630	augustus_masked-scaffold1772-abinit-gene-0.20	BN1106_s1772B000186	LN628789	1772	113197	122119	-	G7YJN9		IPR015880	Uncharacterized protein	3
631	augustus_masked-scaffold177-abinit-gene-0.34	BN1106_s177B000407	LN627194	177	333987	334304	-	no_uniprot	no_go	no_ipr	uncharacterised	12
632	augustus_masked-scaffold1783-abinit-gene-0.11	BN1106_s1783B000131	LN628800	1783	32705	46552	+	G7YQ75;G4LUH3;Q5C2J5		IPR000048;IPR027401	Putative uncharacterized protein Smp_127450;Myosin-2;SJCHGC06170 protein	0
633	augustus_masked-scaffold1784-abinit-gene-0.24	BN1106_s1784B000454	LN628801	1784	18672	107769	+	G7YFT4;G4LXA9;K1QXP5		IPR000210;IPR011333;IPR011705;IPR013069	Putative uncharacterized protein;Uncharacterized protein;BTB/POZ domain-containing protein 7	0
634	augustus_masked-scaffold1786-abinit-gene-0.10	BN1106_s1786B000138	LN628803	1786	26034	63445	+	G4LV69;H2KPI7;C1LKQ4;C1L6Z7;C1L6Z6	GO:0046872;GO:0004222;GO:0006508;GO:0003824;GO:0008152	IPR011249;IPR011237;IPR011765;IPR001431;IPR007863	Mitochondrial processing peptidase;Mitochondrial processing peptidase non-peptidase alpha subunit (M16 family)	0
635	augustus_masked-scaffold1786-abinit-gene-0.11	BN1106_s1786B000139	LN628803	1786	73995	75401	-	G7YCA2;G7YB17;G7Y7I6;C7C205;H3HTA3	GO:0003676;GO:0015074;GO:0016301;GO:0008270;GO:0016853	IPR001584;IPR008042;IPR012337;IPR005312;IPR001878	Gag-Pol polyprotein;Nek6 si:ch211-167p9.4 NIMA (Never in mitosis gene a)-related kinase 6;Protein disulfide-isomerase;Uncharacterized protein	0
636	augustus_masked-scaffold1786-abinit-gene-0.13	BN1106_s1786B000140	LN628803	1786	153141	159242	-	G7YJK0;G4LY50			Putative uncharacterized protein;Uncharacterized protein	0
637	augustus_masked-scaffold1788-abinit-gene-0.32	BN1106_s1788B000449	LN628805	1788	66809	70584	+	no_uniprot	no_go	no_ipr	uncharacterised	0
638	augustus_masked-scaffold1788-abinit-gene-0.35	BN1106_s1788B000451	LN628805	1788	351978	393339	-	G7Y8Y2;H2KQ14;H2XNC3;C3YQ47;F0VCK3	GO:0005871;GO:0005874;GO:0005524;GO:0003777;GO:0007018	IPR027640;IPR001752;IPR027417;IPR019821	Putative uncharacterized protein;Uncharacterized protein;Kinesin family member C2/C3	0
639	augustus_masked-scaffold1788-abinit-gene-0.37	BN1106_s1788B000452	LN628805	1788	409233	503328	-	H3DDR4;H2V1E1;G1KLG7;F7D4C1;G1KMR3	GO:0005509;GO:0005506;GO:0030145;GO:0004721;GO:0050906	IPR011992;IPR018247;IPR002048;IPR000048;IPR004843;IPR013235;IPR012008;IPR006186		0
640	augustus_masked-scaffold1789-abinit-gene-0.29	BN1106_s1789B000238	LN628806	1789	18634	43972	+	G7YX37;G4V892;Q5DAE1;D3PJN0;I1FVK6	GO:0003899;GO:0006351	IPR012340;IPR005570	DNA-directed RNA polymerases I, II, and III subunit RPABC3;Putative DNA-directed rna polymerase subunit rpb8;DNA-directed RNA polymerases I II and III subunit RPABC3;Uncharacterized protein;SJCHGC08401 protein	0
641	augustus_masked-scaffold1789-abinit-gene-0.31	BN1106_s1789B000239	LN628806	1789	85193	122815	-	G4V8L6;H2M6Q9;G1NL42;H0ZRN5;H0ZRN1	GO:0005871;GO:0005874;GO:0005524;GO:0003777;GO:0048484;GO:0007018;GO:0009968;GO:0001560	IPR027640;IPR001752;IPR027417	Uncharacterized protein;Putative kinesin	0
642	augustus_masked-scaffold1789-abinit-gene-0.32	BN1106_s1789B000240	LN628806	1789	320414	323233	-	no_uniprot	no_go	no_ipr	uncharacterised	0
643	augustus_masked-scaffold1789-abinit-gene-0.33	BN1106_s1789B000241	LN628806	1789	345144	365690	-	H2KU84;Q5BS55;G4V9G9;Q7Q881;B0W6Y7	GO:0003677	IPR004122	Barrier-to-autointegration factor B;Putative uncharacterized protein;Barrier-to-autointegration factor;SJCHGC06073 protein;AGAP008753-PA	0
644	augustus_masked-scaffold1791-abinit-gene-0.9	BN1106_s1791B000122	LN628808	1791	2462	56401	+	G7YA54;G4VMZ3	GO:0046872	IPR007087;IPR015880;IPR001478	Putative uncharacterized protein;Neurabin-1	0
645	augustus_masked-scaffold1794-abinit-gene-0.7	BN1106_s1794B000073	LN628811	1794	59389	121056	-	G7YQE0	GO:0008270	IPR001781	Pollen-specific protein SF3	0
646	augustus_masked-scaffold1798-abinit-gene-0.32	BN1106_s1798B000214	LN628815	1798	140878	213327	+	G7Y523;G4VNG4;K1QTV1;R7T362;R7UPV7	GO:0005615;GO:0004866;GO:0010951;GO:0020037;GO:0005506;GO:0016705	IPR009048;IPR011626;IPR002890;IPR011625;IPR002172;IPR001599;IPR008930;IPR001128;IPR002401	Putative alpha-2-macroglobulin;CD109 antigen;Uncharacterized protein	0
647	augustus_masked-scaffold1798-abinit-gene-0.33	BN1106_s1798B000215	LN628815	1798	221286	231573	-	G4VNG5;E5SSJ2	GO:0016020;GO:0005261;GO:0015672	IPR007866	Putative trimeric intracellular cation channel type B;Uncharacterized protein	0
648	augustus_masked-scaffold1799-abinit-gene-0.8	BN1106_s1799B000086	LN628816	1799	1940	2595	+	M2XRN0;E4XMR6;E6Y2Z0;H9KMI9;Q006M8	GO:0016881;GO:0004842;GO:0016567	IPR000608;IPR023313;IPR016135	Whole genome shotgun assembly, reference scaffold set, scaffold scaffold_65;Ubiquitin conjugating enzyme;Uncharacterized protein;Ubiquitin-conjugating enzyme E2;Ubiquitin-conjugating enzyme H5b	0
649	augustus_masked-scaffold1799-abinit-gene-0.9	BN1106_s1799B000087	LN628816	1799	40261	46145	+	no_uniprot	no_go	no_ipr	uncharacterised	12
650	augustus_masked-scaffold179-abinit-gene-0.41	BN1106_s179B000153	LN627196	179	329196	333628	-	no_uniprot	no_go	no_ipr	uncharacterised	0
651	augustus_masked-scaffold17-abinit-gene-0.24	BN1106_s17B000318	LN627034	17	363584	376478	+	G7Y2U0;G4VSU6;T1KRD6;A9Y0D1;T1EFP0	GO:0005634;GO:0043565;GO:0003700;GO:0007275	IPR017970;IPR001356;IPR016233;IPR009057;IPR003654;IPR020479	Paired-like homeodomain transcription factor 2beta;Pituitary homeobox protein-related;Pituitary homeobox 1;Uncharacterized protein	11
652	augustus_masked-scaffold17-abinit-gene-0.27	BN1106_s17B000319	LN627034	17	420449	539520	-	G4VSU8;G7Y2U3;Q5C082;K1PUU1;G7YDW9	GO:0016021;GO:0005262	IPR002110;IPR020683;IPR005821;IPR013555;IPR002153;IPR004729	Putative transient receptor potential channel;Short transient receptor potential channel 6;Short transient receptor potential channel 3;SJCHGC03783 protein	0
653	augustus_masked-scaffold1800-abinit-gene-0.5	BN1106_s1800B000043	LN628817	1800	88672	97315	+	H2KUB9;G4VIE4;R7TTI6;R7T428;R7VM08	GO:0016021;GO:0004930	IPR000276;IPR017452	Putative peptide (FMRFamide/somatostatin)-like receptor;FMRFamide receptor;Uncharacterized protein	0
654	augustus_masked-scaffold1801-abinit-gene-0.25	BN1106_s1801B000121	LN628818	1801	92435	93670	+	no_uniprot	no_go	no_ipr	uncharacterised	1
655	augustus_masked-scaffold1802-abinit-gene-0.10	BN1106_s1802B000154	LN628819	1802	10973	60816	+	H2KNW5;G4VEK2;H2RQY2;H2RQY3;Q6DRP1	GO:0003677;GO:0003723;GO:0009022;GO:0042780	IPR002646;IPR026973	Putative homeobox protein;tRNA nucleotidyltransferase (CCA-adding enzyme);Uncharacterized protein;tRNA nucleotidyl transferase-like	0
656	augustus_masked-scaffold1802-abinit-gene-0.12	BN1106_s1802B000155	LN628819	1802	193485	224085	+	G7Y4G8;G4VEJ9;K1P8R2;K1Q8T2;F1KU82	GO:0008233;GO:0008237;GO:0007229;GO:0006508;GO:0005576;GO:0005578;GO:0008270	IPR007110;IPR013783;IPR013098;IPR003598;IPR010909;IPR000884;IPR016179;IPR013273	ADAMTS-like protein 3;Putative adamts (A disintegrin and metalloprotease);A disintegrin and metalloproteinase with thrombospondin motifs 16	0
657	augustus_masked-scaffold1804-abinit-gene-0.12	BN1106_s1804B000243	LN628821	1804	140105	142357	+	G7YN33		IPR011990	Kinesin light chain	3
658	augustus_masked-scaffold1808-abinit-gene-0.8	BN1106_s1808B000105	LN628825	1808	4071	57053	+	G4VP89;G7YJ36;G1KBN9;F6UJI9;M3XIC7	GO:0004725;GO:0008138;GO:0035335;GO:0051301	IPR000340;IPR020422;IPR026068;IPR000387;IPR016130	Uncharacterized protein;Putative dual specificity protein phosphatase cdc14;Cell division cycle 14	0
659	augustus_masked-scaffold1811-abinit-gene-0.15	BN1106_s1811B000252	LN628828	1811	144880	145382	-	no_uniprot	no_go	no_ipr	uncharacterised	4
660	augustus_masked-scaffold1813-abinit-gene-0.13	BN1106_s1813B000133	LN628830	1813	187558	206319	-	no_uniprot	no_go	no_ipr	uncharacterised	0
661	augustus_masked-scaffold1816-abinit-gene-0.31	BN1106_s1816B000497	LN628833	1816	15370	29837	+	G7YDA2;G4VRF4;Q5C6A2	GO:0016021	IPR007237	Uncharacterized protein;SJCHGC08321 protein	0
662	augustus_masked-scaffold18175-abinit-gene-0.0	BN1106_s18175B000006	LN645192	18175	1135	1569	-	G4LZQ1;G7YES5;T1HP67;K1QY14;Q7PRP6	GO:0016301	IPR005112;IPR001194;IPR005113	Map-kinase activating death domain protein,putative;Intraflagellar transport protein 81 homolog;MAP kinase-activating death domain protein;AGAP000630-PA;Uncharacterized protein	0
663	augustus_masked-scaffold181-abinit-gene-0.59	BN1106_s181B000522	LN627198	181	209246	209785	-	G7YST7;G7YGQ4;G7YW44;G7YL57;G7YVP3		IPR005162	Uncharacterized protein;Putative uncharacterized protein	0
664	augustus_masked-scaffold1824-abinit-gene-0.24	BN1106_s1824B000263	LN628841	1824	250203	280288	+	G7Y9J1	GO:0035091;GO:0007154	IPR001683	Uncharacterized protein	0
665	augustus_masked-scaffold1825-abinit-gene-0.11	BN1106_s1825B000122	LN628842	1825	65161	89093	-	G4VRU9;G7YGT5;U3KI02;Q5D9V5;H0ZGK3	GO:0055114;GO:0006744;GO:0004497;GO:0005739;GO:0005634;GO:0001306;GO:0034599;GO:0008340;GO:0001701;GO:0042775;GO:0070584;GO:0001841;GO:0022008	IPR009078;IPR011566;IPR012347	Putative coenzyme q10 biosynthesis protein;Ubiquinone biosynthesis monooxygenase Coq7;Uncharacterized protein;SJCHGC09044 protein	0
666	augustus_masked-scaffold1826-abinit-gene-0.27	BN1106_s1826B000168	LN628843	1826	43838	123652	+	G7YHC7;G4VQH1;I1F4M7;K1RGG1;F1L196	GO:0005737;GO:0004813;GO:0005524;GO:0003676;GO:0006419;GO:0005525;GO:0003743	IPR002318;IPR018162;IPR018165;IPR018164;IPR023033;IPR009000;IPR018163;IPR012947;IPR003156;IPR000178	Alanyl-tRNA synthetase;Putative alanyl-tRNA synthetase;Uncharacterized protein;Alanyl-tRNA synthetase, cytoplasmic	0
667	augustus_masked-scaffold1826-abinit-gene-0.28	BN1106_s1826B000169	LN628843	1826	135927	141741	-	G7YY36			Putative uncharacterized protein	0
668	augustus_masked-scaffold1827-abinit-gene-0.10	BN1106_s1827B000142	LN628844	1827	26035	72179	-	C7TZD8;Q5DGH6;G4VC14;G7YQT1;B7PHC4		IPR002791	Putative uncharacterized protein;UPF0364 protein C6orf211 homolog;SJCHGC06859 protein	0
669	augustus_masked-scaffold18286-abinit-gene-0.1	BN1106_s18286B000012	LN645303	18286	3217	3942	-	Q5DBW9;Q5DB84;C7TZ03;C1LDE8;C1LDC3	GO:0005525;GO:0015031;GO:0007264	IPR027417;IPR005225;IPR001806;IPR003579	RAB family;SJCHGC02777 protein;SJCHGC02776 protein	0
670	augustus_masked-scaffold182-abinit-gene-0.17	BN1106_s182B000335	LN627199	182	205762	212521	+	G7YNN8;G4VH26;E4XQS7;E4YH70;H2KTP1	GO:0016021;GO:0005886;GO:0005509;GO:0007156;GO:0043565;GO:0003700	IPR002126;IPR015919;IPR020894;IPR013164;IPR004827	Whole genome shotgun assembly, reference scaffold set, scaffold scaffold_94;Whole genome shotgun assembly, allelic scaffold set, scaffold scaffoldA_276;Putative cadherin;Protocadherin-11 X-linked;Protocadherin-9	0
671	augustus_masked-scaffold182-abinit-gene-0.18	BN1106_s182B000336	LN627199	182	378209	408488	-	G7YC92;G4VF08;C1L453;H2Y5L1;H2Y5L2	GO:0004842;GO:0008270;GO:0016567	IPR026608;IPR001841;IPR013083;IPR003892	Putative autocrine motility factor receptor 75.1;Putative autocrine motility factor receptor,amfr;E3 ubiquitin-protein ligase AMFR;Uncharacterized protein	0
672	augustus_masked-scaffold1830-abinit-gene-0.33	BN1106_s1830B000387	LN628847	1830	383372	414799	-	G4V8R1;H2KT53		IPR011991	Putative uncharacterized protein;Uncharacterized protein	0
673	augustus_masked-scaffold1831-abinit-gene-0.41	BN1106_s1831B000363	LN628848	1831	158988	199502	+	H2KSY6;G4LW15;H2KNH5;L8Y7Z0;H9J6G0	GO:0005871;GO:0005874;GO:0005524;GO:0003777;GO:0007018	IPR027640;IPR019821;IPR001752;IPR027417	Kif4a, putative;Kinesin family member 4/7/21/27;Uncharacterized protein	0
674	augustus_masked-scaffold1831-abinit-gene-0.42	BN1106_s1831B000364	LN628848	1831	199340	203823	-	G7YL71	GO:0016787	IPR002933;IPR011650	Cytosolic nonspecific dipeptidase	1
675	augustus_masked-scaffold1832-abinit-gene-0.27	BN1106_s1832B000339	LN628849	1832	166091	174802	-	H2MGK7;K7F4T7;L7N005;B8A516;F6XCZ8	GO:0005737;GO:0005874;GO:0005525;GO:0003924;GO:0005200;GO:0007017;GO:0051258	IPR002452;IPR008280;IPR000217;IPR018316;IPR023123;IPR017975;IPR003008	Uncharacterized protein	0
676	augustus_masked-scaffold1841-abinit-gene-0.1	BN1106_s1841B000046	LN628858	1841	20320	91358	-	G4LXJ7;G7YJR3;G7Y9U6;G7YFD4;Q5D958	GO:0016021;GO:0005272;GO:0035725	IPR001873	Acid sensing ion channel 4, pituitary, putative;Acid sensing ion channel 4 pituitary;Amiloride-sensitive cation channel 4-A;SJCHGC04790 protein	0
677	augustus_masked-scaffold1843-abinit-gene-0.11	BN1106_s1843B000275	LN628860	1843	39648	112223	-	G7YFD1;G4V7I0;Q5BX60	GO:0005737;GO:0046872;GO:0005089;GO:0035556;GO:0038032	IPR002219;IPR016137;IPR015212	Putative uncharacterized protein;Uncharacterized protein;SJCHGC07989 protein	0
678	augustus_masked-scaffold1844-abinit-gene-0.7	BN1106_s1844B000128	LN628861	1844	108300	181027	+	G7Y5Z5;G4VQH8;G7YBP1;Q8WPG7;G4VPQ4	GO:0005576	IPR002049;IPR008979;IPR008211;IPR001134;IPR018933;IPR008993;IPR001368	Putative netrin;Netrin-1;Netrin 1	12
679	augustus_masked-scaffold1847-abinit-gene-0.13	BN1106_s1847B000102	LN628864	1847	48268	65733	+	Q566G0;C1L8J4;Q86EG4;C1LNR9;C1LNR5		IPR010987;IPR012336	Chloride intracellular channel 4;MGC115040 protein;SJCHGC02774 protein	0
680	augustus_masked-scaffold1847-abinit-gene-0.14	BN1106_s1847B000103	LN628864	1847	103722	104663	-	H2KQR5;G4M054;G4VSU9;R7TIE1;K1R7J6	GO:0005890;GO:0006813;GO:0006814	IPR000402	Sodium / potassium ATPase beta chain;Putative sodium/potassium-dependent atpase beta subunit;Sodium/potassium-transporting ATPase subunit beta-1;Putative sodium/potassium-transporting ATPase subunit beta-2;Uncharacterized protein	0
681	augustus_masked-scaffold1848-abinit-gene-0.26	BN1106_s1848B000326	LN628865	1848	165113	223185	+	H2KVG6;G4VRQ7;C1L531;B7Q0R8;R7UK22		IPR011705;IPR000210;IPR011333;IPR013069;IPR011043;IPR015915;IPR006652;IPR017096	Gigaxonin, putative;Kelch-like ECH-associated protein 1;Kelch-like ech-associated protein;Kelch-like protein 19;Uncharacterized protein	0
682	augustus_masked-scaffold1849-abinit-gene-0.11	BN1106_s1849B000098	LN628866	1849	48876	49871	-	H2KRP7;H2KUK1;H2KUK2;H2KPS7;I1H0Q6	GO:0004721;GO:0016787	IPR004843;IPR006186	Protein phosphatase 1 catalytic subunit	1
683	augustus_masked-scaffold18580-abinit-gene-0.1	BN1106_s18580B000002	LN645597	18580	3339	3956	-	no_uniprot	no_go	no_ipr	uncharacterised	0
684	augustus_masked-scaffold1858-abinit-gene-0.24	BN1106_s1858B000127	LN628875	1858	35235	35741	+	G4VLQ6		IPR006461	Putative uncharacterized protein	1
685	augustus_masked-scaffold18594-abinit-gene-0.2	BN1106_s18594B000004	LN645611	18594	2	1983	-	G7YFZ4;C1LJX0;A9CBJ4;G4VNE9;B2KYF6	GO:0005634;GO:0003684;GO:0006289;GO:0043161	IPR004806;IPR006636;IPR009060;IPR015940;IPR000449;IPR000626;IPR015360	DNA repair protein;Putative uv excision repair protein rad23;UV excision repair protein RAD23 homolog B;UV excision repair protein RAD23	0
686	augustus_masked-scaffold1859-abinit-gene-0.9	BN1106_s1859B000140	LN628876	1859	93566	140172	+	G7Y6A5;G4LUU4;K1R8P6;R7VF47;T1EDT4	GO:0016021;GO:0004930	IPR017978;IPR009030;IPR000742	Putative uncharacterized protein;Probable G-protein coupled receptor 158;Uncharacterized protein	0
687	augustus_masked-scaffold1861-abinit-gene-0.20	BN1106_s1861B000097	LN628878	1861	125933	159832	+	A6Y9U9;A6Y9U8;H2KQN5;Q208S4;Q711M2	GO:0004197;GO:0006508	IPR001096	Legumain-1;Legumain-2;Legumain;Legumain like	1
688	augustus_masked-scaffold1864-abinit-gene-0.12	BN1106_s1864B000112	LN628881	1864	40626	40844	-	no_uniprot	no_go	no_ipr	uncharacterised	0
689	augustus_masked-scaffold1864-abinit-gene-0.13	BN1106_s1864B000113	LN628881	1864	98919	137348	-	Q5C1W2;G4VAF1;C3YDQ7;I3M8M9;B7ZUU7		IPR026504	Zgc:65845;Putative uncharacterized protein;Uncharacterized protein;SJCHGC09058 protein	0
690	augustus_masked-scaffold1866-abinit-gene-0.18	BN1106_s1866B000127	LN628883	1866	93737	94036	-	no_uniprot	no_go	no_ipr	uncharacterised	0
691	augustus_masked-scaffold1866-abinit-gene-0.19	BN1106_s1866B000128	LN628883	1866	137977	188342	-	H2KU97;F6PR32;H2Y1Q1;A9UZQ1;I7GY32	GO:0005525;GO:0003924;GO:0004871;GO:0007186;GO:0006184;GO:0007188	IPR001019;IPR011025;IPR027417;IPR001408	Predicted protein;Uncharacterized protein;Guanine nucleotide-binding protein alpha-15 subunit;Guanine nucleotide-binding protein G(I2) subunit alpha	0
692	augustus_masked-scaffold186-abinit-gene-0.31	BN1106_s186B000399	LN627203	186	383520	388086	-	Q4QQD7;C7C212	GO:0003723;GO:0003964;GO:0006278	IPR000477	Reverse transcriptase	0
693	augustus_masked-scaffold186-abinit-gene-0.33	BN1106_s186B000400	LN627203	186	407280	407693	+	no_uniprot	no_go	no_ipr	uncharacterised	0
694	augustus_masked-scaffold1870-abinit-gene-0.20	BN1106_s1870B000250	LN628887	1870	61389	71831	-	no_uniprot	no_go	no_ipr	uncharacterised	0
695	augustus_masked-scaffold1872-abinit-gene-0.9	BN1106_s1872B000138	LN628889	1872	26579	54947	+	G7YQG5;G4LXL1;C1L4L6;Q0V8P4;H2SIL1		IPR014939	DNA replication factor Cdt1 (Double parked homolog);Ris2 protein , putative;Chromatin licensing and DNA replication factor 1;Uncharacterized protein;DNA replication factor	0
696	augustus_masked-scaffold18781-abinit-gene-0.2	BN1106_s18781B000002	LN645798	18781	323	811	-	H2KUL3;H3JNZ9;H3HYX0;H3HUF8;G7YK08	GO:0003723;GO:0003964;GO:0008270;GO:0015074;GO:0006278	IPR001584;IPR012337;IPR000477;IPR001878	Uncharacterized protein;Protein FAM115A	0
697	augustus_masked-scaffold1879-abinit-gene-0.23	BN1106_s1879B000219	LN628896	1879	195118	195927	-	no_uniprot	no_go	no_ipr	uncharacterised	0
698	augustus_masked-scaffold187-abinit-gene-0.24	BN1106_s187B000154	LN627204	187	102125	111008	+	D2I3Y9;G9K9C3;M3Z173;G7YB03;M4A877	GO:0016020;GO:0005509;GO:0004571	IPR001382	Putative uncharacterized protein;Mannosyl-oligosaccharide alpha-1 2-mannosidase;Mannosidase, alpha, class 1B, member 1;Uncharacterized protein	1
699	augustus_masked-scaffold1880-abinit-gene-0.27	BN1106_s1880B000195	LN628897	1880	252298	252926	+	G7YWI2;Q08CS1;I1ER30;H2YI46;H2YI45	GO:0008168;GO:0032259	IPR013216	Methyltransferase-like protein 13;Uncharacterized protein;Zgc:152769 protein	0
700	augustus_masked-scaffold1880-abinit-gene-0.28	BN1106_s1880B000196	LN628897	1880	254711	276369	+	G7YWI2	GO:0008168		Methyltransferase-like protein 13	0
701	augustus_masked-scaffold1884-abinit-gene-0.5	BN1106_s1884B000126	LN628901	1884	119220	120144	+	G7YLW3;G7YM94;G7YPA7;G7YWA8;G4LU87	GO:0004190;GO:0003723;GO:0003964;GO:0015074;GO:0006508;GO:0006278;GO:0005509	IPR001969;IPR001584;IPR018061;IPR001995;IPR021109;IPR012337;IPR000477;IPR011992;IPR018247;IPR002048	KRAB-A domain-containing protein;Uncharacterized protein;Sorcin;Retrovirus-related Pol polyprotein from transposon 17.6;Putative uncharacterized protein	12
702	augustus_masked-scaffold1887-abinit-gene-0.24	BN1106_s1887B000355	LN628904	1887	26639	52959	+	H2KPT1;G4M0P3;G4M0P2;C1LKG3;C1LKG2	GO:0005634;GO:0003677;GO:0006351	IPR017923	Uncharacterized protein;Putative uncharacterized protein;Mediator of RNA polymerase II transcription subunit 26	0
703	augustus_masked-scaffold1887-abinit-gene-0.28	BN1106_s1887B000358	LN628904	1887	163301	163633	-	no_uniprot	no_go	no_ipr	uncharacterised	0
704	augustus_masked-scaffold1889-abinit-gene-0.4	BN1106_s1889B000138	LN628906	1889	1027	51713	+	G4V7Q2;G7YW91;A7SA96;K1QG81;F1P961	GO:0005634;GO:0003700;GO:0000976;GO:0005667;GO:0043565;GO:0009952;GO:0030326;GO:0048704;GO:0014031;GO:0000122;GO:0001843;GO:0060021;GO:0045944	IPR017970;IPR001356;IPR009057;IPR000047;IPR003654	Predicted protein;Uncharacterized protein;Homeobox protein aristaless-related;Homeobox protein aristaless-like 4;Aristaless-related homeobox protein	0
705	augustus_masked-scaffold188-abinit-gene-0.20	BN1106_s188B000222	LN627205	188	252970	283985	-	H2KRZ3;G4LX70;Q5BZU5;R7U8F2;K1Q4K9		IPR005036	Protein phosphatase 1 binding protein, putative;CBM21 domain-containing protein CG9619;Uncharacterized protein;SJCHGC02359 protein	0
706	augustus_masked-scaffold1890-abinit-gene-0.14	BN1106_s1890B000201	LN628907	1890	33730	34095	-	no_uniprot	no_go	no_ipr	uncharacterised	0
707	augustus_masked-scaffold1890-abinit-gene-0.16	BN1106_s1890B000203	LN628907	1890	151931	155751	-	C1M1Y1			Putative uncharacterized protein	0
708	augustus_masked-scaffold1895-abinit-gene-0.21	BN1106_s1895B000219	LN628912	1895	241044	262022	-	G7Y7I1;G4V978;Q6PYV1;Q5C225;E0VNN4	GO:0016021;GO:0007275	IPR009539	Putative uncharacterized protein;Vang-like protein 2-B;SJCHGC02331 protein;Egg protein CP4031	0
709	augustus_masked-scaffold1899-abinit-gene-0.12	BN1106_s1899B000107	LN628916	1899	31225	47444	+	H2KVT9;G4VNZ5;Q5DED6;K1PPF4;I3M5W5	GO:0016651;GO:0022900;GO:0008137	IPR006885	Uncharacterized protein;NADH dehydrogenase [ubiquinone] iron-sulfur protein 4 mitochondrial;NADH dehydrogenase [ubiquinone] iron-sulfur protein 4, mitochondrial;NADH dehydrogenase;SJCHGC05603 protein	0
710	augustus_masked-scaffold189-abinit-gene-0.37	BN1106_s189B000725	LN627206	189	481886	587674	-	G7Y864;Q5BZ32;Q86EK3;G4VQ96;H2L6Y7	GO:0004177;GO:0046872;GO:0008235;GO:0005097;GO:0016757;GO:0006886;GO:0032851;GO:0006508;GO:0016020;GO:0008021;GO:0005215;GO:0008270	IPR001714;IPR000994;IPR002467;IPR000195;IPR015943;IPR001680;IPR017986;IPR010911;IPR013083;IPR000008;IPR001565;IPR011011;IPR001841;IPR017907	Synaptotagmin-like protein 4;Uncharacterized protein;SJCHGC06066 protein;Clone ZZD259 mRNA sequence	0
711	augustus_masked-scaffold189-abinit-gene-0.38	BN1106_s189B000726	LN627206	189	618177	624451	+	H2KPT3		IPR002110;IPR020683	KN motif and ankyrin repeat domain-containing protein 1	1
712	augustus_masked-scaffold18-abinit-gene-0.25	BN1106_s18B000404	LN627035	18	289648	334474	+	G7YE74;R7UJC4;C1BSA1;K1QRD0;B4JJL4	GO:0005868;GO:0003777;GO:0007018	IPR008467;IPR022780;IPR027417	GH12509;Cytoplasmic dynein 1 light intermediate chain 2;Dynein light intermediate chain 1 cytosolic;Cytoplasmic dynein 1 light intermediate chain 1;Uncharacterized protein	0
713	augustus_masked-scaffold1902-abinit-gene-0.13	BN1106_s1902B000114	LN628919	1902	61634	103648	-	G7YLH1;G4VTY0;L5LY64;H2YJ59;H2YJ58	GO:0005524;GO:0019205;GO:0006139	IPR000850;IPR007858;IPR016040;IPR027417	Uncharacterized protein;Adenylate kinase;Adenylate kinase 7	1
714	augustus_masked-scaffold19044-abinit-gene-0.4	BN1106_s19044B000006	LN646061	19044	138	1416	-	G4VJ88;G7YA82	GO:0005543	IPR011993;IPR001849;IPR018159;IPR002017	Putative beta chain spectrin;Spectrin beta chain brain 1	0
715	augustus_masked-scaffold1909-abinit-gene-0.8	BN1106_s1909B000070	LN628926	1909	37867	42527	-	Q4QQD7;C7C212;G7Y3I6	GO:0003723;GO:0003964;GO:0006278	IPR000477;IPR003961	Reverse transcriptase	0
716	augustus_masked-scaffold190-abinit-gene-0.24	BN1106_s190B000388	LN627207	190	8675	77109	+	G4LUK5;G7YG03;C3XWU1;C3ZDK4;H2MYP2	GO:0046872;GO:0003676	IPR007087;IPR015880;IPR013087	Putative uncharacterized protein;Zinc finger protein, putative;Zinc finger protein 239;Uncharacterized protein	0
717	augustus_masked-scaffold1914-abinit-gene-0.6	BN1106_s1914B000138	LN628931	1914	87963	88478	+	H2KNK9;C1LJ63;C1LJ64;C1LJ65;G4V6X5	GO:0000502	IPR002110;IPR020683	Ankyrin,domain-containing protein;26S proteasome subunit P28-related;Cortactin-binding protein 2	0
718	augustus_masked-scaffold1915-abinit-gene-0.5	BN1106_s1915B000058	LN628932	1915	59710	109771	-	G7Y3V8;G4VNZ8;G4VNZ7;G7YK06;G4VP34	GO:0030054;GO:0016021;GO:0045211;GO:0004889	IPR027361;IPR006202;IPR006201;IPR006029;IPR018000;IPR002394	Putative nachr subunit;Acetylcholine receptor subunit alpha-L1;Acetylcholine receptor subunit alpha-like 2	0
719	augustus_masked-scaffold1921-abinit-gene-0.7	BN1106_s1921B000124	LN628938	1921	43998	66057	+	G7YB30;G4VPF6;R7TTJ8	GO:0046872;GO:0003676	IPR007087;IPR015880;IPR013087	Uncharacterized protein	0
720	augustus_masked-scaffold1922-abinit-gene-0.23	BN1106_s1922B000117	LN628939	1922	31139	34632	+	G7YH12;G4VI89;Q5BS47;B8MF47;B6QM25	GO:0030529;GO:0019013	IPR010920;IPR001163;IPR006649	Small nuclear ribonucleoprotein SmG, putative;Putative small nuclear ribonucleoprotein G (Snrnp-G);Small nuclear ribonucleoprotein G;Putative small nuclear ribonucleoprotein G;SJCHGC06306 protein	0
721	augustus_masked-scaffold1922-abinit-gene-0.26	BN1106_s1922B000118	LN628939	1922	177438	177674	+	no_uniprot	no_go	no_ipr	uncharacterised	1
722	augustus_masked-scaffold192-abinit-gene-0.46	BN1106_s192B000398	LN627209	192	122285	160191	+	G7YFL0;Q5D9Y5;C1LI15;G4VNU4;K1R480	GO:0016746;GO:0008270;GO:0016740	IPR001594		0
723	augustus_masked-scaffold192-abinit-gene-0.48	BN1106_s192B000399	LN627209	192	234412	247653	-	G4VNU5;Q5C0C9;C1LG48;G7YFK8;H9M5P9	GO:0005524;GO:0004691;GO:0046872;GO:0008081;GO:0004674	IPR028375;IPR011009;IPR000719;IPR017441;IPR002290;IPR008271;IPR003607;IPR006674	SNF1A/AMP-activated protein kinase;Serine/threonine kinase;5'-AMP-activated protein kinase catalytic subunit alpha-2;AMP-activated protein kinase alpha subunit;SJCHGC06161 protein	0
724	augustus_masked-scaffold192-abinit-gene-0.49	BN1106_s192B000400	LN627209	192	254006	254509	-	C1L4T7;C1LG48;Q5C1Z4;G4VNU5;G7YFK8	GO:0005524;GO:0004691;GO:0046872;GO:0008081;GO:0004674	IPR011009;IPR000719;IPR017441;IPR002290;IPR008271;IPR028375;IPR003607;IPR006674	SNF1A/AMP-activated protein kinase;Serine/threonine kinase;5'-AMP-activated protein kinase catalytic subunit alpha-2;SJCHGC05776 protein	0
725	augustus_masked-scaffold1934-abinit-gene-0.7	BN1106_s1934B000184	LN628951	1934	49964	131144	-	G7YP93;G4VIT5;T1J0G6;K1PT20;G7Y5D9	GO:0016021;GO:0008271;GO:0008272	IPR018045;IPR001902;IPR011547;IPR002645	Putative sulfate transporter;Solute carrier family 26 (Sulfate anion transporter) member 6;Prestin;Uncharacterized protein	0
726	augustus_masked-scaffold1938-abinit-gene-0.20	BN1106_s1938B000204	LN628955	1938	292991	294373	-	no_uniprot	no_go	no_ipr	uncharacterised	1
727	augustus_masked-scaffold193-abinit-gene-0.28	BN1106_s193B000323	LN627210	193	167957	200650	-	H2KPN8;Q5BWE9;A1L2W0;R0JFS0;U3IIR0	GO:0016884;GO:0016811	IPR000120;IPR023631;IPR015830;IPR020556	LOC100036968 protein;Fatty-acid amide hydrolase 1;SJCHGC08749 protein;Vitamin D3 hydroxylase-associated protein;Uncharacterized protein	0
728	augustus_masked-scaffold193-abinit-gene-0.29	BN1106_s193B000324	LN627210	193	211348	219816	+	G7Y450;C4QMB0;A6ML57;H3HN77;T1GW70	GO:0000159;GO:0008601;GO:0007165	IPR000009;IPR018067;IPR015943;IPR001680;IPR019775;IPR017986	Serine/threonine-protein phosphatase 2A 55 kDa regulatory subunit B beta isoform-like protein;Protein phosphatase pp2a regulatory subunit B,putative;Protein phosphatase 2 (Formerly 2A) regulatory subunit B;Uncharacterized protein	0
729	augustus_masked-scaffold193-abinit-gene-0.31	BN1106_s193B000326	LN627210	193	298725	313895	-	H2KS86;Q86EI8;B3GUQ5;Q5C2T3		IPR025999;IPR000253;IPR008984	Putative uncharacterized protein;Microspherule protein 1;SJCHGC02622 protein;Clone ZZD327 mRNA sequence	0
730	augustus_masked-scaffold19409-abinit-gene-0.1	BN1106_s19409B000006	LN646426	19409	3	8860	+	G7YT61;G4VPN8;C1L505;C1L504	GO:0046872	IPR015390;IPR000306;IPR017455;IPR011011;IPR013083	Rab GTPase-binding effector protein 1;Uncharacterized protein	0
731	augustus_masked-scaffold1940-abinit-gene-0.1	BN1106_s1940B000128	LN628957	1940	3134	4453	+	Q4QQD7;C7C212;G7Y3I6	GO:0003723;GO:0003964;GO:0006278	IPR000477;IPR003961	Reverse transcriptase	0
732	augustus_masked-scaffold1941-abinit-gene-0.4	BN1106_s1941B000064	LN628958	1941	17084	62556	+	G4V8S9;H2KUZ8			Putative cement protein 3B variant 1;Cement protein 3B variant 1	0
733	augustus_masked-scaffold1942-abinit-gene-0.10	BN1106_s1942B000098	LN628959	1942	3442	10024	-	no_uniprot	no_go	no_ipr	uncharacterised	0
734	augustus_masked-scaffold1947-abinit-gene-0.33	BN1106_s1947B000262	LN628964	1947	87736	108629	-	G7Y868;G4VFK8		IPR028213	Uncharacterized protein	0
735	augustus_masked-scaffold1948-abinit-gene-0.34	BN1106_s1948B000149	LN628965	1948	130694	159238	+	C1LDZ8;G4VD69;G7YPS2;R7UQB2;K7B2U7		IPR004942	Mitogen-activated protein-binding protein-interacting protein;Putative uncharacterized protein;Ragulator complex protein LAMTOR2;Late endosomal/lysosomal adaptor, MAPK and MTOR activator 2;Uncharacterized protein	0
736	augustus_masked-scaffold1954-abinit-gene-0.12	BN1106_s1954B000136	LN628971	1954	94984	95202	-	G4V969;Q5DC40;C1L7L1	GO:0005737;GO:0000502;GO:0005524;GO:0017111;GO:0030163;GO:0008233;GO:0006508	IPR005937;IPR003593;IPR003959;IPR003960;IPR027417	Proteasome (Prosome, macropain) 26S subunit, ATPase 2;Putative 26s protease regulatory subunit;SJCHGC09284 protein	0
737	augustus_masked-scaffold1957-abinit-gene-0.4	BN1106_s1957B000130	LN628974	1957	65793	127951	-	G7YRL7;G4LXK0;G7YRL8;G6DBT4;G4LWK7	GO:0016021;GO:0005886;GO:0005509;GO:0007156	IPR002126;IPR015919;IPR020894	Cadherin-related;Fat protein;Cadherin-related tumor suppressor;Cadherin-23	0
738	augustus_masked-scaffold1958-abinit-gene-0.37	BN1106_s1958B000296	LN628975	1958	82514	85149	-	no_uniprot	no_go	no_ipr	uncharacterised	0
739	augustus_masked-scaffold1958-abinit-gene-0.40	BN1106_s1958B000297	LN628975	1958	208667	213570	+	H2KQW3;G4V5S6;T1FZI4;K1R2P9;R7TPV6	GO:0045165;GO:0048568	IPR024799;IPR024810;IPR024801	Mab-21-like;Protein mab-21-like;Protein mab-21-like 2-B;Uncharacterized protein	12
740	augustus_masked-scaffold1959-abinit-gene-0.29	BN1106_s1959B000206	LN628976	1959	242528	245110	+	H2KV24;Q5BYL3;G4VPH5;C1LK30;C1L6Q2	GO:0004347;GO:0006094;GO:0006096;GO:0005737	IPR001672;IPR023096;IPR018189	SJCHGC00698 protein	0
741	augustus_masked-scaffold195-abinit-gene-0.16	BN1106_s195B000213	LN627212	195	56611	125346	-	G4VMX1	GO:0005543	IPR001849	Putative uncharacterized protein	0
742	augustus_masked-scaffold1960-abinit-gene-0.14	BN1106_s1960B000077	LN628977	1960	101413	101725	+	no_uniprot	no_go	no_ipr	uncharacterised	0
743	augustus_masked-scaffold1962-abinit-gene-0.10	BN1106_s1962B000136	LN628979	1962	38982	92434	-	no_uniprot	no_go	no_ipr	uncharacterised	10
744	augustus_masked-scaffold1964-abinit-gene-0.7	BN1106_s1964B000118	LN628981	1964	7	19988	-	G7Y7N9;G4LX44;G4VMC4;G4VF35;G4LXM2	GO:0004190;GO:0003723;GO:0003964;GO:0015074;GO:0006508;GO:0006278;GO:0003676	IPR001969;IPR001584;IPR018061;IPR001995;IPR021109;IPR012337;IPR000477	Putative uncharacterized protein;KRAB-A domain-containing protein;Pro-Pol polyprotein	0
745	augustus_masked-scaffold1966-abinit-gene-0.24	BN1106_s1966B000132	LN628983	1966	139489	141090	+	H2KQ58;C1LIQ7;C1LIQ9;Q5DAM5;Q5DEV4		IPR000557;IPR001715;IPR003096	Myophilin;Transgelin;SJCHGC00999 protein;Putative uncharacterized protein	0
746	augustus_masked-scaffold1966-abinit-gene-0.25	BN1106_s1966B000133	LN628983	1966	197264	198421	-	no_uniprot	no_go	no_ipr	uncharacterised	3
747	augustus_masked-scaffold1968-abinit-gene-0.9	BN1106_s1968B000088	LN628985	1968	47606	62787	-	H2KUE1;C1L8J4;Q86EG4;C1LNR9;C1LNR5		IPR010987;IPR012336	Chloride intracellular channel 4;Chloride intracellular channel exc-4;SJCHGC02774 protein	0
748	augustus_masked-scaffold1971-abinit-gene-0.26	BN1106_s1971B000293	LN628988	1971	48604	130684	+	G7YJ97;G4VDJ5;G3WW66;S4R621;H2M9A3	GO:0008270;GO:0005509;GO:0016301	IPR001487;IPR021931;IPR000313;IPR019786;IPR011011;IPR002893;IPR001965;IPR019787;IPR013083;IPR011992;IPR018359	Uncharacterized protein;Putative bromodomain containing protein;Protein kinase C-binding protein 1	0
749	augustus_masked-scaffold1971-abinit-gene-0.31	BN1106_s1971B000295	LN628988	1971	215344	216735	+	no_uniprot	no_go	no_ipr	uncharacterised	1
750	augustus_masked-scaffold1971-abinit-gene-0.34	BN1106_s1971B000297	LN628988	1971	311148	311699	+	H2KSN1;Q5DC05;C1L828;C1L827;C1LMP7		IPR006287;IPR002818	Uncharacterized protein;4-methyl-5(B-hydroxyethyl)-thiazole monophosphate biosynthesis;SJCHGC05973 protein	0
751	augustus_masked-scaffold1974-abinit-gene-0.31	BN1106_s1974B000290	LN628991	1974	125567	158409	-	G7YWZ1;C7TXT2;G4VNF2;R7T5D5;Q7PVA6	GO:0005737;GO:0005856;GO:0019898;GO:0005198	IPR019749;IPR019750;IPR000798;IPR014352;IPR019748;IPR019747;IPR000299;IPR018979;IPR018980;IPR011993;IPR008379;IPR014847	Neuronal acetylcholine receptor subunit alpha-2;Septate junction protein;Band 4.1-like protein 2;AGAP012185-PA;Uncharacterized protein	0
752	augustus_masked-scaffold1975-abinit-gene-0.6	BN1106_s1975B000146	LN628992	1975	88930	115127	-	G7YJL2;G4VRS5;I3IYS7;H2MD35;H3DIN1		IPR002761;IPR013813;IPR014729	Putative high-affinity cgmp-specific 3,5-cyclic phosphodiesterase;Meiotically up-regulated gene 71 protein;Uncharacterized protein	0
753	augustus_masked-scaffold1977-abinit-gene-0.16	BN1106_s1977B000192	LN628994	1977	120038	120439	-	no_uniprot	no_go	no_ipr	uncharacterised	0
754	augustus_masked-scaffold197-abinit-gene-0.27	BN1106_s197B000396	LN627214	197	159261	160619	-	G7Y4T1;H2KVD1;E9IB51;F1QI59;K7INQ5	GO:0004721;GO:0001889	IPR004843;IPR006186		2
755	augustus_masked-scaffold197-abinit-gene-0.29	BN1106_s197B000398	LN627214	197	291278	291499	+	no_uniprot	no_go	no_ipr	uncharacterised	0
756	augustus_masked-scaffold19806-abinit-gene-0.0	BN1106_s19806B000010	LN646823	19806	1224	1607	-	G4VH39	GO:0000166	IPR019416;IPR012677	Uncharacterized protein	0
757	augustus_masked-scaffold1980-abinit-gene-0.21	BN1106_s1980B000229	LN628997	1980	82747	83047	-	no_uniprot	no_go	no_ipr	uncharacterised	12
758	augustus_masked-scaffold1980-abinit-gene-0.22	BN1106_s1980B000230	LN628997	1980	267629	292378	+	G7YSP9;E4X4Z7;S4NWH8;G6DMT1;U5ETC8	GO:0071203	IPR019309	Whole genome shotgun assembly, reference scaffold set, scaffold scaffold_11;Putative syntaxin interacting protein 1;Uncharacterized protein;Putative brick1	0
759	augustus_masked-scaffold1981-abinit-gene-0.6	BN1106_s1981B000128	LN628998	1981	23765	35177	-	Q16J89;D1LX88;O62553;C4MLF0;H2KVA3	GO:0005634;GO:0043565;GO:0003700;GO:0000976	IPR017970;IPR001356;IPR020479;IPR009057;IPR000047	NK-like homeobox protein 1b;Nkx1-like transcription factor;Homeobox protein Nkx-1;NK protein;AAEL013405-PA	12
760	augustus_masked-scaffold1981-abinit-gene-0.8	BN1106_s1981B000130	LN628998	1981	102306	122571	-	H2KVA4;G4VID4;Q5D9Y7		IPR016024;IPR018870	Putative uncharacterized protein;SJCHGC04067 protein	0
761	augustus_masked-scaffold1984-abinit-gene-0.19	BN1106_s1984B000284	LN629001	1984	29573	37680	+	H2KVC7;G4VT76	GO:0005543;GO:0005089;GO:0035023	IPR001251;IPR000219;IPR011993;IPR001849;IPR001452;IPR018159;IPR002017	Putative kalirin;Kalirin	0
762	augustus_masked-scaffold1984-abinit-gene-0.20	BN1106_s1984B000285	LN629001	1984	96546	98447	-	H2KVH4;G4VT74	GO:0016021;GO:0004930	IPR000276;IPR017452	Putative rhodopsin-like orphan GPCR;Rhodopsin-like orphan GPCR	0
763	augustus_masked-scaffold1984-abinit-gene-0.24	BN1106_s1984B000288	LN629001	1984	230612	292883	-	G7YKY4;G4VSX2;B0W9U5;A7RGH8;L7LXC2	GO:0005097;GO:0032851	IPR026147	Predicted protein;Rab3 GTPase-activating protein catalytic subunit;Uncharacterized protein	0
764	augustus_masked-scaffold1985-abinit-gene-0.19	BN1106_s1985B000400	LN629002	1985	437	706	+	no_uniprot	no_go	no_ipr	uncharacterised	0
765	augustus_masked-scaffold1985-abinit-gene-0.22	BN1106_s1985B000403	LN629002	1985	128743	250474	+	G7Y4Y0;C1L4E6;G4VRB5;G7Y4X9;Q5C004	GO:0016787;GO:0003824	IPR017849;IPR017850;IPR024873;IPR002591	Phosphodiesterase-nucleotide pyrophosphatase;Putative ectonucleotide pyrophosphatase/phosphodiesterase;Ectonucleotide pyrophosphatase/phosphodiesterase family member 5;SJCHGC01645 protein	0
766	augustus_masked-scaffold19874-abinit-gene-0.1	BN1106_s19874B000004	LN646891	19874	404	1354	-	G4LUR3;C4QSB3;A0JI74;G4V5J7;G4VD94			Transposase domain-containing protein;Putative uncharacterized protein	0
767	augustus_masked-scaffold1987-abinit-gene-0.17	BN1106_s1987B000228	LN629004	1987	18422	86273	+	G7Y587;I3IWD7;B0UYG3;I3IWD8;Q9BRL4	GO:0005524;GO:0004674	IPR011009;IPR000719;IPR017441;IPR002290;IPR008271	Uncharacterized protein;PCTAIRE protein kinase;PCTK1 protein	0
768	augustus_masked-scaffold1989-abinit-gene-0.29	BN1106_s1989B000311	LN629006	1989	191468	193803	+	H2KR13;G4VBF5;Q5DGS5;E2AIN9;F4X7A3		IPR018619	Hyccin;Putative uncharacterized protein;Uncharacterized protein;SJCHGC04636 protein	0
769	augustus_masked-scaffold1989-abinit-gene-0.30	BN1106_s1989B000312	LN629006	1989	265281	307396	+	G4VDP9;C3YBA6;L5L6M9;H0X0A6;T0MGR4	GO:0016020;GO:0008233;GO:0006508;GO:0009966	IPR018247;IPR016574;IPR007484	Putative uncharacterized protein;Nicalin (M28 family);Uncharacterized protein;Nicalin	0
770	augustus_masked-scaffold198-abinit-gene-0.27	BN1106_s198B000324	LN627215	198	400604	402421	+	H2KSA8;G4V8L4;F9WRV9;T1FUB1;J7I5M9	GO:0005524;GO:0006950	IPR018181;IPR013126	Glucose-regulated protein 78, putative;Putative heat shock protein 70;Heat shock 70kDa protein 1/8;Hsp72-1b;Uncharacterized protein	3
771	augustus_masked-scaffold1994-abinit-gene-0.6	BN1106_s1994B000120	LN629011	1994	37202	56798	-	H2KQK5;G7Y627;K1PSE7;C1LH66;G4VT21		IPR010736	Uncharacterized protein;Shippo-1-related;Outer dense fiber protein 3-B;Outer dense fiber protein 3	0
772	augustus_masked-scaffold19955-abinit-gene-0.0	BN1106_s19955B000008	LN646972	19955	2664	2993	+	G4LV87;G4LV86;G7YW49;J9JVR0;T1ELZ4		IPR013258;IPR015943;IPR001680;IPR019775;IPR017986;IPR020472	Striatin, putative;Striatin;Uncharacterized protein	0
773	augustus_masked-scaffold1995-abinit-gene-0.22	BN1106_s1995B000314	LN629012	1995	19256	63774	+	G7Y362;C1L3T6;G4VG73;B4PQ28;B3P5G9	GO:0008270;GO:0016874	IPR025754;IPR001841;IPR013083	GG12015;GE10451;Protein TRC8 homolog;Putative synoviolin;E3 ubiquitin-protein ligase RNF139	0
774	augustus_masked-scaffold1997-abinit-gene-0.19	BN1106_s1997B000145	LN629014	1997	21210	48372	-	Q86E21;Q5DG42;J3KMU3;Q7ZY01;Q6DJ44	GO:0016881;GO:0004842;GO:0016567	IPR000608;IPR023313;IPR016135	Uncharacterized protein;SJCHGC06296 protein;Ubiquitin-conjugating enzyme E2H;Ubiquitin-conjugating enzyme E2H (UBC8 homolog);Ubiquitin-conjugating enzyme E2H (UBC8 homolog, yeast);Ube2h-prov protein;Clone ZZZ325 mRNA sequence	0
775	augustus_masked-scaffold1997-abinit-gene-0.21	BN1106_s1997B000146	LN629014	1997	174650	175356	-	Q5DCM3;Q9GYZ1;C1L4M9;G4VIT8;I1G7J1	GO:0004582;GO:0016757	IPR001173	Dolichyl-phosphate mannosyltransferase polypeptide 1, catalytic subunit;Dolichol-phosphate beta-D-mannosyltransferase;Uncharacterized protein;SJCHGC04444 protein;Dolichol phosphate mannose synthase	0
776	augustus_masked-scaffold19-abinit-gene-0.27	BN1106_s19B000329	LN627036	19	223926	227396	-	no_uniprot	no_go	no_ipr	uncharacterised	0
777	augustus_masked-scaffold1-abinit-gene-0.27	BN1106_s1B000528	LN627018	1	146272	146742	+	Q4QQD7	GO:0003723;GO:0003964;GO:0006278	IPR000477	Reverse transcriptase	0
778	augustus_masked-scaffold1-abinit-gene-0.35	BN1106_s1B000530	LN627018	1	654317	738932	-	G7YF53;G4M177			Putative uncharacterized protein;Uncharacterized protein	0
779	augustus_masked-scaffold2000-abinit-gene-0.6	BN1106_s2000B000095	LN629017	2000	19233	22968	-	no_uniprot	no_go	no_ipr	uncharacterised	1
780	augustus_masked-scaffold2000-abinit-gene-0.7	BN1106_s2000B000096	LN629017	2000	13919	70180	+	G7YK35;G4VGI1;G5B635;G3V650;G3T6I4	GO:0016235;GO:0005737	IPR015134;IPR013026;IPR011990;IPR019734;IPR013105	Uncharacterized protein;Calcineurin binding protein 1, isoform CRA_a;Calcineurin-binding protein cabin-1	0
781	augustus_masked-scaffold2007-abinit-gene-0.18	BN1106_s2007B000402	LN629024	2007	58779	64151	+	H2KUL3;H2KUL2;G7YSM4;G7YWB8;G7YSM2		IPR008979	Protein FAM115C;Putative uncharacterized protein;Protein FAM115;Protein FAM115A	11
782	augustus_masked-scaffold2007-abinit-gene-0.20	BN1106_s2007B000403	LN629024	2007	155247	155624	-	no_uniprot	no_go	no_ipr	uncharacterised	0
783	augustus_masked-scaffold2013-abinit-gene-0.17	BN1106_s2013B000115	LN629030	2013	65482	66859	+	no_uniprot	no_go	no_ipr	uncharacterised	0
784	augustus_masked-scaffold2013-abinit-gene-0.18	BN1106_s2013B000116	LN629030	2013	107851	108333	+	G7YVP3;G7YM35;G7YCY3;G7YL57;G7YB88	GO:0003676;GO:0008270	IPR005162;IPR001878	Uncharacterized protein;Putative uncharacterized protein	0
785	augustus_masked-scaffold2014-abinit-gene-0.21	BN1106_s2014B000188	LN629031	2014	211477	213902	-	H2KU23;G4VEX5	GO:0003676;GO:0000166	IPR012677;IPR000504	Putative cytoplasmic polyadenylation element binding protein (Cpeb);Cytoplasmic polyadenylation element-binding protein 4	1
786	augustus_masked-scaffold2016-abinit-gene-0.19	BN1106_s2016B000140	LN629033	2016	120695	120943	+	no_uniprot	no_go	no_ipr	uncharacterised	0
787	augustus_masked-scaffold201-abinit-gene-0.28	BN1106_s201B000461	LN627218	201	31840	39009	+	G7YC90;Q5DBM6;G4LX74			Putative uncharacterized protein;Uncharacterized protein;SJCHGC02748 protein	0
788	augustus_masked-scaffold201-abinit-gene-0.29	BN1106_s201B000462	LN627218	201	77481	84854	+	G7YC89;G4VPR6;T1G099;F7HWJ9;I3LF84	GO:0016020;GO:0005525;GO:0003924;GO:0007264	IPR027417;IPR005225;IPR001806;IPR020849	Uncharacterized protein;Diras family, GTP-binding ras-like;DIRAS family GTP-binding Ras-like 2	11
789	augustus_masked-scaffold201-abinit-gene-0.31	BN1106_s201B000464	LN627218	201	304408	354295	+	R7V1S1;T1JBE9;T1EY30	GO:0046872;GO:0003676	IPR007087;IPR015880;IPR013087	Uncharacterized protein	0
790	augustus_masked-scaffold2038-abinit-gene-0.18	BN1106_s2038B000181	LN629055	2038	34004	72851	+	G7YD97;G4V8Q7;G7Y960;G7Y608;G4LVW8	GO:0016021;GO:0005272;GO:0035725	IPR001873	Amiloride-sensitive sodium channel,putative;Putative amiloride-sensitive sodium channel;FMRFamide-activated amiloride-sensitive sodium channel	0
791	augustus_masked-scaffold203-abinit-gene-0.49	BN1106_s203B000458	LN627220	203	108437	215291	+	G4V7W7;G7Y4H8;H2TAS0;M3XHV9;H3CLI1		IPR012880;IPR021773	Putative uncharacterized protein;UPF0636 protein C4orf41;Uncharacterized protein	0
792	augustus_masked-scaffold203-abinit-gene-0.51	BN1106_s203B000459	LN627220	203	381325	456732	-	G7YB25;G4V7W8;Q5C6Z7;G4M0B5;G7Y7J8	GO:0006355	IPR011598;IPR024097	Putative uncharacterized protein;Putative upstream stimulatory factor;Transcription factor EB;Microphthalmia-associated transcription factor;SJCHGC01487 protein	0
793	augustus_masked-scaffold2040-abinit-gene-0.10	BN1106_s2040B000110	LN629057	2040	42435	58913	+	no_uniprot	no_go	no_ipr	uncharacterised	12
794	augustus_masked-scaffold2040-abinit-gene-0.13	BN1106_s2040B000112	LN629057	2040	153382	166172	+	G4V878;H2KU93;E3CTL8;K1Q5P9;T1G9B6	GO:0004252;GO:0006508	IPR008979;IPR000209;IPR023827;IPR022398;IPR023828;IPR015500;IPR009020;IPR002884	Prohormone convertase 2;Putative neuroendocrine convertase 2 (EC 3.4.21.94) (NEC 2) (PC2) (Prohormone convertase 2) (Proprotein convertase 2) (KEX2-like endoprotease 2);Proprotein convertase subtilisin/kexin type 2;Neuroendocrine convertase 2;Uncharacterized protein	0
795	augustus_masked-scaffold2042-abinit-gene-0.18	BN1106_s2042B000190	LN629059	2042	169985	174923	+	G4LUB7	GO:0003676;GO:0008270	IPR007087;IPR015880;IPR003604	Putative uncharacterized protein	0
796	augustus_masked-scaffold2046-abinit-gene-0.13	BN1106_s2046B000125	LN629063	2046	100532	101185	+	G7YUG1;G4VSD8;G4VSD7;G4VSD6;Q86EZ3			Uncharacterized protein;Putative uncharacterized protein;Clone ZZD1273 mRNA sequence	0
797	augustus_masked-scaffold2050-abinit-gene-0.39	BN1106_s2050B000320	LN629067	2050	493506	494543	+	C7C211;C7C212;Q4QQD7;C7C210;R4G9K5	GO:0003723;GO:0003964;GO:0006278	IPR000477	Reverse transcriptase;Uncharacterized protein	0
798	augustus_masked-scaffold2051-abinit-gene-0.17	BN1106_s2051B000257	LN629068	2051	188141	194621	+	no_uniprot	no_go	no_ipr	uncharacterised	1
799	augustus_masked-scaffold20534-abinit-gene-0.0	BN1106_s20534B000004	LN647551	20534	1987	2472	-	H2KSN7;B3GUW4;Q86DY9;R7VF92;K1P9S4	GO:0051536;GO:0005198;GO:0016226	IPR000361;IPR016092;IPR017870	Putative uncharacterized protein;Iron-sulfur cluster assembly protein;Iron-sulfur cluster assembly 1-like protein, mitochondrial;Clone ZZZ408 mRNA sequence;P16 protein;Uncharacterized protein	0
800	augustus_masked-scaffold2054-abinit-gene-0.20	BN1106_s2054B000143	LN629071	2054	81410	87312	+	G7YVQ3;G4VSN0;T1E107;F8U830;G3UEW3	GO:0046872	IPR004963;IPR000571	Notum;Uncharacterized protein;Putative notum;Protein notum homolog	10
801	augustus_masked-scaffold205-abinit-gene-0.22	BN1106_s205B000334	LN627222	205	203059	206172	+	G7Y373;Q5C582;C1LH47;C1LH46;A4V6K1	GO:0003676;GO:0000166;GO:0030529;GO:0019013	IPR012677;IPR000504	DAZ-associated protein;Heterogeneous nuclear ribonucleoprotein 27C;RNA-binding protein Musashi;SJCHGC06941 protein	3
802	augustus_masked-scaffold2061-abinit-gene-0.12	BN1106_s2061B000100	LN629078	2061	52384	55113	-	G7YVG4;G7YRG1;G7YME8;G7YCE2;G7YV47	GO:0048013;GO:0003676;GO:0008270;GO:0005634;GO:0005524;GO:0003677;GO:0004386	IPR001090;IPR003961;IPR008979;IPR009030;IPR013783;IPR011641;IPR001878;IPR006576;IPR023780;IPR000953;IPR016197;IPR014001;IPR001650;IPR027417;IPR000330	Ephrin type-B receptor 4;Gap-Pol polyprotein;Chromodomain-helicase-DNA-binding protein 7;Normocyte-binding protein 1	0
803	augustus_masked-scaffold2061-abinit-gene-0.13	BN1106_s2061B000101	LN629078	2061	57703	80365	-	H2KQQ3;G4VEN7;B5X2X8;U3JJ18;H0Z2G8	GO:0016021;GO:0005743;GO:0005509;GO:0055085	IPR011992;IPR018247;IPR002048;IPR002167;IPR002067;IPR018108;IPR023395	Calcium-binding mitochondrial carrier protein SCaMC-1;Mitochondrial carrier protein-related;Uncharacterized protein	0
804	augustus_masked-scaffold2061-abinit-gene-0.14	BN1106_s2061B000102	LN629078	2061	110742	111161	-	G7YQE2;Q5DGY8;G4VEN8;N6UPC7;D2A3I2	GO:0005681;GO:0007067	IPR004123;IPR012336	Thioredoxin-like 4A;Putative mitosis protein dim1;U5 snRNP protein DIM1 family;Uncharacterized protein;Hypotheticial protein;SJCHGC05540 protein	0
805	augustus_masked-scaffold20637-abinit-gene-0.3	BN1106_s20637B000002	LN647654	20637	81	2567	-	G7Y8P5;G7YJS7;H2KQR1;G7YGS5;H2KRY9	GO:0016740	IPR007074	Gap-Pol polyprotein;Lipopolysaccharide choline phosphotransferase-like protein	0
806	augustus_masked-scaffold2065-abinit-gene-0.28	BN1106_s2065B000253	LN629082	2065	250392	272628	-	G4LVL0;Q5DG41;Q86F29;C1LHI9;D6WHD2		IPR000626	Ubiquitin domain-containing protein UBFD1;Putative uncharacterized protein;SJCHGC01279 protein;Clone ZZD1161 mRNA sequence	0
807	augustus_masked-scaffold206-abinit-gene-0.31	BN1106_s206B000269	LN627223	206	172687	177986	-	no_uniprot	no_go	no_ipr	uncharacterised	0
808	augustus_masked-scaffold20780-abinit-gene-0.0	BN1106_s20780B000010	LN647797	20780	1778	2491	-	no_uniprot	no_go	no_ipr	uncharacterised	1
809	augustus_masked-scaffold2078-abinit-gene-0.9	BN1106_s2078B000089	LN629095	2078	51873	60995	-	no_uniprot	no_go	no_ipr	uncharacterised	1
810	augustus_masked-scaffold2080-abinit-gene-0.19	BN1106_s2080B000146	LN629097	2080	149176	149718	+	C7C211;G7Y446	GO:0003723;GO:0003964;GO:0006278;GO:0003676	IPR000477;IPR003100;IPR003165;IPR012337	Reverse transcriptase;Protein argonaute-2	0
811	augustus_masked-scaffold2080-abinit-gene-0.20	BN1106_s2080B000147	LN629097	2080	282161	286699	+	E3UZI6;E3UZI5;G4VD98;H2KTH4;C0MP65	GO:0016021;GO:0005215	IPR023271;IPR000425	Water-specific aquaporin;AQP-2;AQP-1;Putative aquaporin;Aquaporin-1	0
812	augustus_masked-scaffold2081-abinit-gene-0.14	BN1106_s2081B000158	LN629098	2081	49368	59295	+	G7YTU4;G4VSP4;G7YXG7;G4VSD1;G4V968	GO:0004518;GO:0006281;GO:0090305;GO:0003723;GO:0003964;GO:0006278	IPR026832;IPR006085;IPR010418;IPR008979;IPR010400;IPR000477;IPR000905;IPR017861;IPR017860	Putative uncharacterized protein;Uncharacterized protein;Evolutionarily conserved signaling intermediate in Toll pathway mitochondrial;O-sialoglycoprotein endopeptidase	0
813	augustus_masked-scaffold2084-abinit-gene-0.4	BN1106_s2084B000054	LN629101	2084	11768	12673	-	no_uniprot	no_go	no_ipr	uncharacterised	1
814	augustus_masked-scaffold2085-abinit-gene-0.40	BN1106_s2085B000247	LN629102	2085	313710	374089	-	G7Y4H2;G4VEJ8;I1ZIA5;K7IXP2;T1KBU5	GO:0004222;GO:0008270;GO:0006509;GO:0007219;GO:0007229;GO:0006508	IPR027053;IPR001762;IPR024079;IPR001590;IPR002870	Dihydroceramide desaturase;Disintegrin and metalloproteinase domain-containing protein 10;Disintegrin and metalloproteinase domain containing protein-2;Uncharacterized protein	0
815	augustus_masked-scaffold2086-abinit-gene-0.9	BN1106_s2086B000093	LN629103	2086	33648	103002	-	G7Y5R6;L7MMU3	GO:0016021;GO:0005267	IPR003280;IPR013099	Potassium channel subfamily K member 18;Putative lateral inhibition	0
816	augustus_masked-scaffold2088-abinit-gene-0.18	BN1106_s2088B000140	LN629105	2088	18056	21122	+	G7YF50;H3B073;R4GCR7;Q99PU6;G1KBW1	GO:0005739;GO:0048037;GO:0043754;GO:0046949;GO:0009081	IPR003016;IPR001078;IPR000089;IPR023213;IPR004167;IPR015761;IPR011053	Uncharacterized protein;2-oxoisovalerate dehydrogenase E2 component;Branched-chain alpha-keto acid dihydrolipoyl acyltransferase	0
817	augustus_masked-scaffold2088-abinit-gene-0.19	BN1106_s2088B000141	LN629105	2088	35040	36129	+	U4LGU4;G7YF50;Q4TI95;D0E7R6;E1FYB0	GO:0048037;GO:0043754;GO:0046949	IPR003016;IPR001078;IPR000089;IPR023213;IPR004167;IPR015761;IPR011053	Transacylase;Uncharacterized protein;2-oxoisovalerate dehydrogenase E2 component;Similar to Lipoamide acyltransferase component of branched-chain alpha-keto acid dehydrogenase complex, mitochondrial acc. no. P53395	0
818	augustus_masked-scaffold208-abinit-gene-0.21	BN1106_s208B000185	LN627225	208	71139	115217	+	G4VDG5;H2KTC4;Q5C5J3;Q5C157;G4VI28	GO:0016874	IPR002931	Putative ubiquitin-protein ligase BRE1;Putative uncharacterized protein;Kyphoscoliosis peptidase;SJCHGC08397 protein;SJCHGC06333 protein	0
819	augustus_masked-scaffold208-abinit-gene-0.23	BN1106_s208B000186	LN627225	208	123472	166211	-	G7Y321;G4VD80;G4VD81;Q17HE6;B0XEJ2	GO:0005871;GO:0005874;GO:0005524;GO:0003777;GO:0007018	IPR027640;IPR019821;IPR001752;IPR027417	Rabkinesin-6-related;Kinesin-like protein KIF23;AAEL002714-PA	0
820	augustus_masked-scaffold2092-abinit-gene-0.11	BN1106_s2092B000152	LN629109	2092	54650	60731	-	Q5DBA5;Q8T5G5;Q8MWP9;G4V9L0;C7C208	GO:0004519;GO:0003723;GO:0003964;GO:0006278	IPR005135;IPR000477	Endonuclease-reverse transcriptase;Putative uncharacterized protein;SJCHGC09144 protein;Polyprotein	0
821	augustus_masked-scaffold209-abinit-gene-0.36	BN1106_s209B000345	LN627226	209	15423	16163	+	C1LT62;G4VTQ8;G7YPT4;E3UPD4;S4NN00	GO:0015935;GO:0019843;GO:0003735;GO:0006412	IPR022801;IPR005710;IPR001912;IPR018079;IPR002942	Putative 40S ribosomal protein S9;Ribosomal protein S9;Putative 40s ribosomal protein S9;Small subunit ribosomal protein S9e	0
822	augustus_masked-scaffold20-abinit-gene-0.6	BN1106_s20B000502	LN627037	20	13950	131080	-	G7YHS5;G4VM76;H2M9K0;F1SV12;I3LKJ5	GO:0005622;GO:0005096;GO:0005543;GO:0043547;GO:0007165;GO:0016020;GO:0007166	IPR011993;IPR001849;IPR000159;IPR008936;IPR000198;IPR000539	Uncharacterized protein;Putative uncharacterized protein;Rho GTPase-activating protein 44	0
823	augustus_masked-scaffold2101-abinit-gene-0.8	BN1106_s2101B000082	LN629118	2101	66473	70174	-	no_uniprot	no_go	no_ipr	uncharacterised	1
824	augustus_masked-scaffold2106-abinit-gene-0.15	BN1106_s2106B000115	LN629123	2106	113454	133874	-	G7Y8D4;Q5BZ85;G4VM89;Q86DX6			Putative uncharacterized protein;Uncharacterized protein;Clone ZZZ455 mRNA sequence	0
825	augustus_masked-scaffold2107-abinit-gene-0.6	BN1106_s2107B000160	LN629124	2107	76051	77935	+	no_uniprot	no_go	no_ipr	uncharacterised	1
826	augustus_masked-scaffold2108-abinit-gene-0.33	BN1106_s2108B000208	LN629125	2108	21616	24495	+	G4LZ44;H2KQV1;C1LGU1;Q5C3N1;Q7PT88	GO:0003676;GO:0000166	IPR012677;IPR000504	RNA-binding protein 12;Rna-binding protein 12 (Sh3/ww domain anchor protein in the nucleus) (Swan), putative;SJCHGC00921 protein;AGAP007221-PB	0
827	augustus_masked-scaffold210-abinit-gene-0.24	BN1106_s210B000992	LN627227	210	118869	125962	+	Q6IFU1;C7C205;G7YKJ5;C7C204;G7YPE3	GO:0003723;GO:0003964;GO:0008270;GO:0015074;GO:0006278;GO:0003676	IPR005312;IPR001584;IPR008042;IPR012337;IPR000477;IPR001878	Gag-Pol polyprotein;Uncharacterized protein;Putative uncharacterized protein;Pol polyprotein	0
828	augustus_masked-scaffold210-abinit-gene-1.49	BN1106_s210B000994	LN627227	210	617719	618099	-	H3HSG9;F6X1E9;F7GVQ7;E2R529;F7GVQ5	GO:0005737;GO:0005524;GO:0019780;GO:0006464;GO:0006511;GO:0008641	IPR009036;IPR016040;IPR000594;IPR018965;IPR023280;IPR000127;IPR019572;IPR018075;IPR000011	Uncharacterized protein	0
829	augustus_masked-scaffold210-abinit-gene-1.54	BN1106_s210B000995	LN627227	210	962471	984491	+	G7YSA4;G4LY35;Q5DBD0;C1LEX1;I3ITH9	GO:0005815;GO:0034453	IPR006594;IPR018993	Lissencephaly type-1-like homology motif,domain-containing protein;Putative uncharacterized protein;LisH domain-containing protein FOPNL;Uncharacterized protein;SJCHGC04687 protein	0
830	augustus_masked-scaffold2110-abinit-gene-0.15	BN1106_s2110B000155	LN629127	2110	182924	185371	-	H2KQJ4	GO:0008138;GO:0006470	IPR000340;IPR020422;IPR024950;IPR000387	Dual specificity phosphatase	0
831	augustus_masked-scaffold2111-abinit-gene-0.21	BN1106_s2111B000295	LN629128	2111	239362	284263	-	no_uniprot	no_go	no_ipr	uncharacterised	0
832	augustus_masked-scaffold2112-abinit-gene-0.8	BN1106_s2112B000139	LN629129	2112	21528	53289	+	G7YLX7;J9VKI0;C3YLS0;H9I0S8;E7R7B9	GO:0005524;GO:0003677;GO:0004386	IPR014001;IPR001650;IPR027417;IPR013967;IPR000330	Putative uncharacterized protein;DNA-dependent ATPase;DNA repair and recombination protein RAD54B;Uncharacterized protein	0
833	augustus_masked-scaffold2116-abinit-gene-0.11	BN1106_s2116B000203	LN629133	2116	105489	107006	-	H2KQ33;G4VBN0;C1LKL9;C1LKL8;E2QDA8	GO:0016021;GO:0005524;GO:0005216;GO:0001614;GO:0035590	IPR027309;IPR001429		0
834	augustus_masked-scaffold2117-abinit-gene-0.12	BN1106_s2117B000125	LN629134	2117	28863	107040	+	G7Y6B6;G4VRY9;T1IVG6;B0X1Z5;R7T6S3		IPR016024	Putative uncharacterized protein;Uncharacterized protein;Protein unc-80 homolog	0
835	augustus_masked-scaffold2118-abinit-gene-0.16	BN1106_s2118B000145	LN629135	2118	266	13513	+	G4M048;G7Y595;U3N4T1;A9JSY1;F8W4N9	GO:0004252;GO:0006508	IPR001478;IPR001254;IPR001940;IPR009003	Zgc:174193 protein;Uncharacterized protein;Subfamily S1B unassigned peptidase (S01 family);Serine protease HTRA2 mitochondrial;High temperature requirement serine protease HtrA2	0
836	augustus_masked-scaffold211-abinit-gene-0.48	BN1106_s211B000337	LN627228	211	260319	335876	-	H2KV36;G4VLS2;M7B625;E1C6M5;F1NIK2	GO:0000151;GO:0034450;GO:0006511	IPR019474;IPR003613;IPR013083	Uncharacterized protein;Putative ubiquitination factor E4a;Ubiquitin conjugation factor E4 A	0
837	augustus_masked-scaffold2120-abinit-gene-0.17	BN1106_s2120B000173	LN629137	2120	67835	68269	-	no_uniprot	no_go	no_ipr	uncharacterised	1
838	augustus_masked-scaffold2120-abinit-gene-0.18	BN1106_s2120B000174	LN629137	2120	107612	108127	+	no_uniprot	no_go	no_ipr	uncharacterised	2
839	augustus_masked-scaffold2122-abinit-gene-0.10	BN1106_s2122B000076	LN629139	2122	30527	37856	-	no_uniprot	no_go	no_ipr	uncharacterised	0
840	augustus_masked-scaffold2124-abinit-gene-0.25	BN1106_s2124B000368	LN629141	2124	15311	15730	-	G7YDP0;G4VIN7;B0W579;E3WZL3;Q7Q001	GO:0000166;GO:0042578;GO:0046856	IPR015047;IPR005135;IPR000300;IPR012677;IPR002013	Synaptojanin;Uncharacterized protein;Putative uncharacterized protein;Phosphatidylinositol-bisphosphatase;AGAP012175-PA	0
841	augustus_masked-scaffold2126-abinit-gene-0.34	BN1106_s2126B000354	LN629143	2126	96254	97861	+	H2KPP0;C1LE48;G4V7W3;H2KRF1;G4VSM4	GO:0016021;GO:0055085	IPR011701;IPR020846;IPR016196	Major facilitator superfamily;Putative monocarboxylate transporter;Monocarboxylate transporter 9;Monocarboxylate transporter 5	0
842	augustus_masked-scaffold2128-abinit-gene-0.7	BN1106_s2128B000096	LN629145	2128	7265	55301	+	G7Y6F8;G4VID7;H2V8G6;H0VN69;H2V8G8	GO:0016021;GO:0005509;GO:0055085;GO:0005743;GO:0005313;GO:0015810;GO:0015813;GO:0043490	IPR011992;IPR002048;IPR002067;IPR018108;IPR023395;IPR018247	Putative mitochondrial solute carrier;Calcium-binding mitochondrial carrier protein Aralar1;Uncharacterized protein	0
843	augustus_masked-scaffold2128-abinit-gene-0.8	BN1106_s2128B000097	LN629145	2128	85199	109058	-	G7Y6F9;G4VID6;H1AFK3;C3Z600;T1FY09	GO:0004567;GO:0046355	IPR008979;IPR013812;IPR006102;IPR006104;IPR006103;IPR013781;IPR017853;IPR028369	Putative uncharacterized protein;Putative beta-mannosidase;Beta-mannosidase;Beta-D-mannosidase;Uncharacterized protein	0
844	augustus_masked-scaffold2129-abinit-gene-0.8	BN1106_s2129B000142	LN629146	2129	61628	62410	-	G4LXK7;G7YT25;E9GCQ5;Q5DAX9;B7Q0U6	GO:0004725;GO:0035335;GO:0016791	IPR004182;IPR010569;IPR017906;IPR011993;IPR000387;IPR016130;IPR005135;IPR022587	Putative uncharacterized protein;Myotubularin-related protein-like protein 2;Myotubularin-related protein 2;SJCHGC07687 protein	0
845	augustus_masked-scaffold212-abinit-gene-0.37	BN1106_s212B000271	LN627229	212	149233	154525	+	C1LFK7;Q5DFH8;G4VP63;G4VP62	GO:0004089	IPR001148;IPR023561	Putative carbonic anhydrase II;Putative carbonic anhydrase II (Carbonate dehydratase II);SJCHGC06606 protein	0
846	augustus_masked-scaffold212-abinit-gene-0.38	BN1106_s212B000272	LN627229	212	273658	278844	-	G4VTV3;Q5DA54;R7UVP7;K1PUX6;C1BXV8	GO:0003743;GO:0006366;GO:0016301	IPR009072;IPR003195	Transcription initiation factor TFIID subunit 13;Serine/threonine kinase;SJCHGC03580 protein;Uncharacterized protein	0
847	augustus_masked-scaffold2131-abinit-gene-0.16	BN1106_s2131B000098	LN629148	2131	19403	58778	-	G4LXD4;Q5DC72;C1L834;C1L832;C1L833	GO:0008242;GO:0019538	IPR003323;IPR019400;IPR016615	Ubiquitin thioesterase otubain-like protein;Otubain-1 (C65 family);SJCHGC02577 protein	0
848	augustus_masked-scaffold2139-abinit-gene-0.10	BN1106_s2139B000080	LN629156	2139	48195	48719	+	G7Y631;G7Y6D1;G7YNK6;Q6IFU1;C7C204	GO:0003723;GO:0003964;GO:0008270;GO:0015074;GO:0006278;GO:0016853;GO:0003676	IPR005312;IPR001584;IPR008042;IPR012337;IPR000477;IPR001878	Gag-Pol polyprotein;Protein disulfide-isomerase;Pol polyprotein	0
849	augustus_masked-scaffold213-abinit-gene-0.14	BN1106_s213B000259	LN627230	213	134800	138992	+	G7Y6U4;E6ZGT3;H2LVU8;T1J5N1;M4AW31		IPR027859;IPR026704	Uncharacterized protein	1
850	augustus_masked-scaffold2140-abinit-gene-0.13	BN1106_s2140B000160	LN629157	2140	40254	44451	-	no_uniprot	no_go	no_ipr	uncharacterised	0
851	augustus_masked-scaffold2140-abinit-gene-0.15	BN1106_s2140B000161	LN629157	2140	160766	164495	-	no_uniprot	no_go	no_ipr	uncharacterised	0
852	augustus_masked-scaffold2140-abinit-gene-0.16	BN1106_s2140B000162	LN629157	2140	196495	214583	-	G4V5D7;T1DBP2;H9B8J2;D6N0K7;C3XXB1	GO:0005634;GO:0000166	IPR009061;IPR003380	Putative uncharacterized protein;Dachshund protein;Putative dachshund homolog;Dachshund;Dach	12
853	augustus_masked-scaffold2141-abinit-gene-0.2	BN1106_s2141B000077	LN629158	2141	16524	29851	+	N6UM96		IPR000270	Uncharacterized protein	1
854	augustus_masked-scaffold2142-abinit-gene-0.18	BN1106_s2142B000202	LN629159	2142	19106	21769	-	A7SWI3;K9IWK3;G5AL31;H0X4A9;G7NZT6	GO:0008080	IPR016181;IPR000182	Predicted protein;N-acetyltransferase NAT13;Putative uncharacterized protein;Uncharacterized protein;Putative n-alpha-acetyltransferase 50	0
855	augustus_masked-scaffold2144-abinit-gene-0.36	BN1106_s2144B000269	LN629161	2144	285456	289713	+	G7YUK6;G7YPN4;G7YJM9			Uncharacterized protein;Putative uncharacterized protein	1
856	augustus_masked-scaffold2144-abinit-gene-0.40	BN1106_s2144B000272	LN629161	2144	333791	377123	-	G4VAN9;G7Y9T0;F6SUL1;C3YHW2;L8Y6E5	GO:0005524;GO:0004674;GO:0035556	IPR020636;IPR003533;IPR011009;IPR000719;IPR017441;IPR002290;IPR008271	Putative uncharacterized protein;Uncharacterized protein;Serine/threonine protein kinase;Serine/threonine-protein kinase DCLK3	1
857	augustus_masked-scaffold2146-abinit-gene-0.18	BN1106_s2146B000122	LN629163	2146	25348	71568	+	no_uniprot	no_go	no_ipr	uncharacterised	0
858	augustus_masked-scaffold214-abinit-gene-0.52	BN1106_s214B000739	LN627231	214	226061	228683	-	no_uniprot	no_go	no_ipr	uncharacterised	0
859	augustus_masked-scaffold214-abinit-gene-0.55	BN1106_s214B000740	LN627231	214	546093	571270	-	T1FUB1;F2USB4;E5LLA5;Q7Z1W9;I3ND33	GO:0005524;GO:0006950	IPR018181;IPR013126	Heat shock protein 70s;Heat shock protein 70kDa;Uncharacterized protein;Heat shock protein 70	1
860	augustus_masked-scaffold2151-abinit-gene-0.14	BN1106_s2151B000134	LN629168	2151	116295	130350	-	G7YN81;G4M0Q6;Q5D9H5;C1L406			Uncharacterized protein;Putative uncharacterized protein;SJCHGC05916 protein	0
861	augustus_masked-scaffold2158-abinit-gene-0.20	BN1106_s2158B000240	LN629175	2158	153573	155477	-	no_uniprot	no_go	no_ipr	uncharacterised	0
862	augustus_masked-scaffold2159-abinit-gene-0.24	BN1106_s2159B000182	LN629176	2159	113476	175315	-	G4VDC2;G7YSL6	GO:0006508	IPR008753	Putative uncharacterized protein	0
863	augustus_masked-scaffold2159-abinit-gene-0.28	BN1106_s2159B000183	LN629176	2159	366459	367007	+	G7YLW3			Uncharacterized protein	0
864	augustus_masked-scaffold215-abinit-gene-0.43	BN1106_s215B000580	LN627232	215	152244	153816	-	no_uniprot	no_go	no_ipr	uncharacterised	0
865	augustus_masked-scaffold215-abinit-gene-0.47	BN1106_s215B000583	LN627232	215	666240	666689	+	no_uniprot	no_go	no_ipr	uncharacterised	4
866	augustus_masked-scaffold2162-abinit-gene-0.11	BN1106_s2162B000158	LN629179	2162	51040	197379	+	G4V9G7;U3UA26;E0V9G8;G8GV23;L7MKE9	GO:0007165	IPR011989;IPR016024;IPR001660;IPR013761;IPR011510;IPR000157	Sterile alpha and TIR motif-containing protein, putative;Putative sarm1;Sterile-alpha and armadillo motif containing protein;Putative sarm protein with sterile alpha and armadillo motifs	0
867	augustus_masked-scaffold2165-abinit-gene-0.27	BN1106_s2165B000366	LN629182	2165	18178	18492	-	no_uniprot	no_go	no_ipr	uncharacterised	1
868	augustus_masked-scaffold2165-abinit-gene-0.29	BN1106_s2165B000367	LN629182	2165	17214	66210	+	G7YJ41;G4LVY7;C3ZG50;R7UV75;H0UZD4	GO:0004177;GO:0008237;GO:0008270;GO:0006508;GO:0003677	IPR001948;IPR023358;IPR007889	Putative uncharacterized protein;Putative uncharacterized protein Smp_210610;Aspartyl aminopeptidase;Uncharacterized protein	0
869	augustus_masked-scaffold2166-abinit-gene-0.19	BN1106_s2166B000222	LN629183	2166	100868	129836	-	H2KRI5			Uncharacterized protein	1
870	augustus_masked-scaffold2168-abinit-gene-0.14	BN1106_s2168B000092	LN629185	2168	22176	57633	-	R7V9K7;K1Q743;A7S7W3;H2VCF9;U3JV77	GO:0006464	IPR004344	Predicted protein;Uncharacterized protein;Tubulin polyglutamylase TTLL5	1
871	augustus_masked-scaffold2169-abinit-gene-0.16	BN1106_s2169B000108	LN629186	2169	129282	129608	-	G7Y3P8;Q5DGC3;C1LAN3;G4LVE7;B6RB60	GO:0016787	IPR019344	Putative mitochondrial ATP synthase F chain;F-type H+-transporting ATPase subunit f;ATP synthase f chain, mitochondrial-related;SJCHGC06289 protein	0
872	augustus_masked-scaffold2170-abinit-gene-0.7	BN1106_s2170B000102	LN629187	2170	72556	72846	-	G7YC72	GO:0016021	IPR006904	Transmembrane protein 45B	0
873	augustus_masked-scaffold2173-abinit-gene-0.7	BN1106_s2173B000121	LN629190	2173	95718	103245	+	G7YGN5;G4V6M7;T1H0B2;L7MH47;L7MEA1	GO:0046872;GO:0003676	IPR007087;IPR015880;IPR013087	Putative b-cell lymphoma/leukemia;B-cell lymphoma/leukemia 11A;Putative b-cell lymphoma/leukemia 11a;Putative c2h2-type zn-finger protein;Uncharacterized protein	1
874	augustus_masked-scaffold2173-abinit-gene-0.8	BN1106_s2173B000122	LN629190	2173	121877	130864	-	no_uniprot	no_go	no_ipr	uncharacterised	0
875	augustus_masked-scaffold2175-abinit-gene-0.4	BN1106_s2175B000144	LN629192	2175	4438	41547	+	G7YN02;G4VJV7;G4VJV6;C1LEF8;B3MG54		IPR001810;IPR006553	GF11789;F-box and leucine-rich repeat protein 20;Putative fbxl20;F-box and leucine-rich repeat protein 2/20	0
876	augustus_masked-scaffold2179-abinit-gene-0.26	BN1106_s2179B000232	LN629196	2179	174836	197464	-	C1LGT6;C1LGT5;G4VL97;Q5BW62;K1QGJ7	GO:0004842;GO:0016567;GO:0016881	IPR000608;IPR016135	Ubiquitin-conjugating enzyme E2 J1;Putative non-canonical ubiquitin conjugating enzyme;SJCHGC05477 protein	0
877	augustus_masked-scaffold2180-abinit-gene-0.9	BN1106_s2180B000057	LN629197	2180	60053	61783	+	no_uniprot	no_go	no_ipr	uncharacterised	8
878	augustus_masked-scaffold2185-abinit-gene-0.8	BN1106_s2185B000262	LN629202	2185	128921	251331	+	G7YVW7;G4VJ84;M3WDI5;D3ZRA3;G1PQT0	GO:0005829;GO:0005739;GO:0003989;GO:0005524;GO:0004075;GO:0046872;GO:0006084;GO:0006633;GO:0055088;GO:0044268;GO:0051289;GO:0001894	IPR013537;IPR011761;IPR013815;IPR013816;IPR001882;IPR011764;IPR005482;IPR000089;IPR000022;IPR005479;IPR011763;IPR011762;IPR011054;IPR011053;IPR005481;IPR016185	Acetyl-CoA carboxylase 1;Uncharacterized protein;Acetyl-CoA carboxylase;Acetyl-CoA carboxylase / biotin carboxylase	1
879	augustus_masked-scaffold218-abinit-gene-0.49	BN1106_s218B000526	LN627235	218	28863	56193	+	G7Y7W1;G4V678;D6WR56;B3P5D6;Q29AN9	GO:0005524;GO:0004672	IPR011989;IPR016024;IPR011009;IPR000719	GG11691;Putative uncharacterized protein;Protein kinase;SCY1-like protein;GA15165	0
880	augustus_masked-scaffold218-abinit-gene-0.52	BN1106_s218B000528	LN627235	218	274350	283984	-	H2KRG5;G7YJS7;G7Y8P5;G7YGS5;H2KRY9	GO:0016740	IPR007074	Gap-Pol polyprotein;Lipopolysaccharide choline phosphotransferase-like protein;LicD1 protein	0
881	augustus_masked-scaffold218-abinit-gene-0.57	BN1106_s218B000532	LN627235	218	435868	466633	+	H2KSS4;G4M0I0			Putative uncharacterized protein;Uncharacterized protein	0
882	augustus_masked-scaffold218-abinit-gene-0.58	BN1106_s218B000533	LN627235	218	472832	482910	-	G7YRI6;Q5C277;G4M0I1;K1QVT0;R7UDP8	GO:0035556	IPR002110;IPR020683;IPR011989;IPR016024;IPR021133;IPR001496	Ankyrin repeat-containing, putative;Putative ankyrin repeat protein RF_0381;Uncharacterized protein;SJCHGC09185 protein	0
883	augustus_masked-scaffold218-abinit-gene-0.62	BN1106_s218B000534	LN627235	218	629407	631068	+	no_uniprot	no_go	no_ipr	uncharacterised	3
884	augustus_masked-scaffold218-abinit-gene-0.63	BN1106_s218B000535	LN627235	218	644586	646493	+	no_uniprot	no_go	no_ipr	uncharacterised	1
885	augustus_masked-scaffold2191-abinit-gene-0.21	BN1106_s2191B000245	LN629208	2191	116061	135727	+	no_uniprot	no_go	no_ipr	uncharacterised	0
886	augustus_masked-scaffold2191-abinit-gene-0.23	BN1106_s2191B000246	LN629208	2191	162413	206687	-	G7YV46;G4VLA4;R7VG80;K1PZH2;A8P3Y5		IPR023307;IPR004991	Putative uncharacterized protein;Uncharacterized protein	0
887	augustus_masked-scaffold2193-abinit-gene-0.7	BN1106_s2193B000078	LN629210	2193	91266	93773	+	no_uniprot	no_go	no_ipr	uncharacterised	3
888	augustus_masked-scaffold2194-abinit-gene-0.24	BN1106_s2194B000226	LN629211	2194	51675	104563	+	H2KQ29;G4VI17;H2R245;I3L8U3;H2PEJ1	GO:0005737;GO:0004842;GO:0008270;GO:0016567;GO:0043523;GO:0005622	IPR011042;IPR017868;IPR013783;IPR014756;IPR001258;IPR013017;IPR003649;IPR001298;IPR000315;IPR001841;IPR013083;IPR017907	Putative uncharacterized protein;Tripartite motif-containing protein 2;Uncharacterized protein	0
889	augustus_masked-scaffold2194-abinit-gene-0.27	BN1106_s2194B000228	LN629211	2194	176894	238837	+	G7YVI3;G4VI19;M3WL70;F7H0A8;G3TKE8	GO:0005509;GO:0005097;GO:0032851	IPR011992;IPR002048;IPR004182;IPR000195;IPR024764;IPR018247	Uncharacterized protein;Putative gtpase-activating protein gyp2;TBC1 domain family member 9B	0
890	augustus_masked-scaffold2196-abinit-gene-0.12	BN1106_s2196B000154	LN629213	2196	73609	75228	+	H2KRD6;G4VJI2;Q5DGL7;Q5DDY2;H2KQ78			Putative uncharacterized protein;Uncharacterized protein;SJCHGC01026 protein	0
891	augustus_masked-scaffold2196-abinit-gene-0.13	BN1106_s2196B000155	LN629213	2196	80121	80414	+	no_uniprot	no_go	no_ipr	uncharacterised	0
892	augustus_masked-scaffold2196-abinit-gene-0.14	BN1106_s2196B000156	LN629213	2196	76859	110657	-	G4VJI4;G7YEL6;B3MU19;C3YAI5;C3ZDL0	GO:0046872;GO:0003676	IPR007087;IPR015880;IPR013087	GF21299;Putative uncharacterized protein;Putative zinc finger protein;Zinc finger and SCAN domain-containing protein 5B	0
893	augustus_masked-scaffold2197-abinit-gene-0.19	BN1106_s2197B000180	LN629214	2197	9572	99952	+	G7YVA2;G7YDH8;B4JCY8;T1PE07;B4MVQ0	GO:0005622;GO:0008060;GO:0005525;GO:0005543;GO:0008270;GO:0032312;GO:0007264	IPR002110;IPR020683;IPR001164;IPR013684;IPR027417;IPR011993;IPR001849	GH11124;GK15018;Arf-GAP GTPase ANK repeat and PH domain-containing protein 1/2/3;Putative GTPase activating protein for Arf	0
894	augustus_masked-scaffold2198-abinit-gene-0.7	BN1106_s2198B000158	LN629215	2198	33603	82807	+	G7Y329;G4LUR9;C3XV94;E9G7D6;B7PA93	GO:0005622;GO:0005525;GO:0017111;GO:0003723	IPR003593;IPR005662;IPR006073;IPR015946;IPR009019;IPR027417;IPR005225;IPR004044	GTP-binding protein Era, putative;Putative uncharacterized protein;GTP-binding protein era, putative;GTPase Era mitochondrial	0
895	augustus_masked-scaffold2199-abinit-gene-0.9	BN1106_s2199B000112	LN629216	2199	58977	89587	-	G7YJL9;G4VIL0;K1R9J8;A7RW52;H3IZB2	GO:0006464;GO:0016874	IPR004344;IPR027753	Predicted protein;Tubulin tyrosine ligase-related;Tubulin monoglycylase TTLL3;Uncharacterized protein	0
896	augustus_masked-scaffold219-abinit-gene-0.27	BN1106_s219B000271	LN627236	219	236673	249574	+	G7Y652			Uncharacterized protein	0
897	augustus_masked-scaffold21-abinit-gene-0.25	BN1106_s21B000379	LN627038	21	150060	314157	+	G7Y2Y0;G4VK39;G7Y877;G4LZ22;R7U977		IPR000859;IPR002172	Neuropilin (Nrp) and tolloid (Tll)-like;Neuropilin and tolloid-like protein 2;Neuropilin and tolloid-like protein 1;Uncharacterized protein	0
898	augustus_masked-scaffold21-abinit-gene-0.28	BN1106_s21B000380	LN627038	21	418133	445654	-	H2KS07;Q5DE87;G4VKB6;Q6VEU0;Q5XHI8		IPR014881;IPR017117;IPR002716	Putative rna-binding protein nob1;RNA-binding protein NOB1;SJCHGC06824 protein;LOC398701 protein;Nin one binding protein	0
899	augustus_masked-scaffold2202-abinit-gene-0.9	BN1106_s2202B000119	LN629219	2202	14676	36809	+	G7YE45;G4M1N4;G3Q530;B4QN01;B4GS33	GO:0009987;GO:0003746	IPR013719;IPR013953;IPR000994	GL24818;GD13429;Uncharacterized protein;Chromatin-specific transcription elongation factor 140 kDa subunit (M24 family);FACT complex subunit SPT16	0
900	augustus_masked-scaffold2204-abinit-gene-0.17	BN1106_s2204B000150	LN629221	2204	49696	115937	+	no_uniprot	no_go	no_ipr	uncharacterised	0
901	augustus_masked-scaffold2211-abinit-gene-0.12	BN1106_s2211B000138	LN629228	2211	18862	114084	-	G7YCA5;Q5DD24;G4VKK9;G4VKK7;F7AJT5	GO:0046872;GO:0004222;GO:0006508;GO:0003824;GO:0008152	IPR011249;IPR011237;IPR011765;IPR001431;IPR007863	Uncharacterized protein;Nardilysin (M16 family);Family M16 unassigned peptidase (M16 family);Nardilysin;SJCHGC09278 protein	0
902	augustus_masked-scaffold2213-abinit-gene-0.5	BN1106_s2213B000232	LN629230	2213	55890	73610	-	no_uniprot	no_go	no_ipr	uncharacterised	0
903	augustus_masked-scaffold2218-abinit-gene-0.16	BN1106_s2218B000162	LN629235	2218	86223	141464	-	G7YUZ6;Q5D9Y2;G4VEP6;C3Y3V0;U4TXV6	GO:0043565;GO:0003700	IPR004827	Putative uncharacterized protein;Uncharacterized protein;UPF0474 protein CG13624;SJCHGC06180 protein	0
904	augustus_masked-scaffold221-abinit-gene-0.10	BN1106_s221B000192	LN627238	221	8171	46497	+	G7Y9E0;G4VSV6;G4VGC5;G7Y5Y1;Q2L6N1	GO:0005921;GO:0016021;GO:0006811	IPR000990		0
905	augustus_masked-scaffold2221-abinit-gene-0.11	BN1106_s2221B000104	LN629238	2221	55760	128852	-	H2KTD2;G4V9F1;K1PN07;E7FA62;M3ZHB1	GO:0008237;GO:0008270;GO:0003743	IPR016024;IPR014782	Uncharacterized protein;Tata binding protein associated factor (M01 family);Transcription initiation factor TFIID subunit 2	0
906	augustus_masked-scaffold2225-abinit-gene-0.7	BN1106_s2225B000189	LN629242	2225	90989	91693	-	G7YAX3;G4LWN4;G7YVK9;G4VFL5			Putative uncharacterized protein;Uncharacterized protein	0
907	augustus_masked-scaffold2227-abinit-gene-0.7	BN1106_s2227B000067	LN629244	2227	31233	40992	+	H2KQP0;G7YTQ5;G4VB41;G3WE00;L8IZB7	GO:0016020;GO:0046873	IPR003689	Uncharacterized protein;Putative zinc/iron transporter;Zinc transporter ZIP3	0
908	augustus_masked-scaffold2228-abinit-gene-0.32	BN1106_s2228B000193	LN629245	2228	130539	130850	-	no_uniprot	no_go	no_ipr	uncharacterised	0
909	augustus_masked-scaffold222-abinit-gene-0.39	BN1106_s222B000372	LN627239	222	129113	159287	-	G7YTN5			Putative uncharacterized protein	0
910	augustus_masked-scaffold2230-abinit-gene-0.30	BN1106_s2230B000201	LN629247	2230	74767	111472	+	G7YBE2;K1PWF1;C3Z919;I3JXD3;H2MAF8	GO:0016021;GO:0055085	IPR011701;IPR016196	Putative uncharacterized protein;MFS transporter PAT family beta-lactamase induction signal transducer ampG;Uncharacterized protein;Major facilitator superfamily domain-containing protein 3	0
911	augustus_masked-scaffold2230-abinit-gene-0.33	BN1106_s2230B000202	LN629247	2230	202199	230293	-	G7YD56;G7YVJ9			RAB6-interacting protein 2	0
912	augustus_masked-scaffold2234-abinit-gene-0.16	BN1106_s2234B000247	LN629251	2234	137719	140562	-	H2KNP5;F6SXQ6;G3TG69;L5JTB6;F7BEQ0		IPR011989;IPR016024;IPR000225;IPR026959;IPR023231	Uncharacterized protein;Armadillo repeat-containing protein 4	1
913	augustus_masked-scaffold2234-abinit-gene-0.18	BN1106_s2234B000248	LN629251	2234	160694	163603	+	no_uniprot	no_go	no_ipr	uncharacterised	0
914	augustus_masked-scaffold2235-abinit-gene-0.10	BN1106_s2235B000136	LN629252	2235	510	19669	+	H2KT10;C1L4U3;C1LG77;Q5C173;B1WBK8	GO:0005737;GO:0005524;GO:0004819;GO:0006425	IPR001412;IPR004514;IPR007638;IPR007639;IPR000924;IPR020061;IPR020058;IPR020059;IPR020056;IPR011035;IPR014729	LOC100145804 protein;Uncharacterized protein;Glutaminyl-tRNA synthetase;SJCHGC01583 protein	0
915	augustus_masked-scaffold223-abinit-gene-0.26	BN1106_s223B000271	LN627240	223	271694	272215	+	no_uniprot	no_go	no_ipr	uncharacterised	0
916	augustus_masked-scaffold2242-abinit-gene-0.16	BN1106_s2242B000188	LN629259	2242	15803	18561	+	A9UKL3;G7YGS8;Q86F39;G4VRC3;D3TL76	GO:0005737;GO:0005634;GO:0005839;GO:0004298;GO:0051603	IPR016050;IPR001353;IPR023333	20S proteasome regulatory subunit beta type PSMB2/PRE1;Proteasome subunit beta 2 (T01 family);20S proteasome subunit beta 4;Clone ZZD1138 mRNA sequence	0
917	augustus_masked-scaffold2246-abinit-gene-0.13	BN1106_s2246B000168	LN629263	2246	34409	37928	+	no_uniprot	no_go	no_ipr	uncharacterised	0
918	augustus_masked-scaffold2246-abinit-gene-0.15	BN1106_s2246B000170	LN629263	2246	133321	134232	-	C7C211;C7C212;R4G9K5;R4G9R0;Q4QQD7	GO:0003723;GO:0003964;GO:0006278	IPR000477	Reverse transcriptase;Uncharacterized protein	0
919	augustus_masked-scaffold2248-abinit-gene-0.3	BN1106_s2248B000106	LN629265	2248	2131	41751	+	Q5JS74;K9ILR4;Q28CJ8;B7ZP42;U3EY01	GO:0016323;GO:0005829;GO:0045202;GO:0005524;GO:0042043;GO:0004672;GO:0070509;GO:0090280;GO:0045944	IPR008145;IPR008144;IPR020590;IPR011009;IPR004172;IPR014775;IPR027417;IPR001478;IPR000719;IPR002290;IPR011511;IPR001452	Cask protein;Putative calcium/calmodulin-dependent serine protein kinase isoform 2;Calcium/calmodulin-dependent serine protein kinase;Calcium/calmodulin-dependent serine protein kinase (MAGUK family);Uncharacterized protein;Peripheral plasma membrane protein CASK;Peripheral plasma membrane protein CASK isoform 2	0
920	augustus_masked-scaffold2248-abinit-gene-0.4	BN1106_s2248B000107	LN629265	2248	48346	51441	-	T1E1A9;F8V2T8;F8V2T7;A4LAB3;A4LAB2	GO:0016021;GO:0005524;GO:0019829;GO:0046872;GO:0015077;GO:0006754	IPR006068;IPR004014;IPR023299;IPR005775;IPR018303;IPR023298;IPR008250;IPR001757;IPR023214	Na+/K+ ATPase alpha subunit;Putative Na+/K+-ATPase alpha subunit;Putative Na/K ATPase alpha subunit	3
921	augustus_masked-scaffold224-abinit-gene-0.22	BN1106_s224B000256	LN627241	224	7149	24184	-	G4VPP6;G4VPP7;G7YNC9;Q2KIL3;G1U6B2	GO:0032791;GO:0004655;GO:0008270;GO:0071353;GO:0006783;GO:0051260;GO:0046872;GO:0006779	IPR013785;IPR001731		0
922	augustus_masked-scaffold224-abinit-gene-0.26	BN1106_s224B000260	LN627241	224	132115	158533	+	no_uniprot	no_go	no_ipr	uncharacterised	1
923	augustus_masked-scaffold224-abinit-gene-0.28	BN1106_s224B000261	LN627241	224	301610	338636	-	H2KS63;G4LY24			Putative uncharacterized protein;Uncharacterized protein	1
924	augustus_masked-scaffold2251-abinit-gene-0.8	BN1106_s2251B000084	LN629268	2251	37510	96755	+	G4LZ18;C7TYD2;T1G8Y8;T1IW31;B2Z8B5	GO:0008076;GO:0005249;GO:0051260	IPR005821;IPR003091;IPR003968;IPR003973;IPR028325;IPR000210;IPR011333;IPR027359;IPR003971;IPR003131	Shaker cognate b;Potassium voltage-gated channel, Shab-related subfamily, member 2;Voltage-gated potassium channel,putative;Uncharacterized protein	0
925	augustus_masked-scaffold2254-abinit-gene-0.25	BN1106_s2254B000191	LN629271	2254	99406	106617	-	G7YXI5;G4VK18;Q5C3K8;T1G626;N6TCT9	GO:0016021;GO:0008495;GO:0048034;GO:0000796;GO:0005634;GO:0005524;GO:0006310;GO:0006281;GO:0007076;GO:0007062;GO:0004659	IPR011989;IPR016024;IPR006369;IPR000537;IPR027417;IPR003395;IPR024704;IPR027120;IPR010935	Putative protoheme IX farnesyltransferase;Protoheme IX farnesyltransferase mitochondrial;SJCHGC08457 protein;Uncharacterized protein	0
926	augustus_masked-scaffold2254-abinit-gene-0.26	BN1106_s2254B000192	LN629271	2254	113286	161446	-	no_uniprot	no_go	no_ipr	uncharacterised	0
927	augustus_masked-scaffold2255-abinit-gene-0.2	BN1106_s2255B000050	LN629272	2255	46057	103594	-	G7YRA7;G4M096;F6RXI4;D6W7Z2;U3K8C1		IPR008985;IPR013320;IPR001791	Putative uncharacterized protein;Protein BC067074;Chondroitin sulfate proteoglycan 4;Uncharacterized protein	0
928	augustus_masked-scaffold225-abinit-gene-0.34	BN1106_s225B000395	LN627242	225	37032	42361	+	no_uniprot	no_go	no_ipr	uncharacterised	0
929	augustus_masked-scaffold225-abinit-gene-0.36	BN1106_s225B000396	LN627242	225	247574	300505	+	G7YC91;G4VNL5;H2KUD9;F2U261;C1LL45	GO:0005634;GO:0006355	IPR005033	YEATS domain-containing protein;Putative uncharacterized protein;Putative ring finger protein B (Protein rngB);Protein ENL;YEATS domain-containing protein 4	0
930	augustus_masked-scaffold2260-abinit-gene-0.14	BN1106_s2260B000236	LN629277	2260	46563	119267	-	G7YEM1;G4VFR1			Uncharacterized protein	12
931	augustus_masked-scaffold2260-abinit-gene-0.15	BN1106_s2260B000237	LN629277	2260	170027	173300	-	no_uniprot	no_go	no_ipr	uncharacterised	0
932	augustus_masked-scaffold2261-abinit-gene-0.19	BN1106_s2261B000324	LN629278	2261	14738	21282	+	no_uniprot	no_go	no_ipr	uncharacterised	0
933	augustus_masked-scaffold2263-abinit-gene-0.8	BN1106_s2263B000150	LN629280	2263	63508	74430	-	H2KUM7;G4VT30			Uncharacterized protein;Putative uncharacterized protein	0
934	augustus_masked-scaffold2264-abinit-gene-0.37	BN1106_s2264B000347	LN629281	2264	187251	261811	+	G4LWR6;C0MP97;H2KNG7;R7UY70;D6WUH8	GO:0030036;GO:0007015;GO:0007049	IPR016024;IPR014767;IPR015425;IPR010472;IPR010473;IPR014768;IPR011989;IPR010465;IPR027658	Formin-homology protein SmDia;Putative uncharacterized protein;Diaphanous, putative;Protein diaphanous homolog 2;Uncharacterized protein	0
935	augustus_masked-scaffold2265-abinit-gene-0.20	BN1106_s2265B000180	LN629282	2265	58259	106411	-	C4QK28;G7YWT0;T1JXX6;K1R3F8;Q16MZ0	GO:0031011	IPR024867;IPR025220	Putative uncharacterized protein;Nuclear factor related to kappa-B-binding protein;AAEL012145-PA;Uncharacterized protein	0
936	augustus_masked-scaffold2273-abinit-gene-0.11	BN1106_s2273B000041	LN629290	2273	15545	46959	-	H2KPT7;G4V9Z6;G7YBV0;R7UMJ2;K1QRX6	GO:0016021;GO:0004930	IPR000276;IPR017452;IPR019427	Putative dro/myosuppressin receptor;Dro/myosuppressin receptor;FMRFamide receptor;Uncharacterized protein	0
937	augustus_masked-scaffold227-abinit-gene-0.45	BN1106_s227B000504	LN627244	227	445767	446441	-	G7Y432;C3YWT9;E3N9S2;A7RUX6		IPR000210;IPR011333;IPR013069;IPR011705;IPR017096;IPR015915;IPR006652	Predicted protein;Putative uncharacterized protein;Protein C4	1
938	augustus_masked-scaffold2288-abinit-gene-0.17	BN1106_s2288B000174	LN629305	2288	26417	107321	-	G7Y780;G4VMZ5;G1KJ05;A7SCA3;U3IDS0	GO:0005737;GO:0002161;GO:0005524;GO:0004822;GO:0006428;GO:0006450;GO:0005634	IPR001412;IPR002300;IPR002301;IPR023586;IPR014729;IPR009080;IPR013155;IPR009008	Predicted protein;Uncharacterized protein;Isoleucine--tRNA ligase;Isoleucyl-tRNA synthetase	0
939	augustus_masked-scaffold2294-abinit-gene-0.19	BN1106_s2294B000170	LN629311	2294	245832	248734	-	G7YCW9;Q5DBG4;G4LVB1;R4G496;T1HRZ9		IPR021013	Putative uncharacterized protein;Uncharacterized protein;SJCHGC04743 protein	0
940	augustus_masked-scaffold2298-abinit-gene-0.13	BN1106_s2298B000195	LN629315	2298	145278	146566	-	H2KTN4;Q86EQ2;Q5DDT1;G4VKP3;C1LPA8	GO:0005198	IPR000535;IPR008962;IPR016763	Putative Vesicle-associated membrane protein-associated protein A;Putative vesicle-associated membrane protein (Vamp);Vesicle-associated membrane protein-associated protein A;SJCHGC09425 protein;Clone ZZD1548 mRNA sequence	0
941	augustus_masked-scaffold229-abinit-gene-1.53	BN1106_s229B000865	LN627246	229	663877	693506	+	H2KR52;G4VDM0;Q5DDR8;B3MJJ1;H9KR41	GO:0009982;GO:0003723;GO:0001522;GO:0004730	IPR020103;IPR006225;IPR006224;IPR006145;IPR002942	GF15796;Putative ribosomal pseudouridine synthase;RNA pseudouridylate synthase domain-containing protein 2;Uncharacterized protein;SJCHGC01065 protein	0
942	augustus_masked-scaffold229-abinit-gene-1.54	BN1106_s229B000866	LN627246	229	698143	728183	-	G4VDM1;G4VDM2;C1LDG8;E7EUC1;K9ITP8	GO:0005524;GO:0004713;GO:0018108;GO:0004672;GO:0008270	IPR011009;IPR000719;IPR017441;IPR008266;IPR001245;IPR001478;IPR001781	LIM motif-containing protein kinase 1;LIM domain kinase 2;Protein kinase;Uncharacterized protein	12
943	augustus_masked-scaffold229-abinit-gene-1.56	BN1106_s229B000867	LN627246	229	729266	807442	-	G7YDM8			Uncharacterized protein	0
944	augustus_masked-scaffold22-abinit-gene-0.5	BN1106_s22B000602	LN627039	22	327020	339461	-	Q5BWG2;H2KRD1;G4VSC4;H9CXU9;G4LZG0		IPR009071	Sox transcription factor;Uncharacterized protein;Putative transcription factor SOX-14;SOXP-2;SJCHGC03751 protein	0
945	augustus_masked-scaffold22-abinit-gene-0.6	BN1106_s22B000603	LN627039	22	328653	328940	+	no_uniprot	no_go	no_ipr	uncharacterised	0
946	augustus_masked-scaffold2301-abinit-gene-0.12	BN1106_s2301B000260	LN629318	2301	105921	106268	-	no_uniprot	no_go	no_ipr	uncharacterised	1
947	augustus_masked-scaffold2304-abinit-gene-0.8	BN1106_s2304B000091	LN629321	2304	27979	71257	+	G7YH78;G4V6Z1;K1PXT4;M4AKK3;H2LKH2		IPR013894;IPR004241	Putative uncharacterized protein;Gamma-aminobutyric acid receptor-associated protein-like 1;Uncharacterized protein;RecQ-mediated genome instability protein 1	0
948	augustus_masked-scaffold2313-abinit-gene-0.2	BN1106_s2313B000056	LN629330	2313	55027	166375	+	G7Y555;G4VNA8;D2CMM6;R7UYQ1;K1QZX0	GO:0030054;GO:0016021;GO:0045211;GO:0005234;GO:0004970;GO:0035235	IPR001828;IPR019594;IPR001320;IPR001508;IPR028082;IPR001638	NR2;Putative glutamate receptor, NMDA;Glutamate [NMDA] receptor subunit epsilon-2;Uncharacterized protein	0
949	augustus_masked-scaffold2314-abinit-gene-0.13	BN1106_s2314B000123	LN629331	2314	38297	68889	+	G4VNH1;G7YH89;C1L4S2;R7V9H1;K7IYQ9	GO:0003723;GO:0008270	IPR004087;IPR004088;IPR001878	Splicing factor 1 (Zinc finger protein 162);Putative zinc finger protein;Splicing factor 1;Uncharacterized protein	0
950	augustus_masked-scaffold2316-abinit-gene-0.10	BN1106_s2316B000077	LN629333	2316	7834	54231	+	Q15EU1;T1FGW3;E4WY04;R4FNR0;E9BZV8	GO:0015031	IPR005024;IPR005061	Whole genome shotgun assembly, allelic scaffold set, scaffold scaffoldA_1146;Whole genome shotgun assembly, reference scaffold set, scaffold scaffold_4;Chromatin modifying protein 1b;Vacuolar assembly/sorting protein D1D2-like protein;Putative vacuolar assembly/sorting protein did2;Uncharacterized protein	0
951	augustus_masked-scaffold2316-abinit-gene-0.11	BN1106_s2316B000078	LN629333	2316	124861	126415	+	G4LV34;Q5DI18;H2KNM6;C7TZ16;C1LD90	GO:0005952;GO:0008603;GO:0016301	IPR002373;IPR012198;IPR018490;IPR018488;IPR000595;IPR014710;IPR003117	cAMP-dependent protein kinase regulatory subunit;Camp-dependent protein kinase type II-alpha regulatory subunit, putative;cAMP-dependent protein kinase regulator;SJCHGC02266 protein	0
952	augustus_masked-scaffold2319-abinit-gene-0.32	BN1106_s2319B000406	LN629336	2319	377159	377722	+	no_uniprot	no_go	no_ipr	uncharacterised	0
953	augustus_masked-scaffold231-abinit-gene-0.22	BN1106_s231B000288	LN627248	231	69461	98870	-	no_uniprot	no_go	no_ipr	uncharacterised	0
954	augustus_masked-scaffold2325-abinit-gene-0.23	BN1106_s2325B000320	LN629342	2325	855	38633	-	G7Y590;C1LII6;Q5DCT9;K1QXY3;R7VAZ7	GO:0043565;GO:0003700;GO:0008270	IPR000679;IPR013088;IPR006612	Potassium voltage-gated channel protein Shaw;Transcriptional repressor p66-beta;Transcriptional repressor p66-alpha;SJCHGC07521 protein;Uncharacterized protein	0
955	augustus_masked-scaffold2325-abinit-gene-0.25	BN1106_s2325B000322	LN629342	2325	255497	256648	+	H2KPP3;G4VEI6;C1LFG4;E9H3M7;J9JNC7	GO:0004221	IPR000555;IPR015063	STAM binding protein;Putative uncharacterized protein;Subfamily M67C unassigned peptidase (M67 family);STAM-binding protein;Uncharacterized protein	0
956	augustus_masked-scaffold2325-abinit-gene-0.26	BN1106_s2325B000323	LN629342	2325	277183	277566	+	C7C212;Q4QQD7	GO:0003723;GO:0003964;GO:0006278	IPR000477	Reverse transcriptase	0
957	augustus_masked-scaffold2328-abinit-gene-0.2	BN1106_s2328B000052	LN629345	2328	19283	68784	-	G7YCZ9;G4VS16	GO:0007015	IPR011989;IPR016024;IPR015425;IPR027651;IPR014768	Uncharacterized protein;FH1/FH2 domain-containing protein 3	0
958	augustus_masked-scaffold2329-abinit-gene-0.23	BN1106_s2329B000132	LN629346	2329	77452	81460	+	no_uniprot	no_go	no_ipr	uncharacterised	0
959	augustus_masked-scaffold232-abinit-gene-0.29	BN1106_s232B000322	LN627249	232	317176	394927	+	G7Y3I3;G4VK03;Q5DGY4	GO:0020037;GO:0005506;GO:0019825;GO:0015671;GO:0005344	IPR009050;IPR012292;IPR000971;IPR001032	Putative globin X;Globin X;SJCHGC09035 protein	0
960	augustus_masked-scaffold2334-abinit-gene-0.10	BN1106_s2334B000126	LN629351	2334	92728	147653	-	H2KVE2;G4V5W3;Q5C7B3			Putative uncharacterized protein;SJCHGC04349 protein	0
961	augustus_masked-scaffold2336-abinit-gene-0.3	BN1106_s2336B000062	LN629353	2336	86196	88331	-	H2KRK9;G4VJ14;H2KTY7;J9JYZ9;Q17JT2		IPR000483;IPR007110;IPR013783;IPR013098;IPR003598;IPR001611;IPR003599;IPR003591;IPR000372	Putative slit;Leucine-rich repeat-containing protein 4;Uncharacterized protein;AAEL001894-PA	0
962	augustus_masked-scaffold2337-abinit-gene-0.9	BN1106_s2337B000114	LN629354	2337	57967	58374	-	G7YJJ0;G4V9H2;C1LF30;Q2L6M6;H2KV19	GO:0005921;GO:0016021;GO:0006811	IPR000990		0
963	augustus_masked-scaffold2339-abinit-gene-0.7	BN1106_s2339B000082	LN629356	2339	47420	63077	-	G7Y6M0;B5X1S4;H2M4X2;H2M4W8;H2VDI1	GO:0005576;GO:0001558	IPR006208;IPR006207;IPR009030;IPR000867;IPR012395;IPR017891;IPR000884;IPR001007	CEF-10;Cysteine rich protein 61;Uncharacterized protein	0
964	augustus_masked-scaffold233-abinit-gene-0.22	BN1106_s233B000262	LN627250	233	55869	95400	+	H2KRA6;C1LE56;E9GLD2;L7WRS4;H9KIS5	GO:0016619;GO:0046872;GO:0051287;GO:0006108	IPR015884;IPR012301;IPR012302;IPR001891;IPR016040		0
965	augustus_masked-scaffold2342-abinit-gene-0.13	BN1106_s2342B000150	LN629359	2342	104069	104711	-	no_uniprot	no_go	no_ipr	uncharacterised	0
966	augustus_masked-scaffold2342-abinit-gene-0.16	BN1106_s2342B000151	LN629359	2342	116264	209117	-	G7YU82;G4V915		IPR001007	Putative uncharacterized protein	0
967	augustus_masked-scaffold2343-abinit-gene-0.11	BN1106_s2343B000138	LN629360	2343	55	34348	+	G7YU05;G4VGK1;Q5BZ67;R7U5K1;E9G475	GO:0003684;GO:0008534;GO:0006284;GO:0006289;GO:0003824	IPR011257;IPR003265;IPR023170;IPR012904;IPR003583	Putative uncharacterized protein;Putative 8-oxoguanine DNA glycosylase;N-glycosylase/DNA lyase;SJCHGC04233 protein;Uncharacterized protein	0
968	augustus_masked-scaffold2349-abinit-gene-0.18	BN1106_s2349B000186	LN629366	2349	1723	2676	-	A0JPS3;G4VDJ2;C4PYC2;A0JI74;G4V5J7			Transposase domain-containing protein;Uncharacterized protein;Putative uncharacterized protein	10
969	augustus_masked-scaffold2349-abinit-gene-0.20	BN1106_s2349B000188	LN629366	2349	53449	61398	+	G7YBE5;Q5C3W8;C1L4M3;G4VIJ2;C1LDA7		IPR007123;IPR007122	Gelsolin;Putative gelsolin;Severin;SJCHGC06031 protein	0
970	augustus_masked-scaffold2349-abinit-gene-0.21	BN1106_s2349B000189	LN629366	2349	116717	117787	-	C1LE62		IPR001810	Uncharacterized protein	0
971	augustus_masked-scaffold234-abinit-gene-0.7	BN1106_s234B000134	LN627251	234	310847	311755	+	G7YG06			Uncharacterized protein	0
972	augustus_masked-scaffold2350-abinit-gene-0.12	BN1106_s2350B000136	LN629367	2350	120448	134782	-	C1LG59;G4VGA9;C1L4T8;G7YJG4;G4VGB0	GO:0000221;GO:0046961;GO:0015991	IPR011989;IPR016024;IPR004908;IPR011987	Vacuolar H+-ATPase SFD subunit;Putative vacuolar ATP synthase subunit h;V-type H+-transporting ATPase 54 kD subunit	0
973	augustus_masked-scaffold2351-abinit-gene-0.12	BN1106_s2351B000179	LN629368	2351	36944	78017	-	H2KSX1;Q26574;K1R2D6;C7TXR1;T1K269	GO:0004514;GO:0009435;GO:0005509	IPR001589;IPR001715;IPR002638;IPR011992;IPR018247;IPR002048	Lymphocyte cytosolic protein 1;Plastin-1;Plastin-3;Fimbrin;Uncharacterized protein	1
974	augustus_masked-scaffold2359-abinit-gene-0.11	BN1106_s2359B000118	LN629376	2359	146293	168850	-	H2KTE8;G4LWL6;H3AMH8;B8A6D3;H9G5H9	GO:0016491	IPR006076	Uncharacterized protein;NAD dehydrogenase, putative;2-hydroxyglutarate dehydrogenase	0
975	augustus_masked-scaffold2369-abinit-gene-0.16	BN1106_s2369B000077	LN629386	2369	125520	126503	-	H2KV45;I1FRS7;C3YP39;G1KA78;G4VBF9			Putative uncharacterized protein;Uncharacterized protein;UPF0602 protein C4orf47 homolog	3
976	augustus_masked-scaffold2369-abinit-gene-0.17	BN1106_s2369B000078	LN629386	2369	147343	155715	+	G7YKV7;K7R9S3;M7BRH3;K1RHP9;A7RYZ2			Predicted protein;Uncharacterized protein	1
977	augustus_masked-scaffold2370-abinit-gene-0.17	BN1106_s2370B000278	LN629387	2370	141156	241828	-	G7YJF5;G4VKC3;G7YTM0;R7UJ59;K1Q4B6	GO:0005524;GO:0004672;GO:0046872;GO:0003964;GO:0016301	IPR011009;IPR000719;IPR016024;IPR007087;IPR015880;IPR011989	Protein kinase;Putative reverse transcriptase;SCY1-like protein 2;Uncharacterized protein	0
978	augustus_masked-scaffold2374-abinit-gene-0.18	BN1106_s2374B000246	LN629391	2374	198989	203275	-	H2KP31;G4VPH8;Q5D9W0;K1PXC3;H9K7Z6	GO:0008270	IPR001478;IPR001781;IPR006643	Putative pdz and lim domain protein;PDZ and LIM domain protein Zasp;Uncharacterized protein;PDZ and LIM domain protein 1;SJCHGC09482 protein	0
979	augustus_masked-scaffold237-abinit-gene-0.41	BN1106_s237B000409	LN627254	237	12347	13556	+	G4VBV5;G4VBV6;H2KNK8;Q5C1F6;Q7Z287		IPR001303	Adducin related protein;Alpha-adducin;SJCHGC05675 protein;Nervous system adducin	0
980	augustus_masked-scaffold237-abinit-gene-0.43	BN1106_s237B000410	LN627254	237	156825	164596	-	no_uniprot	no_go	no_ipr	uncharacterised	0
981	augustus_masked-scaffold237-abinit-gene-0.44	BN1106_s237B000411	LN627254	237	52133	197572	+	N6T223;U4UME0;T1JBE7;S6BW20;H9KP28	GO:0000166;GO:0003723	IPR006548;IPR002343;IPR012677;IPR000504	Uncharacterized protein;RNA binding protein Gbfne	0
982	augustus_masked-scaffold237-abinit-gene-0.48	BN1106_s237B000414	LN627254	237	414412	417617	-	no_uniprot	no_go	no_ipr	uncharacterised	0
983	augustus_masked-scaffold237-abinit-gene-0.50	BN1106_s237B000416	LN627254	237	470006	493450	-	G7Y5N2;C1L3P1;Q5BZX0;G4M276;T1FY03		IPR025762;IPR019050;IPR025761;IPR025609;IPR010920	LSM14 protein homolog A;WGS project CABG00000000 data, supercontig 1215, strain Puerto Rico;Protein LSM14 homolog B-B;SJCHGC04587 protein;Uncharacterized protein	0
984	augustus_masked-scaffold2385-abinit-gene-0.24	BN1106_s2385B000108	LN629402	2385	229487	230179	+	H2KPA9;G4V8C4;Q5BYN2;G4V8C5;O73626	GO:0030246;GO:0032450;GO:0005975;GO:0004553;GO:0003824	IPR011013;IPR000322;IPR017853;IPR000519;IPR017957;IPR025887	Putative alpha-glucosidase;Lysosomal alpha-glucosidase;Acid alpha glucosidase;Acid alpha-glucosidase;SJCHGC05840 protein	0
985	augustus_masked-scaffold2386-abinit-gene-0.20	BN1106_s2386B000228	LN629403	2386	307178	307636	+	A0JPS3;A0JI74;G7YAS4;C4PYC2;G4VDJ2			Transposase domain-containing protein;Uncharacterized protein;Putative uncharacterized protein	0
986	augustus_masked-scaffold238-abinit-gene-0.42	BN1106_s238B000365	LN627255	238	84767	108160	+	H2KUP2;G4V9T4;Q5DCG0;K1PW80;R7USF7		IPR001451;IPR011004	Putative dynactin subunit P25;Dynactin 5;Dynactin subunit 5;SJCHGC05724 protein;Uncharacterized protein	0
987	augustus_masked-scaffold238-abinit-gene-0.47	BN1106_s238B000367	LN627255	238	367119	367863	+	G7YCN0;C1LHB0;C1L596;Q5C2D8;G4V8G8	GO:0016020;GO:0006886;GO:0016192	IPR006012;IPR006011;IPR010989;IPR000727	Syntaxin 1A;Putative syntaxin;Syntaxin-1A;SJCHGC09358 protein	0
988	augustus_masked-scaffold2390-abinit-gene-0.25	BN1106_s2390B000157	LN629407	2390	38571	129592	+	Q5DCR8;G4LZ90;K1RQV9;G4M0L2;H2KVM0		IPR001251;IPR011074	Retinaldehyde binding protein-related;CRAL-TRIO domain-containing protein C365.01;Random slug protein 5;SJCHGC05717 protein	0
989	augustus_masked-scaffold2395-abinit-gene-0.10	BN1106_s2395B000116	LN629412	2395	1911	19996	+	Q86EN6;G4M1D1;R7T546;Q7Q9I7;B4N5M0	GO:0008270	IPR017337;IPR001876	GK17903;Zinc finger protein, putative;AGAP005218-PA;SJCHGC01517 protein;Zinc finger Ran-binding domain-containing protein;Uncharacterized protein	0
990	augustus_masked-scaffold2397-abinit-gene-0.13	BN1106_s2397B000099	LN629414	2397	25710	64774	-	G7Y7X2;G7YMV9;G4V8N7;G4VQA4;H2KTK1		IPR000742;IPR013032;IPR008614;IPR000884	Putative acidic fibroblast growth factor intracellular binding protein;Uncharacterized protein;Acidic fibroblast growth factor intracellular binding protein;Neurogenic locus notch homolog protein 1;Protein jagged-1a	1
991	augustus_masked-scaffold239-abinit-gene-0.29	BN1106_s239B000501	LN627256	239	205386	248932	+	no_uniprot	no_go	no_ipr	uncharacterised	1
992	augustus_masked-scaffold23-abinit-gene-0.33	BN1106_s23B000356	LN627040	23	21742	47517	+	G7Y4V0;G4VAZ6;Q5D9A7;C1LLF5;R7V0Z3			Uncharacterized protein;Putative uncharacterized protein;UPF0428 protein CXorf56 homolog;SJCHGC05521 protein	0
993	augustus_masked-scaffold23-abinit-gene-0.35	BN1106_s23B000358	LN627040	23	240623	304828	+	G7YUI6;C4PYZ0;F7E688;I3J4T7;C3Y4C5	GO:0008305;GO:0007155;GO:0007229;GO:0045177;GO:0030030;GO:0045184;GO:0030198;GO:0042472;GO:0007613;GO:0001656;GO:2000721;GO:0030511;GO:0048745	IPR013517;IPR013519;IPR000413;IPR013649;IPR018184	Putative uncharacterized protein;Alpha integrin receptor 1;Putative integrin alpha;Uncharacterized protein;Integrin alpha-5	0
994	augustus_masked-scaffold2400-abinit-gene-0.11	BN1106_s2400B000185	LN629417	2400	56013	74721	+	G7YFM1	GO:0020037;GO:0005506;GO:0019825;GO:0005344	IPR000971;IPR009050;IPR012292	Neuroglobin	0
995	augustus_masked-scaffold2404-abinit-gene-0.14	BN1106_s2404B000100	LN629421	2404	113016	118517	-	G7Y7A9;G4VHB5;E2C672;E0VSK8;G3MPH5	GO:0005741;GO:0006626;GO:0016020;GO:0008324;GO:0003723;GO:0003964;GO:0006278	IPR010987;IPR019564;IPR012336;IPR024790;IPR024977;IPR004686;IPR015943;IPR001680;IPR017986;IPR005135;IPR003286;IPR000727	Metaxin-2, putative;Metaxin-2;Putative uncharacterized protein;Putative sideroflexin 1,2,3;Anaphase-promoting complex subunit 4	0
996	augustus_masked-scaffold2405-abinit-gene-0.40	BN1106_s2405B000304	LN629422	2405	99394	99738	+	no_uniprot	no_go	no_ipr	uncharacterised	0
997	augustus_masked-scaffold2405-abinit-gene-0.42	BN1106_s2405B000305	LN629422	2405	191781	192997	+	C1LHX5;G4VBJ9;G4VBK0;C1LHX6;H2N086	GO:0050508;GO:0050509;GO:0008270;GO:0031227;GO:0016758	IPR017921;IPR001594;IPR004263;IPR015338;IPR019369;IPR010666	Exostoses (Multiple) 2;Putative exostosin-2;Uncharacterized protein	0
998	augustus_masked-scaffold2409-abinit-gene-0.18	BN1106_s2409B000121	LN629426	2409	132902	145679	-	H2KP99;G4M0U3;Q5D9I0;R7V0E3;B3RW97	GO:0045454	IPR012336;IPR013766;IPR024253	Putative uncharacterized protein;Thioredoxin domain containing protein 9-related;Thioredoxin domain-containing protein 9;SJCHGC06097 protein;Uncharacterized protein	0
999	augustus_masked-scaffold2416-abinit-gene-0.10	BN1106_s2416B000164	LN629433	2416	60883	185319	-	G7YHJ3;G4LZQ7;R7UM87;A7SBE7;F6ZKS0	GO:0030286;GO:0005524;GO:0016887;GO:0003777;GO:0006200;GO:0030031;GO:0001539;GO:0007018	IPR003593;IPR011704;IPR026983;IPR026815;IPR024743;IPR024317;IPR004273;IPR013594;IPR013602;IPR027417	Predicted protein;Uncharacterized protein;Putative uncharacterized protein;Dynein heavy chain 2 cytosolic	0
1000	augustus_masked-scaffold2419-abinit-gene-0.10	BN1106_s2419B000100	LN629436	2419	65006	94474	-	G7Y4J4;G4VDY9;Q5C3F4;G4V5G7;G7YTP3	GO:0016757	IPR002495	Glycogenin-related;Glycogenin-1;Glycogenin glucosyltransferase;SJCHGC04907 protein	0
1001	augustus_masked-scaffold241-abinit-gene-0.49	BN1106_s241B000541	LN627258	241	75921	127178	-	G7Y9M6			Uncharacterized protein	0
1002	augustus_masked-scaffold241-abinit-gene-0.52	BN1106_s241B000542	LN627258	241	344751	345200	+	no_uniprot	no_go	no_ipr	uncharacterised	0
1003	augustus_masked-scaffold241-abinit-gene-0.58	BN1106_s241B000545	LN627258	241	657860	658297	-	Q9BM80;Q9BM79;Q9BM81;C4QPF1;H3JKX2	GO:0004190;GO:0003723;GO:0003964;GO:0015074;GO:0006508;GO:0006278	IPR001969;IPR001584;IPR018061;IPR001995;IPR021109;IPR012337;IPR000477	Putative uncharacterized protein;Uncharacterized protein;Gag-pol polyprotein	0
1004	augustus_masked-scaffold2427-abinit-gene-0.7	BN1106_s2427B000070	LN629444	2427	15313	17589	-	H2KVG8;G4V9T1;G4V9T0;F7DX55;I3IYV7		IPR002110;IPR020683;IPR027417;IPR025662	Uncharacterized protein;Putative ank repeat-containing;Ankyrin repeat domain-containing protein 50	0
1005	augustus_masked-scaffold2429-abinit-gene-0.14	BN1106_s2429B000166	LN629446	2429	3289	3813	+	no_uniprot	no_go	no_ipr	uncharacterised	1
1006	augustus_masked-scaffold242-abinit-gene-0.12	BN1106_s242B000163	LN627259	242	247729	282686	-	G7YUK0;Q5BZ66;D6WGV7;U4UMK9;E0VXH4	GO:0016787	IPR026604	Putative uncharacterized protein;Protein BAT5, putative;Abhydrolase domain-containing protein 16A;SJCHGC00588 protein;Uncharacterized protein	0
1007	augustus_masked-scaffold2430-abinit-gene-0.16	BN1106_s2430B000198	LN629447	2430	33551	87688	+	G7YNM6;C1L443;G4LWG4;Q5C237;E9HV89	GO:0005794;GO:0016021;GO:0047915;GO:0006486;GO:0008378;GO:0047273	IPR002659	Beta-1,3-galactosyltransferase brn;Putative uncharacterized protein;Beta-1,3 galactosyltransferase;Beta-1 3-galactosyltransferase brn;SJCHGC04992 protein	0
1008	augustus_masked-scaffold2432-abinit-gene-0.3	BN1106_s2432B000062	LN629449	2432	90258	99551	+	G7YHE7;C4QB36;K7AJ82;G7PC15;F7I776		IPR014720	Putative uncharacterized protein;Uncharacterized protein;Double-stranded RNA-binding protein Staufen-like protein 2;Staufen, RNA binding protein, homolog 2	0
1009	augustus_masked-scaffold2435-abinit-gene-0.14	BN1106_s2435B000155	LN629452	2435	98103	116901	+	G7Y3D0;G4VFZ0;Q3U7P6;Q3UC70;M4A5Y3	GO:0005737;GO:0003934;GO:0046654;GO:0031410;GO:0005829;GO:0031965;GO:0043234;GO:0005525;GO:0008270;GO:0042416;GO:0006184;GO:0050884;GO:0051000;GO:0051260;GO:0014916;GO:0034341;GO:0032496;GO:0034612;GO:0006729	IPR001474;IPR018234;IPR020602	GTP cyclohydrolase I;Uncharacterized protein;GTP cyclohydrolase 1;Putative uncharacterized protein	0
1010	augustus_masked-scaffold2435-abinit-gene-0.15	BN1106_s2435B000156	LN629452	2435	143542	144717	+	G7Y3D0;H3DWP9;H3BIG8;G7MXY3;L9J9N7	GO:0031410;GO:0005829;GO:0031965;GO:0043234;GO:0005525;GO:0003934;GO:0008270;GO:0042416;GO:0006184;GO:0050884;GO:0051000;GO:0051260;GO:0014916;GO:0034341;GO:0032496;GO:0034612;GO:0006729;GO:0046654;GO:0005737	IPR001474;IPR018234;IPR020602	Putative uncharacterized protein;GTP cyclohydrolase I;Uncharacterized protein;GTP cyclohydrolase 1	5
1011	augustus_masked-scaffold2438-abinit-gene-0.22	BN1106_s2438B000172	LN629455	2438	80273	81136	+	G7YXQ8;G7YQQ0;D6WF70;G7YSU1;G7YXV1	GO:0008270	IPR018289;IPR007527;IPR019786;IPR011011;IPR001965;IPR019787;IPR013083	Putative uncharacterized protein;Zinc finger SWIM domain-containing protein 3	0
1012	augustus_masked-scaffold2440-abinit-gene-0.25	BN1106_s2440B000219	LN629457	2440	64961	66349	-	G7Y500	GO:0046872	IPR007087;IPR015880	Uncharacterized protein	1
1013	augustus_masked-scaffold2440-abinit-gene-0.26	BN1106_s2440B000220	LN629457	2440	84598	86182	-	H2KVL5;Q5BQX3;C1LF50;G4V5Y3;H3HVU8		IPR018782	Uncharacterized protein;Putative uncharacterized protein;UPF0466 protein C22orf32 mitochondrial;SJCHGC09773 protein	0
1014	augustus_masked-scaffold2440-abinit-gene-0.28	BN1106_s2440B000222	LN629457	2440	100637	164831	-	G7YTI3;G4V5Y4;Q5BXI3			Putative uncharacterized protein;SJCHGC04606 protein	0
1015	augustus_masked-scaffold244-abinit-gene-0.32	BN1106_s244B000347	LN627261	244	94693	147347	+	H2KPA5;G4VC08;G4VC09;L9JFU4;U3I9P2	GO:0016477;GO:0032956	IPR008636;IPR027717	Putative uncharacterized protein;Girdin;Uncharacterized protein	1
1016	augustus_masked-scaffold244-abinit-gene-0.35	BN1106_s244B000349	LN627261	244	344750	357187	+	H2KPX8;G4VDL3;K1Q1D1;R7U2L9;B7Q2W2	GO:0003983;GO:0016779	IPR002618;IPR016267	UTP-glucose-1-phosphate uridylyltransferase, putative;Putative utp-glucose-1-phosphate uridylyltransferase 2 (Udp-glucose pyrophosphorylase 2);UTP--glucose-1-phosphate uridylyltransferase;Uncharacterized protein	0
1017	augustus_masked-scaffold2450-abinit-gene-0.12	BN1106_s2450B000114	LN629467	2450	80147	80659	-	no_uniprot	no_go	no_ipr	uncharacterised	7
1018	augustus_masked-scaffold2454-abinit-gene-0.11	BN1106_s2454B000170	LN629471	2454	70064	84889	-	G7YCP4;G4VT41;Q5DDF4;H9CXT3;E0VN79		IPR015943;IPR001680;IPR019775;IPR017986	Polycomb protein esc, putative;Putative embryonic ectoderm development protein;Polycomb protein EED;EED-1;SJCHGC08844 protein	0
1019	augustus_masked-scaffold2459-abinit-gene-0.14	BN1106_s2459B000262	LN629476	2459	186956	202483	-	C7TXW0;H2KQ68;Q5C118;G4LZF7;A4RUT5	GO:0008168	IPR001678;IPR023267	Predicted protein;Putative methyltransferase NSUN5;Williams-beuren syndrome critical region protein, putative;SJCHGC03823 protein	0
1020	augustus_masked-scaffold246-abinit-gene-0.17	BN1106_s246B000246	LN627263	246	19926	20291	-	G7YM35;G7YL57;G7YST7;G7YVP3;G7YGQ4	GO:0003676;GO:0008270	IPR005162;IPR001878	Uncharacterized protein;Putative uncharacterized protein	0
1021	augustus_masked-scaffold2471-abinit-gene-0.9	BN1106_s2471B000098	LN629488	2471	53332	96315	-	G4VIC6;M7AU83;Q8HZQ7;G7MLY7;A2VBC7	GO:0016021;GO:0005524;GO:0042626;GO:0006200;GO:0008559;GO:0016324;GO:0000139;GO:0046581	IPR003593;IPR011527;IPR003439;IPR017871;IPR001140;IPR027417	Multidrug resistance protein 1;Putative multidrug resistance protein 1, 2, 3 (P glycoprotein 1, 2, 3);Putative uncharacterized protein;Multidrug resistance p-glycoprotein	1
1022	augustus_masked-scaffold2473-abinit-gene-0.5	BN1106_s2473B000106	LN629490	2473	2113	3498	-	G7YN20;G4LUX9;B4DI74;G3V2U3;G9KI95	GO:0000159;GO:0008601;GO:0007165;GO:0000775;GO:0005634;GO:0006977;GO:0042771;GO:0008285;GO:0043161	IPR016024;IPR002554;IPR011989	cDNA FLJ57986, highly similar to Serine/threonine-protein phosphatase 2A 56 kDa regulatory subunit gamma isoform;Serine/threonine-protein phosphatase 2A 56 kDa regulatory subunit gamma isoform;Protein phosphatase 2A regulatory subunit,putative;Protein phosphatase 2 (Formerly 2A) regulatory subunit B';Protein phosphatase 2, regulatory subunit B', gamma isoform	0
1023	augustus_masked-scaffold2474-abinit-gene-0.28	BN1106_s2474B000178	LN629491	2474	151490	166047	-	C7TYM5;S7MHK5	GO:0005634;GO:0000808;GO:0005524;GO:0003677;GO:0006260	IPR003511;IPR003959;IPR016527;IPR027417	Hypotheticial protein;Origin recognition complex subunit 4	0
1024	augustus_masked-scaffold247-abinit-gene-0.27	BN1106_s247B000255	LN627264	247	158995	162538	-	H2KTS4;G4LYX1;G4LUW7;H2KNG0;G4VB38	GO:0016021;GO:0005272;GO:0035725	IPR001873	Amiloride-sensitive sodium channel,putative;Putative fmrfamide-gated Na+ channel;FMRFamide-activated amiloride-sensitive sodium channel	0
1025	augustus_masked-scaffold2481-abinit-gene-0.9	BN1106_s2481B000045	LN629498	2481	17036	40158	+	G7YVD6;G4LXE4;Q5C6B1			Putative uncharacterized protein;SJCHGC03795 protein	0
1026	augustus_masked-scaffold2484-abinit-gene-0.11	BN1106_s2484B000111	LN629501	2484	85233	85529	-	no_uniprot	no_go	no_ipr	uncharacterised	0
1027	augustus_masked-scaffold2485-abinit-gene-0.4	BN1106_s2485B000114	LN629502	2485	28713	80426	-	G4VFL2;E2AED1;E9GZ08;T1HG73;H9KIP5		IPR001357	PAX-interacting protein 1;Putative uncharacterized protein;Uncharacterized protein	1
1028	augustus_masked-scaffold2488-abinit-gene-0.10	BN1106_s2488B000126	LN629505	2488	58387	116900	-	H2KPH3;G4VF00;G6DNH1;I3JX43;S4PKE0	GO:0000159;GO:0008601;GO:0007165	IPR000009;IPR018067;IPR015943;IPR001680;IPR017986	Uncharacterized protein;Protein phosphatase 2 (Formerly 2A) regulatory subunit B;Twins	0
1029	augustus_masked-scaffold2489-abinit-gene-0.20	BN1106_s2489B000351	LN629506	2489	21429	21701	-	H2KSY0;G4VRT2;Q5DGP4;C1L3R9;H3J3Q7	GO:0015935;GO:0003735;GO:0006412	IPR012340;IPR006032;IPR005679	Small subunit ribosomal protein S12;Putative 30s ribosomal protein S12;40S ribosomal protein S12 mitochondrial;Uncharacterized protein;SJCHGC01877 protein	0
1030	augustus_masked-scaffold2489-abinit-gene-0.25	BN1106_s2489B000353	LN629506	2489	344082	344927	-	H3I745;H3ISG9;D7EKE4;G4V7T8;G4V9L9	GO:0003676;GO:0015074	IPR001584;IPR012337	Putative uncharacterized protein;Uncharacterized protein	0
1031	augustus_masked-scaffold248-abinit-gene-0.23	BN1106_s248B000366	LN627265	248	106925	159957	+	H2KR14;G4LXD8;Q5BWM0;Q5BZY2;G4LXD7			Putative uncharacterized protein;Uncharacterized protein;SJCHGC07732 protein;SJCHGC04138 protein	0
1032	augustus_masked-scaffold248-abinit-gene-0.25	BN1106_s248B000367	LN627265	248	343843	467585	-	no_uniprot	no_go	no_ipr	uncharacterised	0
1033	augustus_masked-scaffold2497-abinit-gene-0.12	BN1106_s2497B000119	LN629514	2497	89688	93921	-	G7YGS6;K1QAU6;R7V4D9;L8GC80;G3MP28		IPR007918	Putative uncharacterized protein;Uncharacterized protein;TP53-regulated inhibitor of apoptosis 1	0
1034	augustus_masked-scaffold2498-abinit-gene-0.9	BN1106_s2498B000079	LN629515	2498	112100	112756	-	G7YQU3;G7YQU0;C1L817;Q5DH56;C1L813	GO:0016021;GO:0005215	IPR023271;IPR000425;IPR022357	Aquaporin-9 (AQP-9) (Small solute channel 1);Aquaporin-9;SJCHGC02876 protein	3
1035	augustus_masked-scaffold249-abinit-gene-0.20	BN1106_s249B000384	LN627266	249	97643	100512	+	H2KQR8;C1L6E8;C1LJL0;Q5C261;G4VRE1	GO:0005741;GO:0055085	IPR023614;IPR027246	Putative mitochondrial import receptor subunit TOM40 homolog;Putative mitochondrial import receptor subunit tom40;Mitochondrial import receptor subunit TOM40;SJCHGC05929 protein	0
1036	augustus_masked-scaffold24-abinit-gene-0.36	BN1106_s24B000207	LN627041	24	22479	45315	+	G4V929			Putative sp8	0
1037	augustus_masked-scaffold2502-abinit-gene-0.21	BN1106_s2502B000203	LN629519	2502	105489	108453	+	G7YFT2;G7YP72;G7YTT0;G7YCI0;G7YG30	GO:0003676;GO:0015074	IPR001584;IPR012337;IPR021109	Uncharacterized protein;Putative uncharacterized protein	0
1038	augustus_masked-scaffold2506-abinit-gene-0.7	BN1106_s2506B000124	LN629523	2506	13154	50627	-	G7YRI3;G4VMP5;J9K1F8;B3RU11;H3D0G3	GO:0016020;GO:0008236;GO:0006508	IPR001375;IPR002469	Putative uncharacterized protein;Dipeptidyl-peptidase 9 (S09 family);Dipeptidyl-peptidase 9;Uncharacterized protein	0
1039	augustus_masked-scaffold2507-abinit-gene-0.26	BN1106_s2507B000138	LN629524	2507	104835	110712	-	no_uniprot	no_go	no_ipr	uncharacterised	1
1040	augustus_masked-scaffold250-abinit-gene-0.23	BN1106_s250B000381	LN627267	250	171677	316177	-	G7YK28			Uncharacterized protein	0
1041	augustus_masked-scaffold250-abinit-gene-0.26	BN1106_s250B000382	LN627267	250	497884	500940	+	G7YKN5;G4M122			Putative uncharacterized protein;Uncharacterized protein	0
1042	augustus_masked-scaffold251-abinit-gene-0.20	BN1106_s251B000186	LN627268	251	153861	260672	-	G4VN88;H2KTK2;Q7QG29;B0WMV8;U5EYM6	GO:0005524;GO:0004674;GO:0004672	IPR000008;IPR001623;IPR011009;IPR014019;IPR000719;IPR008271;IPR014020	Cyclin G-associated kinase;Serine/threonine kinase;AGAP003715-PA;Putative auxillin	0
1043	augustus_masked-scaffold2522-abinit-gene-0.2	BN1106_s2522B000044	LN629539	2522	26471	95767	+	G7YRL1;G4M1E6;F1Q4T5;E9QC99;H2TXM3	GO:0016021;GO:0005524;GO:0004716;GO:0004714;GO:0018108;GO:0023014;GO:0007169;GO:0007413;GO:0048066;GO:0031101;GO:0008347;GO:0048882;GO:0048914;GO:0048932;GO:0001755;GO:0014044;GO:0001964;GO:0016020	IPR000494;IPR006211;IPR006212;IPR009030;IPR011009;IPR000719;IPR017441;IPR001245;IPR020635;IPR016245;IPR008266	Uncharacterized protein;Receptor Tyrosine Kinase,putative;Epidermal growth factor receptor	0
1044	augustus_masked-scaffold2523-abinit-gene-0.18	BN1106_s2523B000202	LN629540	2523	190	35771	+	H2KVI4;G4LZW8;H3CZ30;Q4SDG1;Q5C116	GO:0005634;GO:0007049;GO:0006281	IPR004582;IPR027417	Cell cycle checkpoint protein rad17, putative;Cell cycle checkpoint protein;Uncharacterized protein;SJCHGC07129 protein	0
1045	augustus_masked-scaffold2526-abinit-gene-0.29	BN1106_s2526B000198	LN629543	2526	16947	24786	+	G7YVE0;G4VTG7;Q5DGU6	GO:0016301	IPR005301	Mps one binder kinase activator-like 2 (Mob2);Mps one binder kinase activator-like 2;SJCHGC02350 protein	0
1046	augustus_masked-scaffold2526-abinit-gene-0.31	BN1106_s2526B000200	LN629543	2526	100522	101983	+	H2KVB8;G4LX69;C1LFA8;U5EMR7;L7MET4	GO:0005524;GO:0004674;GO:0004712	IPR011009;IPR000719;IPR017441;IPR002290;IPR008271	Dual specificity protein kinase CLK2;Serine/threonine kinase;Putative lammer dual specificity kinase	0
1047	augustus_masked-scaffold2531-abinit-gene-0.4	BN1106_s2531B000068	LN629548	2531	101771	114811	-	H2KQX2;H2KQX3;G4VHL0;G4VHK7;G4LZD3		IPR003961;IPR007110;IPR013783;IPR013098;IPR003599;IPR003598;IPR013106;IPR013151	Putative uncharacterized protein Smp_204750;Putative cell adhesion molecule;Axon guidance protein;Roundabout homolog 1;Roundabout homolog 2	0
1048	augustus_masked-scaffold2535-abinit-gene-0.11	BN1106_s2535B000196	LN629552	2535	18669	19124	-	G7YUF6;H2KQ18;H2KV32;H2KV33;H2KQ17	GO:0005576;GO:0005509;GO:0030414;GO:0010466	IPR011992;IPR002048;IPR003961;IPR013783;IPR008197	Anosmin-1;Troponin C skeletal muscle;Centrin-2;Calmodulin;Calmodulin-2	3
1049	augustus_masked-scaffold2539-abinit-gene-0.18	BN1106_s2539B000160	LN629556	2539	169	15532	-	G7YQP2;G4LUV9;G4VFS2		IPR016024;IPR026827;IPR011989;IPR022716;IPR000357;IPR021133	Putative uncharacterized protein;Translational activator gcn1-related;Translational activator GCN1	1
1050	augustus_masked-scaffold253-abinit-gene-0.11	BN1106_s253B000145	LN627270	253	163314	256652	-	G7YVB5;G4VTM5;K1Q9M9;G7NZ16;F6S2M3	GO:0016021;GO:0005524;GO:0019829;GO:0000287;GO:0004012	IPR023299;IPR006539;IPR001757;IPR023214;IPR018303;IPR008250	Uncharacterized protein;Phospholipid-transporting atpase;Putative uncharacterized protein;Phospholipid-translocating ATPase;Putative phospholipid-transporting ATPase IF	0
1051	augustus_masked-scaffold2540-abinit-gene-0.6	BN1106_s2540B000086	LN629557	2540	12712	36969	-	H2KVI5;G4LZB2;C1LH63;R7USF3;C3ZIK6	GO:0016021;GO:0008324	IPR001611;IPR025875;IPR002524;IPR027469	Putative leucine-rich B7 protein isoform 1;Putative uncharacterized protein;Cation efflux family protein;Leucine-rich repeat-containing protein 23;Uncharacterized protein	1
1052	augustus_masked-scaffold2541-abinit-gene-0.6	BN1106_s2541B000042	LN629558	2541	13988	15625	-	H2KQ35;C7TZQ7;C7TZQ8;Q5C3S7;G4VBN2	GO:0000166;GO:0003723	IPR002343;IPR012677;IPR000504	ELAV-like protein 1 (Hu-antigen R);Elav (Embryonic lethal, abnormal vision,drosophila)-like protein;ELAV-like protein 2;SJCHGC08696 protein	0
1053	augustus_masked-scaffold2545-abinit-gene-0.31	BN1106_s2545B000158	LN629562	2545	67479	86835	+	C1L4I8;Q5DF30;Q86F60;G7YV71;G4VFF3	GO:0016020;GO:0005525;GO:0003924;GO:0007264	IPR027417;IPR005225;IPR001806;IPR020849	Ras-related protein Rap-1A;Putative gtp-binding protein rit;Ras-related protein M-Ras;SJCHGC06290 protein;Clone ZZD1082 mRNA sequence	0
1054	augustus_masked-scaffold2549-abinit-gene-0.22	BN1106_s2549B000286	LN629566	2549	9367	13691	+	H2KT54;Q5DB74;K1Q542;R7U103;G3NP65	GO:0005524;GO:0004674	IPR011009;IPR000719;IPR017441;IPR008271	Uncharacterized protein;Casein kinase I isoform delta;Casein kinase I isoform epsilon;SJCHGC04567 protein	0
1055	augustus_masked-scaffold2549-abinit-gene-0.27	BN1106_s2549B000288	LN629566	2549	227261	227764	+	no_uniprot	no_go	no_ipr	uncharacterised	12
1056	augustus_masked-scaffold2549-abinit-gene-0.28	BN1106_s2549B000289	LN629566	2549	226601	256276	-	G7Y5M6;C1L4K8;C5FCE5;E9FCS3;C0NAH4	GO:0005737;GO:0005524;GO:0004496;GO:0008299	IPR013750;IPR006204;IPR006203;IPR006205;IPR006206;IPR020568;IPR014721	Mevalonate kinase;Mevalonate kinase (Mevalonic aciduria);Putative mevalonate kinase	0
1057	augustus_masked-scaffold254-abinit-gene-0.14	BN1106_s254B000294	LN627271	254	39675	96895	+	G7YGB3;G4LW86;R7TQL0;B4GV01;Q29GU9		IPR019442;IPR016024	GL13068;Putative uncharacterized protein;Thyroid adenoma-associated protein homolog;GA13852;Uncharacterized protein	0
1058	augustus_masked-scaffold2550-abinit-gene-0.8	BN1106_s2550B000069	LN629567	2550	12002	13309	+	G7YA55;G7YQ58;H2KQW4;H2KT58;H2KRD7	GO:0016021;GO:0022857	IPR020846;IPR016196;IPR005828;IPR005829	Solute carrier family 22 member 5;Solute carrier family 22 member 1;Solute carrier family 22 member 2;Solute carrier family 22 member 21;Organic cation transporter protein	1
1059	augustus_masked-scaffold2556-abinit-gene-0.9	BN1106_s2556B000047	LN629573	2556	105896	108362	+	no_uniprot	no_go	no_ipr	uncharacterised	7
1060	augustus_masked-scaffold255-abinit-gene-0.12	BN1106_s255B000343	LN627272	255	248643	249059	-	no_uniprot	no_go	no_ipr	uncharacterised	0
1061	augustus_masked-scaffold2560-abinit-gene-0.9	BN1106_s2560B000141	LN629577	2560	63901	64333	+	no_uniprot	no_go	no_ipr	uncharacterised	0
1062	augustus_masked-scaffold2565-abinit-gene-0.37	BN1106_s2565B000395	LN629582	2565	139143	149605	+	G7YDI5;G4LZQ5;K1Q5I1;K1PV14;R7VBY9	GO:0005952;GO:0008603;GO:0016301	IPR018490;IPR018488;IPR000595;IPR014710;IPR002373	Putative uncharacterized protein;Uncharacterized protein;cAMP-dependent protein kinase regulatory subunit	0
1063	augustus_masked-scaffold2565-abinit-gene-0.40	BN1106_s2565B000397	LN629582	2565	182496	219116	-	H2KRM6;G4LZQ6			Putative uncharacterized protein;Uncharacterized protein	0
1064	augustus_masked-scaffold2566-abinit-gene-0.8	BN1106_s2566B000128	LN629583	2566	77039	77254	-	no_uniprot	no_go	no_ipr	uncharacterised	0
1065	augustus_masked-scaffold256-abinit-gene-0.22	BN1106_s256B000344	LN627273	256	221895	222581	+	no_uniprot	no_go	no_ipr	uncharacterised	0
1066	augustus_masked-scaffold256-abinit-gene-0.25	BN1106_s256B000346	LN627273	256	221494	260232	-	H2KSA0;G4VS53;K1Q8R4;F7CZF4;R7VAA9	GO:0009986;GO:0031463;GO:0005794;GO:0016605;GO:0004842;GO:0043066;GO:0043161	IPR011705;IPR011043;IPR015916;IPR006652;IPR000210;IPR011333;IPR013069;IPR017096	Uncharacterized protein;Kelch-like ect2 interacting protein;Kelch-like protein 20	0
1067	augustus_masked-scaffold2570-abinit-gene-0.28	BN1106_s2570B000312	LN629587	2570	215864	216579	-	G7YVD0;C1LQA8;C1LQA4;C1LQ99;Q5DBP9	GO:0005759	IPR003428;IPR005135;IPR000648	Complement component 1 Q subcomponent-binding protein, mitochondrial;Oxysterol-binding protein-related protein 9;SJCHGC06672 protein	0
1068	augustus_masked-scaffold2576-abinit-gene-0.5	BN1106_s2576B000078	LN629593	2576	20874	73627	-	G7Y474;G4LWQ0;Q5C4I6			Putative uncharacterized protein;Uncharacterized protein;SJCHGC05408 protein	0
1069	augustus_masked-scaffold257-abinit-gene-0.16	BN1106_s257B000196	LN627274	257	6150	10575	-	G7Y6A9;G7YBP2;G7Y3A3;G7YP90;G7YCI5	GO:0005525;GO:0007264	IPR027417;IPR021109;IPR001806	Uncharacterized protein;Rho-related protein racI;Transposon Ty3-G gap-Pol polyprotein;Retrovirus-related Pol polyprotein from transposon 17.6;Putative uncharacterized protein	0
1070	augustus_masked-scaffold2581-abinit-gene-0.7	BN1106_s2581B000042	LN629598	2581	58	267	-	no_uniprot	no_go	no_ipr	uncharacterised	0
1071	augustus_masked-scaffold2594-abinit-gene-0.7	BN1106_s2594B000092	LN629611	2594	2376	24897	+	G7YJQ2;G4V6V6			Putative uncharacterized protein;Uncharacterized protein	0
1072	augustus_masked-scaffold2594-abinit-gene-0.8	BN1106_s2594B000093	LN629611	2594	31540	40430	+	G7YJQ2			Uncharacterized protein	0
1073	augustus_masked-scaffold25-abinit-gene-0.27	BN1106_s25B000186	LN627042	25	379689	433197	-	C1LFP5;G7YRQ2;T1JI54;T1JPZ7;G6DMK3	GO:0016874	IPR000859	ATP-dependent DNA ligase,IPR000859 CUB,domain-containing protein;Uncharacterized protein;Putative uncharacterized protein	0
1074	augustus_masked-scaffold2604-abinit-gene-0.18	BN1106_s2604B000103	LN629621	2604	3861	22080	+	G7YJD9;G4VEW6;G4VEW7;K1PM64;I3JN00	GO:0008168;GO:0032259	IPR010286;IPR017182	Uncharacterized protein;Methyltransferase-like protein 16;Putative methyltransferase METT10D	0
1075	augustus_masked-scaffold2605-abinit-gene-0.13	BN1106_s2605B000180	LN629622	2605	14193	41861	-	H2KPS4;G4VIM0;R7TTK8;R7V4Q0;H2SUA9	GO:0008076;GO:0005249;GO:0051260	IPR005821;IPR003091;IPR028325;IPR000210;IPR011333;IPR027359;IPR003968;IPR003971;IPR003131;IPR003974	Putative voltage-gated potassium channel;Potassium voltage-gated channel protein Shab;Uncharacterized protein	0
1076	augustus_masked-scaffold2606-abinit-gene-0.3	BN1106_s2606B000104	LN629623	2606	70743	74243	+	H2KR09;H2KTY7;G4LYU9;T1E1Q6;B0XEQ6		IPR000483;IPR007110;IPR013783;IPR003598;IPR003591;IPR013098;IPR003599;IPR001611;IPR000372	Kek1;Putative uncharacterized protein;Leucine-rich repeat and fibronectin type-III domain-containing protein 5;Leucine-rich repeat-containing protein 4;Putative kek1 protein	0
1077	augustus_masked-scaffold260-abinit-gene-0.10	BN1106_s260B000196	LN627277	260	200519	214740	-	H2KR11;Q5C1C0;G4LXX9;A3F4Z3;R7UYM7	GO:0016021;GO:0004930	IPR000276;IPR017452	G-protein coupled receptor;Rhodopsin-like orphan GPCR, putative;Rhodopsin-like orphan GPCR;SJCHGC05386 protein;Uncharacterized protein	0
1078	augustus_masked-scaffold2610-abinit-gene-0.15	BN1106_s2610B000196	LN629627	2610	7462	34599	+	H2KQW0;G4VNW7	GO:0016021	IPR008952;IPR018499	Uncharacterized protein	1
1079	augustus_masked-scaffold2613-abinit-gene-0.9	BN1106_s2613B000100	LN629630	2613	20707	21693	-	G7YJS7;H2KQR1;G7Y8P5;H2KRY9;H2KRG5	GO:0016740	IPR007074	Gap-Pol polyprotein;Lipopolysaccharide choline phosphotransferase-like protein;LicD1 protein	2
1080	augustus_masked-scaffold2621-abinit-gene-0.12	BN1106_s2621B000081	LN629638	2621	66123	88741	+	G7YUS8;Q5C6P6			Putative uncharacterized protein;SJCHGC03721 protein	0
1081	augustus_masked-scaffold2622-abinit-gene-0.21	BN1106_s2622B000119	LN629639	2622	117371	133390	+	G4VKL6;G7YW96;F1QF44;H2SIA1;H9GZ00	GO:0046872;GO:0003676	IPR007087;IPR015880;IPR013087	Uncharacterized protein;Putative zinc finger protein;Zinc finger protein 26	0
1082	augustus_masked-scaffold2623-abinit-gene-0.4	BN1106_s2623B000088	LN629640	2623	55893	56276	+	G7YM88		IPR009071	Uncharacterized protein	3
1083	augustus_masked-scaffold2629-abinit-gene-0.6	BN1106_s2629B000108	LN629646	2629	87645	93107	-	H2KTG6;C4QPK2			Putative uncharacterized protein	0
1084	augustus_masked-scaffold262-abinit-gene-0.33	BN1106_s262B000409	LN627279	262	155337	176712	-	no_uniprot	no_go	no_ipr	uncharacterised	0
1085	augustus_masked-scaffold262-abinit-gene-0.37	BN1106_s262B000410	LN627279	262	471143	471913	+	H2KRM2;G4VJU9;G7YCG5;G4M0W9;Q5DF00	GO:0030246;GO:0006955	IPR001304;IPR016186;IPR016187;IPR002352	Putative uncharacterized protein;Uncharacterized protein;SJCHGC01836 protein	1
1086	augustus_masked-scaffold262-abinit-gene-0.38	BN1106_s262B000411	LN627279	262	567676	598351	-	G4VAI3;H2KSS9;Q5BZU8;F6UTS4;T1JFU1	GO:0006457;GO:0051259	IPR001623;IPR004640;IPR009073	Uncharacterized protein;Putative co-chaperone protein HscB, mitochondrial (Hsc20);Molecular chaperone HscB;SJCHGC06901 protein	0
1087	augustus_masked-scaffold2635-abinit-gene-0.34	BN1106_s2635B000228	LN629652	2635	139977	147278	-	no_uniprot	no_go	no_ipr	uncharacterised	0
1088	augustus_masked-scaffold2635-abinit-gene-0.35	BN1106_s2635B000229	LN629652	2635	141199	143499	+	no_uniprot	no_go	no_ipr	uncharacterised	0
1089	augustus_masked-scaffold2635-abinit-gene-0.36	BN1106_s2635B000230	LN629652	2635	175329	209362	-	G7YVH1;G4VA97;C1LGD3;C1LGD2;K1RF29	GO:0005543;GO:0006869	IPR000648;IPR011993;IPR001849;IPR018494	Oxysterol-binding protein-related protein 11;Putative oxysterol binding protein 9	0
1090	augustus_masked-scaffold2639-abinit-gene-0.5	BN1106_s2639B000140	LN629656	2639	24260	63034	+	G4V8H4;H2KR55;H2RUI6;Q4RYU3;H3DA13	GO:0016772;GO:0016301	IPR011009;IPR004147	Putative abc1 family;AarF domain-containing kinase;Uncharacterized protein	0
1091	augustus_masked-scaffold2639-abinit-gene-0.7	BN1106_s2639B000141	LN629656	2639	70024	71538	+	no_uniprot	no_go	no_ipr	uncharacterised	1
1092	augustus_masked-scaffold2639-abinit-gene-0.9	BN1106_s2639B000142	LN629656	2639	73673	95479	-	G7Y8Q5;G4VK58;H3B2H5;L5K4W8;F6SY37	GO:0016021	IPR018801	Uncharacterized protein;Putative uncharacterized protein;Transmembrane protein 129	0
1093	augustus_masked-scaffold263-abinit-gene-0.75	BN1106_s263B000594	LN627280	263	152174	153145	-	G4V8Z9	GO:0016020	IPR000998	Putative uncharacterized protein	0
1094	augustus_masked-scaffold263-abinit-gene-0.80	BN1106_s263B000596	LN627280	263	401096	402229	+	G7Y540;G4V5K5;Q5C797		IPR007110;IPR003599;IPR001611;IPR003591;IPR013783	Putative uncharacterized protein;Uncharacterized protein;SJCHGC04255 protein	0
1095	augustus_masked-scaffold2643-abinit-gene-0.15	BN1106_s2643B000208	LN629660	2643	1244	33208	-	G7Y8S7;C1LFV4;Q5BW74;G4VEY4;D6WV48	GO:0019166;GO:0008270;GO:0016491	IPR013154;IPR002085;IPR011032;IPR013149;IPR016040	Trans-2-enoyl-CoA reductase (NADPH);Putative uncharacterized protein;Putative zinc binding dehydrogenase;Mitochondrial trans-2-enoyl-CoA reductase;SJCHGC04006 protein	0
1096	augustus_masked-scaffold2643-abinit-gene-0.18	BN1106_s2643B000210	LN629660	2643	132683	151262	-	G7Y9E9;G7YCI0;G7YH53;G7YGQ5;G7YST8	GO:0003676;GO:0015074	IPR001584;IPR012337	Uncharacterized protein;Putative uncharacterized protein	0
1097	augustus_masked-scaffold2647-abinit-gene-0.18	BN1106_s2647B000170	LN629664	2647	9994	59564	+	G4LYY6;Q8WSM2;H2KRL7;G4VNM3;D5JEH1	GO:0016021;GO:0005524;GO:0004713;GO:0018108	IPR001828;IPR011009;IPR028082;IPR000719;IPR017441;IPR001245;IPR008266;IPR020635	Venus kinase receptor 2;Tyrosine kinase;Insulin receptor;Receptor tyrosine kinase	0
1098	augustus_masked-scaffold2649-abinit-gene-0.13	BN1106_s2649B000146	LN629666	2649	93918	120845	-	G7YBB4;C1LGB8;C1LGB9;G4VR21;F1R5K1	GO:0016021	IPR008429	Cleft lip and palate transmembrane protein 1 homolog;Cleft lip and palate associated transmembrane protein-related	0
1099	augustus_masked-scaffold2654-abinit-gene-0.13	BN1106_s2654B000100	LN629671	2654	18814	50787	+	G7YIA1	GO:0017053;GO:0007049;GO:0006351	IPR028305;IPR010561	Protein lin-9 homolog	0
1100	augustus_masked-scaffold2655-abinit-gene-0.32	BN1106_s2655B000261	LN629672	2655	163683	201597	-	G4VSS8			Uncharacterized protein	0
1101	augustus_masked-scaffold2659-abinit-gene-0.13	BN1106_s2659B000116	LN629676	2659	2272	29212	+	G7YS51		IPR019391	Putative uncharacterized protein	0
1102	augustus_masked-scaffold265-abinit-gene-0.26	BN1106_s265B000354	LN627282	265	76339	77010	+	no_uniprot	no_go	no_ipr	uncharacterised	0
1103	augustus_masked-scaffold265-abinit-gene-0.28	BN1106_s265B000355	LN627282	265	271602	272858	-	H3J1H8;H3IYW1;I1EBQ8;H3J663;H3IA21	GO:0003723;GO:0003964;GO:0015074;GO:0006278;GO:0004190;GO:0006508	IPR001584;IPR012337;IPR000477;IPR001969;IPR018061;IPR001995;IPR021109;IPR015416	Uncharacterized protein	2
1104	augustus_masked-scaffold2663-abinit-gene-0.6	BN1106_s2663B000056	LN629680	2663	11383	16468	-	no_uniprot	no_go	no_ipr	uncharacterised	0
1105	augustus_masked-scaffold2664-abinit-gene-0.19	BN1106_s2664B000144	LN629681	2664	77466	78969	+	no_uniprot	no_go	no_ipr	uncharacterised	1
1106	augustus_masked-scaffold2669-abinit-gene-0.5	BN1106_s2669B000063	LN629686	2669	31210	86231	-	G7Y2S3;G4M0R4;T1G5T9;R7TRG4;Q768S2	GO:0016020;GO:0008021;GO:0005215;GO:0006886;GO:0008270;GO:0046872;GO:0016079	IPR004000;IPR000008;IPR001565;IPR010911;IPR011011;IPR013083;IPR001841;IPR017455	Rabphilin-3a, putative;Rabphilin-3A;Rabphilin;Uncharacterized protein	0
1107	augustus_masked-scaffold2670-abinit-gene-0.4	BN1106_s2670B000091	LN629687	2670	55465	92642	-	G4VRR9;H2KR15;G7Y9N4;I3MV83;Q5F465	GO:0008270;GO:0005737;GO:0004842;GO:0006511	IPR002867;IPR017907;IPR001841;IPR013083	Putative ariadne-1 protein homolog (Ari-1) (Ubiquitin-conjugating enzyme E2-binding protein 1);Ariadne-1;Uncharacterized protein	0
1108	augustus_masked-scaffold2672-abinit-gene-0.17	BN1106_s2672B000130	LN629689	2672	75438	121954	-	G4VAW7;H2KTD1;Q5DHX8			Putative uncharacterized protein;SJCHGC08916 protein	0
1109	augustus_masked-scaffold2673-abinit-gene-0.11	BN1106_s2673B000070	LN629690	2673	85007	91085	+	G7YMJ7;Q5XGI2;F6ZBI7;L5K3Y1;R7URQ3	GO:0005743;GO:0003857;GO:0070403;GO:0006631	IPR022694;IPR006180;IPR006176;IPR006108;IPR008927;IPR013328;IPR016040	Uncharacterized protein;3-hydroxyacyl-CoA dehydrogenase;Hydroxyacyl-coenzyme A dehydrogenase, mitochondrial;L-3-hydroxyacyl-Coenzyme A dehydrogenase, short chain;Short chain 3-hydroxyacyl-CoA dehydrogenase, mitochondrial	0
1110	augustus_masked-scaffold2676-abinit-gene-0.1	BN1106_s2676B000076	LN629693	2676	30030	30905	+	H2KSF7	GO:0008080	IPR016181;IPR000182	Putative N-acetyltransferase	0
1111	augustus_masked-scaffold2682-abinit-gene-0.24	BN1106_s2682B000164	LN629699	2682	86278	86550	+	Q3KZ48;G4M064;G7YRC7;F6TCW5;J9JVZ2		IPR000108;IPR001452	Uncharacterized protein;Dab2-interacting protein-like;CD2-associated protein;SJCHGC04407 protein	0
1112	augustus_masked-scaffold2686-abinit-gene-0.17	BN1106_s2686B000192	LN629703	2686	40780	41946	-	Q4QQD2;Q6IFU1;G7Y5N0;C7C204;C7C205	GO:0003723;GO:0003964;GO:0008270;GO:0015074;GO:0006278;GO:0003676	IPR005312;IPR001584;IPR008042;IPR012337;IPR000477;IPR001878	Gag-Pol polyprotein;WDFY family member 4;Gag-pol polyprotein;Pol polyprotein	1
1113	augustus_masked-scaffold2686-abinit-gene-0.20	BN1106_s2686B000193	LN629703	2686	91931	92647	-	G7YPC5;G7YWU6;H2KTQ2;G7YNM6;C1L443	GO:0005794;GO:0016021;GO:0047915;GO:0006486;GO:0008378	IPR002659	Beta-1,3-galactosyltransferase brn;Beta-1 3-galactosyltransferase brn;Beta-1 3-galactosyltransferase 5;Beta-1 3-galactosyltransferase 1;UDP-glcNAc:betaGal beta-1 3-N-acetylglucosaminyltransferase 5	1
1114	augustus_masked-scaffold2688-abinit-gene-0.26	BN1106_s2688B000251	LN629705	2688	129563	213857	+	G4VRK6;G4VRK7;H3I6I1;A9JR92;H2Z5J7	GO:0046872;GO:0003676;GO:0008479;GO:0008616	IPR007087;IPR015880;IPR013087;IPR002616;IPR013083	Zgc:171837 protein;Putative queuine tRNA-ribosyltransferase;Uncharacterized protein	0
1115	augustus_masked-scaffold2689-abinit-gene-0.2	BN1106_s2689B000129	LN629706	2689	49539	51530	+	G7YVV9			Putative uncharacterized protein	1
1116	augustus_masked-scaffold2689-abinit-gene-0.3	BN1106_s2689B000130	LN629706	2689	60963	120245	-	G7YVW0;G4LXK9;H9KPL6;B4L1I6;T1PCA3	GO:0004725;GO:0035335	IPR001251;IPR011074;IPR000387;IPR016130;IPR000242	GI14758;Protein-tyrosine phosphatase n9, putative;Tyrosine-protein phosphatase non-receptor type 9;Uncharacterized protein;Protein-tyrosine phosphatase	0
1117	augustus_masked-scaffold268-abinit-gene-0.35	BN1106_s268B000422	LN627285	268	150963	293540	+	G7YLD7;G4M0F0;D6WJ64;F6ZRJ8;L7M5E4		IPR019460;IPR000626	Putative uncharacterized protein;Uncharacterized protein;RB1-inducible coiled-coil protein 1;Putative rb1-inducible coiled-coil 1	0
1118	augustus_masked-scaffold2694-abinit-gene-0.12	BN1106_s2694B000164	LN629711	2694	108858	109337	+	C7C211;Q4QQD7;C7C212;H3AYF0;L7MMP3	GO:0003723;GO:0003964;GO:0006278	IPR000477;IPR027299;IPR000305	Reverse transcriptase;Uncharacterized protein;Putative tick transposon	0
1119	augustus_masked-scaffold2694-abinit-gene-0.13	BN1106_s2694B000165	LN629711	2694	211888	234892	+	H2KNH3;G4VTR1	GO:0016021;GO:0004930	IPR000276;IPR017452	Putative rhodopsin-like orphan GPCR;Cholecystokinin receptor type A	12
1120	augustus_masked-scaffold2696-abinit-gene-0.16	BN1106_s2696B000152	LN629713	2696	145074	149533	-	C7C1Z0;Q4QQD3;H3J1H8;G7YME8;G7YRG1	GO:0003723;GO:0003964;GO:0008270;GO:0015074;GO:0006278;GO:0003676	IPR001584;IPR018061;IPR021109;IPR012337;IPR000477;IPR001878;IPR015416	Gap-Pol polyprotein;Uncharacterized protein;Gag-pol polyprotein	0
1121	augustus_masked-scaffold2697-abinit-gene-0.10	BN1106_s2697B000088	LN629714	2697	66986	91279	-	no_uniprot	no_go	no_ipr	uncharacterised	0
1122	augustus_masked-scaffold269-abinit-gene-0.26	BN1106_s269B000232	LN627286	269	129641	177621	-	no_uniprot	no_go	no_ipr	uncharacterised	0
1123	augustus_masked-scaffold26-abinit-gene-0.37	BN1106_s26B000444	LN627043	26	502235	532704	+	G7YDR0;G4VGC7;B3LZ42;B4JUU1;B4QV28	GO:0003676;GO:0000166	IPR012677;IPR000504	GF16747;GH15012;GD19192;Uncharacterized protein;Protein couch potato	0
1124	augustus_masked-scaffold26-abinit-gene-0.38	BN1106_s26B000445	LN627043	26	598212	635478	-	C1LF03;G4VAD0;G7YW19;K7X0T8;K1QZZ7	GO:0046872	IPR000571	Translation machinery-associated protein 46;Putative zinc finger protein;Zinc finger CCCH domain-containing protein 15;Zinc finger protein	0
1125	augustus_masked-scaffold2701-abinit-gene-0.11	BN1106_s2701B000136	LN629718	2701	46193	92190	-	G7YWA9;K1Q1N2;H9GAR8;M7BEW3;E2RB00	GO:0005813;GO:0000578;GO:0033504;GO:0030900;GO:0001947;GO:0001701;GO:0035264;GO:0043066;GO:0001843;GO:0030903;GO:0007224	IPR026123	Uncharacterized protein;SCL-interrupting locus protein	0
1126	augustus_masked-scaffold2702-abinit-gene-0.13	BN1106_s2702B000153	LN629719	2702	143702	144346	-	Q4QQD7;C7C211;C7C212;H3HJ32;I7HI75	GO:0003723;GO:0003964;GO:0006278	IPR000477	Reverse transcriptase;Uncharacterized protein;Putative reverse transcriptase	0
1127	augustus_masked-scaffold2705-abinit-gene-0.29	BN1106_s2705B000287	LN629722	2705	341870	347944	+	G7Y7Y2;G4VCN4;K1QAS9;R7T3K1;D2A5Q8	GO:0016020;GO:0005525;GO:0003924;GO:0007264	IPR027417;IPR005225;IPR001806;IPR020849	Putative uncharacterized protein GLEAN_15129;Ras-like family;Ras-like family 10 member B;Ras-like protein family member 10B;Uncharacterized protein	0
1128	augustus_masked-scaffold2709-abinit-gene-0.10	BN1106_s2709B000128	LN629726	2709	83313	83756	-	no_uniprot	no_go	no_ipr	uncharacterised	0
1129	augustus_masked-scaffold2711-abinit-gene-0.10	BN1106_s2711B000105	LN629728	2711	37085	55138	-	no_uniprot	no_go	no_ipr	uncharacterised	0
1130	augustus_masked-scaffold2712-abinit-gene-0.8	BN1106_s2712B000076	LN629729	2712	1243	10184	-	G7YN12;G4VBE8;H2KNX7;G4V8Q1;G7PLC7	GO:0005543	IPR000008;IPR010439;IPR014770;IPR011993;IPR001849	Putative calcium-dependent activator protein for secretion;Putative uncharacterized protein Smp_212550;Putative uncharacterized protein;Calcium-dependent secretion activator 1	0
1131	augustus_masked-scaffold2715-abinit-gene-0.15	BN1106_s2715B000094	LN629732	2715	1325	44690	-	G4LWN0;G7YUR8;Q5C350;H2KVV6		IPR022782	Putative uncharacterized protein;SJCHGC05583 protein	0
1132	augustus_masked-scaffold2726-abinit-gene-0.11	BN1106_s2726B000109	LN629743	2726	53855	81476	-	H2KPQ6;T2M2S6;A7SRJ4;R7TD26;E9PI05	GO:0005929	IPR001202	Predicted protein;Centrosomal protein of 164 kDa;Uncharacterized protein	0
1133	augustus_masked-scaffold2729-abinit-gene-0.22	BN1106_s2729B000152	LN629746	2729	226881	228788	+	H2KUJ2;H2KS74;F6Y745;B8Q2V9;C4IXV6	GO:0016021;GO:0005216	IPR027359;IPR005821	Two pore channel 3;Uncharacterized protein;Two pore calcium channel protein 1B;Two pore calcium channel protein 1	1
1134	augustus_masked-scaffold272-abinit-gene-0.34	BN1106_s272B000344	LN627289	272	215257	256461	-	no_uniprot	no_go	no_ipr	uncharacterised	1
1135	augustus_masked-scaffold2732-abinit-gene-0.15	BN1106_s2732B000104	LN629749	2732	69190	72898	+	no_uniprot	no_go	no_ipr	uncharacterised	0
1136	augustus_masked-scaffold2736-abinit-gene-0.19	BN1106_s2736B000188	LN629753	2736	75012	118977	-	D7R925;A8TKU6;G4VJ94;G8H3N8;G8H3N9	GO:0016791;GO:0016311;GO:0004035	IPR017849;IPR001952;IPR017850	Alkaline phosphatase;Putative alkaline phosphatase;Alkaline phosphatase 1;Alkaline phosphatase 2	0
1137	augustus_masked-scaffold2737-abinit-gene-0.5	BN1106_s2737B000060	LN629754	2737	52318	104439	-	G7YTL6;Q5C1Y6;R7TL68;K1PBY4;C1LFV3		IPR012937	Protein FAM46C;Putative uncharacterized protein;Protein FAM46A;SJCHGC05065 protein;Uncharacterized protein	0
1138	augustus_masked-scaffold2738-abinit-gene-0.4	BN1106_s2738B000129	LN629755	2738	19181	117029	-	G7YSX5;G4VR18;T1HXL4;I3KU71;G7MYK1	GO:0005524;GO:0004709;GO:0000186;GO:0000165;GO:0004713;GO:0018108;GO:0004674	IPR000095;IPR011009;IPR015785;IPR000719;IPR017441;IPR001245;IPR008271;IPR001452;IPR016231;IPR020635	Serine/threonine kinase;Putative uncharacterized protein;Mitogen-activated protein kinase kinase kinase 9;Uncharacterized protein	0
1139	augustus_masked-scaffold273-abinit-gene-0.20	BN1106_s273B000154	LN627290	273	270372	273073	-	G7YF00;C4QKR1	GO:0003677;GO:0006352;GO:0003743	IPR012295;IPR000814;IPR015445	TATA-binding protein-related;Transcription initiation factor TFIID TATA-box-binding protein	0
1140	augustus_masked-scaffold2741-abinit-gene-0.30	BN1106_s2741B000349	LN629758	2741	27920	104452	+	G7YDV9;G4VLF8;S4RXF3;L7LVZ8;C3YU03	GO:0048208	IPR024880;IPR024340	Putative uncharacterized protein;Rgpr-related;Protein transport protein Sec16B;Uncharacterized protein	0
1141	augustus_masked-scaffold2747-abinit-gene-0.8	BN1106_s2747B000110	LN629764	2747	160875	164539	+	G7Y6W4;G7YQT7;G7YKT1;G7YBP2;G7YFW7			Retrovirus-related Pol polyprotein from transposon gypsy;Transposon Ty3-G gap-Pol polyprotein;Uncharacterized protein;Retrovirus-related Pol polyprotein from transposon 17.6;Transposon Ty3-I gap-Pol polyprotein	0
1142	augustus_masked-scaffold274-abinit-gene-0.35	BN1106_s274B000296	LN627291	274	192227	285777	-	H2KUN9;Q26599;G7YP25;G4VHK5;G7YDA8	GO:0016021;GO:0005524;GO:0008559;GO:0006200;GO:0042626	IPR003593;IPR011527;IPR003439;IPR017871;IPR001140;IPR027417	Smdr2;ATP-binding cassette subfamily B (MDR/TAP) member 1;Multidrug resistance protein 1;SMDR2	0
1143	augustus_masked-scaffold2750-abinit-gene-0.9	BN1106_s2750B000114	LN629767	2750	45336	45605	+	no_uniprot	no_go	no_ipr	uncharacterised	0
1144	augustus_masked-scaffold2758-abinit-gene-0.15	BN1106_s2758B000089	LN629775	2758	12044	19812	-	G7Y851;G4VCB9			Putative uncharacterized protein;Uncharacterized protein	0
1145	augustus_masked-scaffold2758-abinit-gene-0.18	BN1106_s2758B000091	LN629775	2758	89745	93062	-	H2KR56;G7YC93;H2KR57;H0WQG3;F1MBR9	GO:0016021;GO:0005886;GO:0004016;GO:0000166;GO:0007409;GO:0006171;GO:0035556;GO:0007616;GO:0016849;GO:0009190	IPR001054;IPR018297	Adenylate cyclase type 1;Adenylate cyclase 9;Uncharacterized protein	1
1146	augustus_masked-scaffold2759-abinit-gene-0.24	BN1106_s2759B000078	LN629776	2759	72396	87827	-	G4V8K9;G7YWA0;K1PCV9;B4MTP1;B4P975		IPR018863	GK23792;GE12779;Putative uncharacterized protein;Uncharacterized protein	1
1147	augustus_masked-scaffold275-abinit-gene-0.10	BN1106_s275B000146	LN627292	275	165367	211783	-	G4V941;G7YTE6;G4VSV6;Q2L6N1;G4VGC5	GO:0005921;GO:0016021;GO:0006811	IPR000990		0
1148	augustus_masked-scaffold2760-abinit-gene-0.17	BN1106_s2760B000136	LN629777	2760	13834	22568	-	no_uniprot	no_go	no_ipr	uncharacterised	0
1149	augustus_masked-scaffold2764-abinit-gene-0.10	BN1106_s2764B000112	LN629781	2764	34893	109402	-	H2KUV8;G4VS65;R7VBV1;K1RKA3;T1IQP9		IPR008145;IPR008144;IPR027417;IPR001478;IPR011511;IPR001452;IPR020590;IPR004172	Cell polarity protein;MAGUK p55 subfamily member 5;Uncharacterized protein	0
1150	augustus_masked-scaffold2773-abinit-gene-0.16	BN1106_s2773B000090	LN629790	2773	177110	208411	-	G4VBV8;F6Q1V3;G3W440;E9GTU0;K1QUJ2	GO:0016020;GO:0004872;GO:0007275	IPR016201;IPR001627;IPR027231;IPR000884;IPR015943;IPR002165	Putative uncharacterized protein;Uncharacterized protein;Semaphorin-5A	0
1151	augustus_masked-scaffold2774-abinit-gene-0.17	BN1106_s2774B000079	LN629791	2774	28955	42462	+	G7YAV6;G7YWH1;G7YWH5;H2KVD4;G7Y911	GO:0004725;GO:0035335	IPR000387;IPR016130;IPR013783	Uncharacterized protein;Putative uncharacterized protein	3
1152	augustus_masked-scaffold2774-abinit-gene-0.18	BN1106_s2774B000080	LN629791	2774	68311	72258	+	G7Y911;H2KVD4;G7YAV6;G7YFB4	GO:0004725;GO:0035335;GO:0005524;GO:0004674	IPR000387;IPR016130;IPR011009;IPR000719;IPR008271;IPR013783	Uncharacterized protein;Cyclin-dependent kinase-like;Putative uncharacterized protein	1
1153	augustus_masked-scaffold2776-abinit-gene-0.9	BN1106_s2776B000090	LN629793	2776	33263	34921	-	G7YK44;C4QPH4;C4QPH5;B3DLM0;F7A596	GO:0003824;GO:0004467;GO:0001676;GO:0005811;GO:0005739;GO:0047676;GO:0031957;GO:0060136;GO:0008610;GO:0032307;GO:0030307	IPR020845;IPR000873	LOC100174803 protein;FAA4 Long-chain-fatty-acid--CoA ligase 4;Long-chain-fatty-acid--CoA ligase;Uncharacterized protein;Long-chain acyl-CoA synthetase	0
1154	augustus_masked-scaffold2777-abinit-gene-0.12	BN1106_s2777B000100	LN629794	2777	95962	101800	-	H2KS35;H2KVH3;G7YGH8;G4V5U5;Q7QGY2	GO:0005615;GO:0004866;GO:0010951	IPR009048;IPR011626;IPR002890;IPR000742;IPR013032;IPR001599;IPR019742;IPR019565;IPR008930;IPR014756;IPR002049	Putative macroglobulin/complement;Alpha-2-macroglobulin-like protein 1;Delta-like protein 4;Delta-like protein B;AGAP010940-PA	1
1155	augustus_masked-scaffold277-abinit-gene-0.11	BN1106_s277B000168	LN627294	277	55225	119004	+	G7YII9;G4VAF0;G4VAE9;H2KQQ8		IPR019394	Putative uncharacterized protein;Uncharacterized protein	0
1156	augustus_masked-scaffold2783-abinit-gene-0.15	BN1106_s2783B000072	LN629800	2783	55491	63014	+	H2KPH4;G4VII5;Q5C567	GO:0008270	IPR001478;IPR001781	Putative uncharacterized protein;LIM domain only protein 7;SJCHGC06958 protein	0
1157	augustus_masked-scaffold2783-abinit-gene-0.16	BN1106_s2783B000073	LN629800	2783	78136	82975	+	no_uniprot	no_go	no_ipr	uncharacterised	0
1158	augustus_masked-scaffold2788-abinit-gene-0.13	BN1106_s2788B000117	LN629805	2788	55179	55490	-	no_uniprot	no_go	no_ipr	uncharacterised	0
1159	augustus_masked-scaffold2788-abinit-gene-0.14	BN1106_s2788B000118	LN629805	2788	55971	56714	-	T1GXB5;G7YBN7;G7YAS4;G7Y5Z0;G7Y707	GO:0016021;GO:0005871;GO:0005874;GO:0005524;GO:0003777;GO:0008233;GO:0007018;GO:0006508;GO:0006465	IPR001247;IPR020568;IPR022309;IPR027640;IPR019821;IPR001752;IPR027417;IPR019759;IPR015927;IPR001733	Exosome complex component RRP43;Ribosome biogenesis protein NSA2;Uncharacterized protein;Kinesin family member 3/17	0
1160	augustus_masked-scaffold2788-abinit-gene-0.15	BN1106_s2788B000119	LN629805	2788	58941	59246	-	no_uniprot	no_go	no_ipr	uncharacterised	0
1161	augustus_masked-scaffold2788-abinit-gene-0.17	BN1106_s2788B000121	LN629805	2788	83337	85002	-	C7C211;C7C212;Q4QQD7;I7HI75;G6CS47	GO:0003723;GO:0003964;GO:0006278;GO:0016021;GO:0022857	IPR000477;IPR000305;IPR016196;IPR005828	Reverse transcriptase;Putative reverse transcriptase	0
1162	augustus_masked-scaffold278-abinit-gene-0.58	BN1106_s278B000799	LN627295	278	245527	317824	-	G4VK99;G7YNK8;R7VFG1;A7RPA9;N6U3K0	GO:0008565;GO:0031204	IPR001623;IPR014756;IPR027137;IPR004179	Predicted protein;DNAj-related;Translocation protein SEC63;Uncharacterized protein	0
1163	augustus_masked-scaffold278-abinit-gene-0.62	BN1106_s278B000802	LN627295	278	426626	599950	+	H2KTT9;G4VK15;G4VK16;Q5BYC8;F1KQD2	GO:0005622;GO:0005085;GO:0051056;GO:0007264	IPR018490;IPR000595;IPR001478;IPR000159;IPR000651;IPR008937;IPR023578;IPR001895;IPR014710	Rap guanine nucleotide exchange factor 2;Putative pdz domain containing guanine nucleotide exchange factor, pdz-gef;Putative uncharacterized protein;SJCHGC07555 protein	0
1164	augustus_masked-scaffold278-abinit-gene-0.63	BN1106_s278B000803	LN627295	278	576807	589835	-	no_uniprot	no_go	no_ipr	uncharacterised	0
1165	augustus_masked-scaffold2792-abinit-gene-0.13	BN1106_s2792B000264	LN629809	2792	49819	89236	-	H2KP29;C1LKD2;G4VIL2;G4V9H2;G7YJJ0	GO:0005921;GO:0016021;GO:0006811	IPR000990		0
1166	augustus_masked-scaffold2797-abinit-gene-0.9	BN1106_s2797B000145	LN629814	2797	77352	93981	-	G7YGC8;H2MIQ5;G4VRD8;C1BIR9;M4AN65	GO:0016020;GO:0051539;GO:0016651;GO:0008137	IPR001450;IPR017896;IPR017900;IPR010226	NADH dehydrogenase iron-sulfur protein 8, mitochondrial;Putative nadh-ubiquinone oxidoreductase 1, chain;NADH dehydrogenase (Ubiquinone) Fe-S protein 8;Uncharacterized protein	0
1167	augustus_masked-scaffold279-abinit-gene-0.36	BN1106_s279B000273	LN627296	279	184241	190359	-	no_uniprot	no_go	no_ipr	uncharacterised	0
1168	augustus_masked-scaffold279-abinit-gene-0.38	BN1106_s279B000274	LN627296	279	309263	310019	-	G7YH74;Q5C0T8;G4VC58;C1LIU0;C1LIT8	GO:0008234;GO:0004221;GO:0016579;GO:0006511	IPR006615;IPR018200;IPR001394;IPR028134	SJCHGC04336 protein	0
1169	augustus_masked-scaffold2800-abinit-gene-0.6	BN1106_s2800B000128	LN629817	2800	34951	116657	-	G4VE87;G7Y2H1;G7YX85;M4A799;G7YN49		IPR018834;IPR019458;IPR002716;IPR011990	Putative uncharacterized protein;Protein SMG6;Uncharacterized protein	0
1170	augustus_masked-scaffold2801-abinit-gene-0.7	BN1106_s2801B000132	LN629818	2801	141511	141909	-	no_uniprot	no_go	no_ipr	uncharacterised	0
1171	augustus_masked-scaffold2804-abinit-gene-0.36	BN1106_s2804B000288	LN629821	2804	170868	173798	-	B4E163;E7ETD8;I1HF73;Q95V51;B3PAQ6	GO:0004721;GO:0042587;GO:0000164;GO:0004722;GO:0006470;GO:0005979;GO:0005981	IPR004843;IPR006186		0
1172	augustus_masked-scaffold2804-abinit-gene-0.37	BN1106_s2804B000289	LN629821	2804	208043	217558	-	G7Y7D3;C1LFD7;G4V6N7;J9K780;D6WK54	GO:0016021;GO:0008146	IPR010635;IPR005331;IPR027417	Heparan sulfate 6-O-sulfotransferase 1a;Putative uncharacterized protein;Putative heparan sulfate 6-o-sulfotransferase;Heparan-sulfate 6-O-sulfotransferase 1-A;Uncharacterized protein	0
1173	augustus_masked-scaffold280-abinit-gene-0.16	BN1106_s280B000156	LN627297	280	154506	155915	-	G7YP00;H2YQ04;Q1RLC3;C3XUC3;Q16PP0	GO:0008270;GO:0004842	IPR008974;IPR001841;IPR013083;IPR001293;IPR013323	Putative uncharacterized protein;Cysteine and histidine-rich protein 1 homolog;Uncharacterized protein;AAEL011575-PA;Zinc finger protein	3
1174	augustus_masked-scaffold2810-abinit-gene-0.4	BN1106_s2810B000146	LN629827	2810	37838	99933	-	G7YMN3;G4VFB7;T1FSG4;R7U038;H3ASC6	GO:0031461;GO:0006511;GO:0009790;GO:0001944	IPR016158;IPR001373;IPR019559;IPR016159;IPR011991;IPR016157	Putative cullin-2 (Cul-2);Cullin 2;Uncharacterized protein	0
1175	augustus_masked-scaffold2811-abinit-gene-0.20	BN1106_s2811B000136	LN629828	2811	76780	77715	-	C1L5V7;B5B7Q7;C1LIB0;G4VF32;R7UTX6	GO:0005744;GO:0030150	IPR005341	Putative uncharacterized protein;Mitochondrial import inner membrane translocase subunit TIM16;Putative mitochondria associated granulocyte macrophage csf signaling molecule;Uncharacterized protein	0
1176	augustus_masked-scaffold2814-abinit-gene-0.29	BN1106_s2814B000177	LN629831	2814	196702	198192	+	H2KPQ4;H2KQ12;G0VFM6;G4YZD1;H2KQ11	GO:0005524;GO:0004674;GO:0004672	IPR020636;IPR000253;IPR011009;IPR000719;IPR017441;IPR002290;IPR008271;IPR008984	Uncharacterized protein;Putative uncharacterized protein;Calcium/calmodulin-dependent protein kinase I;Ca2+/calmodulin-dependent protein kinase	0
1177	augustus_masked-scaffold2819-abinit-gene-0.13	BN1106_s2819B000107	LN629836	2819	155410	198593	-	no_uniprot	no_go	no_ipr	uncharacterised	0
1178	augustus_masked-scaffold2824-abinit-gene-0.24	BN1106_s2824B000279	LN629841	2824	176047	191985	-	no_uniprot	no_go	no_ipr	uncharacterised	9
1179	augustus_masked-scaffold2828-abinit-gene-0.16	BN1106_s2828B000185	LN629845	2828	181826	223069	-	G7YDP0;G4VIN8;K1R6W9;R7VAE7;T1EM86	GO:0042578;GO:0046856;GO:0000166	IPR005135;IPR000300;IPR002013;IPR015047;IPR012677	Putative synaptojanin;Phosphatidylinositol-bisphosphatase;Synaptojanin-1;Uncharacterized protein	0
1180	augustus_masked-scaffold282-abinit-gene-0.27	BN1106_s282B000334	LN627299	282	442286	442957	+	C7C211;Q4QQD7;C7C212;C7C210;I7HI75	GO:0003723;GO:0003964;GO:0006278	IPR000477	Reverse transcriptase;Putative reverse transcriptase	0
1181	augustus_masked-scaffold2836-abinit-gene-0.8	BN1106_s2836B000130	LN629853	2836	32497	36411	+	no_uniprot	no_go	no_ipr	uncharacterised	0
1182	augustus_masked-scaffold2841-abinit-gene-0.11	BN1106_s2841B000097	LN629858	2841	1	57422	+	G7YK29;G4VHQ9;K1PZJ2;E9HR94;E9IQE3	GO:0032784;GO:0006357;GO:0003746	IPR005824;IPR024945;IPR022581;IPR017071;IPR005100;IPR006645;IPR008991;IPR014722	Putative uncharacterized protein;Putative suppressor of ty;Transcription elongation factor SPT5	0
1183	augustus_masked-scaffold2844-abinit-gene-0.13	BN1106_s2844B000230	LN629861	2844	8911	39358	+	G7YWV7;C1LG55;C1LG56;G4V712;E9H655	GO:0005524;GO:0004715;GO:0018108;GO:0004713	IPR011009;IPR000719;IPR017441;IPR001245;IPR008266;IPR020635;IPR000980;IPR001452	Tyrosine-protein kinase CSK;Putative uncharacterized protein;Tyrosine kinase	0
1184	augustus_masked-scaffold2845-abinit-gene-0.6	BN1106_s2845B000093	LN629862	2845	53539	66581	-	no_uniprot	no_go	no_ipr	uncharacterised	1
1185	augustus_masked-scaffold2845-abinit-gene-0.7	BN1106_s2845B000094	LN629862	2845	102631	149840	-	G7YFD4;G4VJ17;G4VJ15;G7YTB4;G4LXJ7	GO:0016020;GO:0005272;GO:0035725;GO:0016021	IPR001873	Acid sensing ion channel 4, pituitary, putative;Putative uncharacterized protein;Amiloride-sensitive cation channel 4-A	0
1186	augustus_masked-scaffold2848-abinit-gene-0.9	BN1106_s2848B000228	LN629865	2848	152060	216388	-	H2KTX8;Q5DEE1;G4VNB5	GO:0016021	IPR000483	Putative leucine-rich transmembrane proteins;Putative uncharacterized protein;SJCHGC09190 protein	0
1187	augustus_masked-scaffold2849-abinit-gene-0.6	BN1106_s2849B000110	LN629866	2849	61978	86292	+	H2KQZ5;E9JER6;T1DF93;B1NWW0;T1DF47	GO:0016021;GO:0004930;GO:0007275;GO:0016055;GO:0016020;GO:0004888;GO:0007166	IPR000539;IPR015526;IPR020067;IPR017981	Frizzled receptor-like protein;Frizzled 9;Frizzled 9/10 protein;Fzd-4-2;Fzd-4-1b	0
1188	augustus_masked-scaffold284-abinit-gene-0.22	BN1106_s284B000277	LN627301	284	4139	4603	+	G7Y7A8;G4M097;Q5BXT8;C1LKK5;C1LKK8	GO:0005739;GO:0008199;GO:0004322;GO:0016226	IPR017789;IPR002908;IPR020895	Frataxin homolog, mitochondrial;Frataxin homolog, mitochondrial,putative;Frataxin mitochondrial;SJCHGC08926 protein	0
1189	augustus_masked-scaffold284-abinit-gene-0.28	BN1106_s284B000281	LN627301	284	232410	249449	+	H2KNJ9;G4VND4;Q5D8S5	GO:0006355	IPR019519	Uncharacterized protein;SJCHGC02506 protein	0
1190	augustus_masked-scaffold284-abinit-gene-0.30	BN1106_s284B000282	LN627301	284	409426	414736	+	no_uniprot	no_go	no_ipr	uncharacterised	0
1191	augustus_masked-scaffold2851-abinit-gene-0.2	BN1106_s2851B000084	LN629868	2851	1971	5579	+	H2KUG2;G4VC16;C1LEK6	GO:0004069;GO:0080130;GO:0046872;GO:0003676	IPR007087;IPR015880;IPR013087	Glutamic-oxaloacetic transaminase 1;Putative zinc finger protein;Zinc finger protein YGR067C	0
1192	augustus_masked-scaffold2853-abinit-gene-0.11	BN1106_s2853B000163	LN629870	2853	161736	180745	-	H2KQF3;G4VAM3		IPR001611;IPR000938	Putative tubulin-specific chaperone E;Tubulin-specific chaperone E	0
1193	augustus_masked-scaffold2853-abinit-gene-0.8	BN1106_s2853B000165	LN629870	2853	65424	67986	+	H2KQF4;G4VAM4;Q2V892;Q7YTB3;Q8MXW9	GO:0005634;GO:0043565;GO:0003700;GO:0006351	IPR001766;IPR018122;IPR011991	Putative forkhead protein/ forkhead protein domain;Forkhead box protein G1;Forkhead transcription factor G;Brain factor 1;Winged helix/forkhead transcription factor	11
1194	augustus_masked-scaffold285-abinit-gene-0.86	BN1106_s285B000833	LN627302	285	858562	859593	-	H2KUW4;R7VDG5;I1JB53;C6T2Y6;I3SSE8	GO:0005509	IPR011992;IPR018247;IPR002048	Uncharacterized protein;Calmodulin-like protein 1	3
1195	augustus_masked-scaffold2860-abinit-gene-0.9	BN1106_s2860B000095	LN629877	2860	9619	16045	-	C1LI69;C1LI67;C1LI68;G4LXC2;H2KVF3	GO:0005634;GO:0003677;GO:0006355;GO:0006351	IPR002100	Putative Serum response factor;Srf homolog, putative;Serum response factor	0
1196	augustus_masked-scaffold2862-abinit-gene-0.17	BN1106_s2862B000103	LN629879	2862	232140	236310	-	G4LXI9;C1LSY7;Q5DDA3;C1LAH6;A2I493	GO:0016021;GO:0033179;GO:0015078;GO:0015991;GO:0016787	IPR002379;IPR000245;IPR011555	Putative vacuolar H+ ATPase 16 kDa subunit;ATPase, H+ transporting, lysosomal, V0 subunit c;Vacuolar ATP synthase proteolipid subunit 1, 2,3,, putative;SJCHGC01775 protein	0
1197	augustus_masked-scaffold2864-abinit-gene-0.13	BN1106_s2864B000143	LN629881	2864	30301	206280	+	G7YD77;G4VD25	GO:0007050;GO:0005509	IPR003108;IPR002048	Putative bollus pemphigoid antigen;Microtubule-actin cross-linking factor 1	4
1198	augustus_masked-scaffold2867-abinit-gene-0.8	BN1106_s2867B000109	LN629884	2867	11891	61962	+	G7YEU6;G4LYW9;R7T6S2;R7U2D5;C3YE14	GO:0016021;GO:0047304;GO:0005524;GO:0005509;GO:0004713;GO:0007156;GO:0019700;GO:0018108;GO:0055085	IPR002126;IPR015919;IPR000742;IPR013032;IPR007110;IPR013783;IPR003599;IPR011009;IPR011701;IPR020846;IPR016196;IPR012703;IPR000719;IPR017441;IPR001245;IPR008266;IPR020635	Putative uncharacterized protein;Monocarboxylate transporter, putative;Monocarboxylate transporter 2;Uncharacterized protein	0
1199	augustus_masked-scaffold2871-abinit-gene-0.8	BN1106_s2871B000068	LN629888	2871	4236	9431	+	H2KSS8;G4VQ62;G4VQ61;Q5DA36;G4VQ63	GO:0000166;GO:0003723	IPR012677;IPR006515;IPR002004;IPR000504	Putative polyadenylate binding protein;Polyadenylate-binding protein;SJCHGC06322 protein	0
1200	augustus_masked-scaffold2872-abinit-gene-0.8	BN1106_s2872B000140	LN629889	2872	7009	25754	+	G7Y8Q2;G4LVI0;Q5C759			Putative uncharacterized protein;Uncharacterized protein;SJCHGC05289 protein	0
1201	augustus_masked-scaffold2873-abinit-gene-0.6	BN1106_s2873B000082	LN629890	2873	44022	65013	-	H2KVH2;Q2VJ10;G4VEQ5;G7YNZ0;G4VIH1	GO:0005634;GO:0004402;GO:0003712;GO:0008270;GO:0016573;GO:0006355	IPR001487;IPR018359;IPR010303;IPR013178;IPR003101;IPR019786;IPR000197;IPR000433;IPR011011;IPR013083;IPR001841	CREB-binding protein 1 (SmCBP1);Putative creb-binding protein 2;CREB-binding protein;E1A/CREB-binding protein	0
1202	augustus_masked-scaffold2876-abinit-gene-0.11	BN1106_s2876B000142	LN629893	2876	97909	112056	+	G7Y4J0	GO:0005524;GO:0030983;GO:0006298	IPR002099;IPR014790	DNA mismatch repair protein MLH3	0
1203	augustus_masked-scaffold2879-abinit-gene-0.9	BN1106_s2879B000106	LN629896	2879	196592	199900	-	G7YDR3;Q5DH60;G4VAV5;H2T6J3;Q4SZE7	GO:0005737	IPR027267;IPR004148;IPR000108;IPR001452;IPR013315	Sh3-containing grb2-like protein 1 (Endophilin II);Endophilin-A3;Uncharacterized protein;SJCHGC00605 protein	0
1204	augustus_masked-scaffold2881-abinit-gene-0.8	BN1106_s2881B000153	LN629898	2881	29395	32305	-	G7YPU0;G4VRK9;Q5BXP0;K1QAR9;L7M537	GO:0005543	IPR019749;IPR014352;IPR019748;IPR011993;IPR001849;IPR019747	Uncharacterized protein;Unc-112-related protein;Fermitin family-like protein 2;Putative mitogen inducible protein product;SJCHGC07473 protein	0
1205	augustus_masked-scaffold2883-abinit-gene-0.4	BN1106_s2883B000034	LN629900	2883	192	73466	+	G7YBB9;G4VIF3;G4VIF2;R7UN54;R7UGM2		IPR027359	Putative uncharacterized protein;Voltage-gated hydrogen channel 1;Uncharacterized protein	0
1206	augustus_masked-scaffold2885-abinit-gene-0.26	BN1106_s2885B000178	LN629902	2885	9506	9709	-	no_uniprot	no_go	no_ipr	uncharacterised	0
1207	augustus_masked-scaffold2885-abinit-gene-0.27	BN1106_s2885B000179	LN629902	2885	3272	63373	+	H2KPR4		IPR000008	Uncharacterized protein	0
1208	augustus_masked-scaffold2888-abinit-gene-0.7	BN1106_s2888B000085	LN629905	2888	57539	85862	+	G7Y5W6;G4LZ62;K1PQR3;R7USS7;A0NFH8	GO:0005634;GO:0003682;GO:0003677	IPR009057;IPR001005;IPR017884	AGAP004734-PA;Nuclear receptor co-repressor related (Ncor);Nuclear receptor corepressor 1;Uncharacterized protein	1
1209	augustus_masked-scaffold2889-abinit-gene-0.17	BN1106_s2889B000208	LN629906	2889	32283	67571	+	H2KVE3;G4M163			Putative uncharacterized protein	0
1210	augustus_masked-scaffold288-abinit-gene-0.19	BN1106_s288B000139	LN627305	288	43659	45565	+	no_uniprot	no_go	no_ipr	uncharacterised	2
1211	augustus_masked-scaffold288-abinit-gene-0.20	BN1106_s288B000140	LN627305	288	147814	148065	+	no_uniprot	no_go	no_ipr	uncharacterised	0
1212	augustus_masked-scaffold2892-abinit-gene-0.5	BN1106_s2892B000046	LN629909	2892	2845	82338	+	G7YGJ7;R7UMX2;M4AJ05;I3KS81;Q17D43	GO:0005524;GO:0016887;GO:0006200	IPR003593;IPR026082;IPR003439;IPR027417;IPR017871	ATP-binding cassette subfamily A (ABC1) member 5;Uncharacterized protein;AAEL004331-PA	1
1213	augustus_masked-scaffold2898-abinit-gene-0.12	BN1106_s2898B000141	LN629915	2898	115605	116054	-	D3YYN0;D3YUF2;L5MG70;S7NSY2;Q640V0	GO:0005829;GO:0005634;GO:0004122;GO:0004124;GO:0020037;GO:0072341;GO:0030170;GO:0016740;GO:0001974;GO:0060351;GO:0021587;GO:0019344;GO:0006535;GO:0001958;GO:0043418;GO:0050667;GO:0019448;GO:0006565;GO:0060135;GO:0050880;GO:0030823;GO:0043506;GO:0051593;GO:0006801;GO:0005737;GO:0030554;GO:0019343	IPR001216;IPR001926;IPR000644;IPR005857	Cystathionine beta-synthase;Cystathionine-beta-synthase	0
1214	augustus_masked-scaffold2900-abinit-gene-0.21	BN1106_s2900B000183	LN629917	2900	186897	195161	+	Q5BYX9;U3K610;H2TH93;M3XMS6;G1QFK3		IPR012340;IPR022966	Uncharacterized protein;SJCHGC05889 protein	0
1215	augustus_masked-scaffold2903-abinit-gene-0.12	BN1106_s2903B000169	LN629920	2903	13307	17246	-	G4VIL0;G7YJL9	GO:0016874;GO:0006464	IPR004344;IPR027753	Tubulin tyrosine ligase-related;Tubulin monoglycylase TTLL3	0
1216	augustus_masked-scaffold2905-abinit-gene-0.11	BN1106_s2905B000143	LN629922	2905	135547	151932	-	G7YIC3		IPR023415;IPR002172	Uncharacterized protein	0
1217	augustus_masked-scaffold2906-abinit-gene-0.36	BN1106_s2906B000292	LN629923	2906	109066	117945	+	H2KRP1;C4QPU2;C1L648;C1LIW2;J3SFM2	GO:0006904	IPR027482;IPR001619	Vacuolar protein sorting-associated protein 45;Vacuolar protein sorting-associated, putative	0
1218	augustus_masked-scaffold2906-abinit-gene-0.38	BN1106_s2906B000293	LN629923	2906	264772	288235	+	H2KUU0;G4LVZ3;Q5C3Z6;Q5C7Z7;R7UDL8	GO:0005882;GO:0016491;GO:0005198;GO:0055114	IPR001664;IPR001322;IPR002227	Lamin, putative;Lamin Dm0;SJCHGC06202 protein;SJCHGC06198 protein;Uncharacterized protein	0
1219	augustus_masked-scaffold2908-abinit-gene-0.10	BN1106_s2908B000085	LN629925	2908	22778	23233	-	no_uniprot	no_go	no_ipr	uncharacterised	0
1220	augustus_masked-scaffold290-abinit-gene-0.12	BN1106_s290B000204	LN627307	290	36937	70880	+	G7YIW2;H2KVA2;G4VPJ3			Uncharacterized protein;Putative uncharacterized protein	0
1221	augustus_masked-scaffold290-abinit-gene-0.14	BN1106_s290B000205	LN627307	290	301409	317431	-	H2KSE5;G4VPJ1;A7RIU5;M5G7Z6;T1G9M6	GO:0005524;GO:0008026;GO:0003676	IPR011545;IPR014001;IPR001650;IPR027417;IPR000629;IPR014014	Predicted protein;Putative dead box ATP-dependent RNA helicase;ATP-dependent RNA helicase FAL1;DEAD-domain-containing protein;Uncharacterized protein	0
1222	augustus_masked-scaffold2912-abinit-gene-0.14	BN1106_s2912B000165	LN629929	2912	153520	165162	-	G7YFT5	GO:0046872	IPR007087;IPR015880	Uncharacterized protein	1
1223	augustus_masked-scaffold2914-abinit-gene-0.3	BN1106_s2914B000123	LN629931	2914	63908	75309	+	H2KRK4;G4VL45			Putative uncharacterized protein;Uncharacterized protein	0
1224	augustus_masked-scaffold2916-abinit-gene-0.12	BN1106_s2916B000224	LN629933	2916	92628	93308	-	G7YGP1			Uncharacterized protein	1
1225	augustus_masked-scaffold291-abinit-gene-0.38	BN1106_s291B000361	LN627308	291	334024	360251	+	G7YEW7;G5DZG6;Q7ZYM5		IPR001478	Putative syndecan binding protein;Syntenin-2;Sdcbp protein;Sdcbp-prov protein	0
1226	augustus_masked-scaffold2923-abinit-gene-0.9	BN1106_s2923B000044	LN629940	2923	1174	1548	+	G7YRU5;Q5DB94;G4VHB6;T1J0S7;K1QHJ4	GO:0005694;GO:0005634;GO:0018024;GO:0008270	IPR023780;IPR000953;IPR016197;IPR023779;IPR011381;IPR003616;IPR007728;IPR001214	Putative histone-lysine n-methyltransferase, suv9;Histone-lysine N-methyltransferase SUV39H2;SJCHGC05494 protein;Uncharacterized protein	0
1227	augustus_masked-scaffold2924-abinit-gene-0.3	BN1106_s2924B000081	LN629941	2924	13202	69196	-	G7YAE4;G4VAL7;L7M0G3;R7T4L5;E9FZM4	GO:0016021;GO:0005886;GO:0004930	IPR001828;IPR000337;IPR011500;IPR017978;IPR017979;IPR000162;IPR028082	Glutamate receptor, metabotropic;Putative metabotropic glutamate receptor 2, 3 (Mglur group 2);Metabotropic glutamate receptor;Putative metabotropic glutamate receptor;Uncharacterized protein	0
1228	augustus_masked-scaffold292-abinit-gene-0.39	BN1106_s292B000420	LN627309	292	218929	348068	+	G7Y8U9;G4V8B7;G7Y3Z4;G4VDF2;R7UMC7	GO:0004714;GO:0007155;GO:0005524;GO:0004713;GO:0018108	IPR000421;IPR008979;IPR011009;IPR000719;IPR001245;IPR008266;IPR020635	Putative discoidin domain receptor;Discoidin domain-containing receptor 2;Uncharacterized protein	0
1229	augustus_masked-scaffold2937-abinit-gene-0.28	BN1106_s2937B000222	LN629954	2937	161074	206694	-	G7YA00;G4V9A4;T1FMY5;H3AEH1;K7GBW2	GO:0016740;GO:0008299	IPR000092;IPR017446;IPR008949	Prenyl transferase;Decaprenyl-diphosphate synthase subunit 1;Uncharacterized protein	0
1230	augustus_masked-scaffold2939-abinit-gene-0.6	BN1106_s2939B000074	LN629956	2939	5036	26780	-	G7Y9R5			Uncharacterized protein	0
1231	augustus_masked-scaffold2941-abinit-gene-0.5	BN1106_s2941B000078	LN629958	2941	782	36881	-	G7YAR1;G4LWH6;K1Q9N6;G7Y9S3;F1RZ67	GO:0016021;GO:0004252;GO:0006508;GO:0005783;GO:0016671;GO:0003756;GO:0006457	IPR002610;IPR022764;IPR022241;IPR007266	Uncharacterized protein;RHBDF1 protein (S54 family);Inactive rhomboid protein 2;Rhomboid family member 1	0
1232	augustus_masked-scaffold2945-abinit-gene-0.13	BN1106_s2945B000112	LN629962	2945	77368	80064	+	G7YR99;C1L7X1;G4VIZ9;C1LMG9;C1LMG5	GO:0005737;GO:0005524;GO:0004828;GO:0006434	IPR002314;IPR006195;IPR002317;IPR015866;IPR010978	Seryl tRNA Synthetase;Seryl-tRNA synthetase	0
1233	augustus_masked-scaffold294-abinit-gene-0.16	BN1106_s294B000147	LN627311	294	261687	291601	-	H2KNM8;Q5DFS7;G4LZU7		IPR008978	Putative uncharacterized protein;Uncharacterized protein;SJCHGC06502 protein	0
1234	augustus_masked-scaffold2950-abinit-gene-0.16	BN1106_s2950B000115	LN629967	2950	192253	195654	+	G7YE82;G4VJ64	GO:0003697;GO:0000724	IPR015525;IPR015187;IPR015252;IPR012340;IPR002093	Putative uncharacterized protein;Breast cancer 2 susceptibility protein	0
1235	augustus_masked-scaffold2953-abinit-gene-0.7	BN1106_s2953B000131	LN629970	2953	14986	19022	+	H2KPC2;L8IB89;H9GXN2;S7N7R5;G1MHM4	GO:0016021;GO:0005215;GO:0055085	IPR011701;IPR020846;IPR016196;IPR000849	Uncharacterized protein;MFS transporter OPA family solute carrier family 37 (Glycerol-3-phosphate transporter) member 3;Sugar phosphate exchanger 3	0
1236	augustus_masked-scaffold2953-abinit-gene-0.9	BN1106_s2953B000132	LN629970	2953	39099	85695	-	G7Y6D4;G4VJZ2;G4VJZ1;H9I288;D6X4Q0	GO:0004525;GO:0003723;GO:0006396;GO:0016075	IPR011907;IPR000999;IPR014720	Putative uncharacterized protein;Putative ribonuclease III;Ribonuclease III;Uncharacterized protein	0
1237	augustus_masked-scaffold295-abinit-gene-0.22	BN1106_s295B000224	LN627312	295	57202	186307	+	H2KUW7;G4LY67;G5EG68;E3LQU9;E5SMP1	GO:0008233;GO:0006508;GO:0005605	IPR008985;IPR013320;IPR002049;IPR003645;IPR002350;IPR001791;IPR000742;IPR013032;IPR009030	CRE-AGR-1 protein;Putative kazal-type serine protease inhibitor domain protein;Agrin, putative;AGRin (Synaptic protein) homolog family member;Protein AGR-1;Agrin	0
1238	augustus_masked-scaffold2961-abinit-gene-0.11	BN1106_s2961B000131	LN629978	2961	4628	15277	+	H2KQ16;C1LDZ4;G4VF43;J9JXU4;J9JMT9	GO:0003676;GO:0000166	IPR012677;IPR000504;IPR012921;IPR016194;IPR010912	Putative RNA-binding protein 15;Putative RNA-binding protein;Putative RNA-binding protein 15B;Uncharacterized protein	0
1239	augustus_masked-scaffold2963-abinit-gene-0.10	BN1106_s2963B000136	LN629980	2963	6	58191	+	H2KNG3;G4V6A5;Q5D987;G3W5N9;F6V683		IPR004328	Uncharacterized protein;Putative uncharacterized protein;BRO1 domain-containing protein BROX;SJCHGC06261 protein	0
1240	augustus_masked-scaffold2966-abinit-gene-0.14	BN1106_s2966B000100	LN629983	2966	71515	117993	-	H2KNI0;Q5C1F1;G4VEB9	GO:0005509	IPR011992;IPR018247;IPR002048	Putative serine-rich repeat protein;Serine-rich repeat protein;SJCHGC09362 protein	0
1241	augustus_masked-scaffold2967-abinit-gene-0.12	BN1106_s2967B000104	LN629984	2967	101103	125842	-	G7YWS2;Q6V1R1;G4V636;R7T5H2;T1FXQ4	GO:0016021;GO:0004983	IPR000276;IPR017452;IPR000611	Putative neuropeptide receptor;Neuropeptide Y receptor invertebrate;Uncharacterized protein	0
1242	augustus_masked-scaffold2968-abinit-gene-0.26	BN1106_s2968B000204	LN629985	2968	81844	82653	+	G7Y4D4;G4VME7	GO:0046872	IPR000571	Putative unkempt protein;RING finger protein unkempt homolog	0
1243	augustus_masked-scaffold296-abinit-gene-0.27	BN1106_s296B000183	LN627313	296	163940	171672	+	G4VFT4			Uncharacterized protein	1
1244	augustus_masked-scaffold2981-abinit-gene-0.11	BN1106_s2981B000153	LN629998	2981	110833	124170	-	G7YVN5;G4V5U4			Putative uncharacterized protein	0
1245	augustus_masked-scaffold2981-abinit-gene-0.9	BN1106_s2981B000155	LN629998	2981	36782	55391	-	G7Y5K8;D3J1K2;Q9NDK9;I1ZIE5;G0ZTJ9	GO:0005634;GO:0043565;GO:0003700;GO:0006351	IPR013638;IPR001766;IPR018122;IPR011991;IPR018533	FoxA;Fork head domain transcription factor;Forkhead box protein A2 hepatocyte nuclear factor 3-beta;Forkhead box A-1;Winged helix/forkhead transcription factor DjFoxA	0
1246	augustus_masked-scaffold2982-abinit-gene-0.24	BN1106_s2982B000132	LN629999	2982	81098	111527	-	C1LS70;C1LS71;C1LS73;C1LS65;C1LS80	GO:0016020;GO:0005507;GO:0004504;GO:0006518	IPR014784;IPR020611;IPR000323;IPR000720;IPR008977	Putative peptidylglycine alpha-hydroxylating monooxygenase	0
1247	augustus_masked-scaffold2984-abinit-gene-0.13	BN1106_s2984B000190	LN630001	2984	25094	59200	+	G7YDH3;G4V5Q5;C3YKY8;A7SR29;B3S8M3		IPR020472;IPR015943;IPR001680;IPR019775;IPR017986	Predicted protein;Putative uncharacterized protein;Sperm-associated antigen 16 protein	0
1248	augustus_masked-scaffold2985-abinit-gene-0.9	BN1106_s2985B000112	LN630002	2985	77203	77427	+	no_uniprot	no_go	no_ipr	uncharacterised	0
1249	augustus_masked-scaffold2988-abinit-gene-0.6	BN1106_s2988B000106	LN630005	2988	224	22471	+	Q5DI26;G4VTJ0;T1KA19;C4WW56;B4LF29	GO:0016020	IPR002994	GJ13118;ACYPI003839 protein;Putative surfeit locus protein;SJCHGC02214 protein;Uncharacterized protein	0
1250	augustus_masked-scaffold2993-abinit-gene-0.10	BN1106_s2993B000106	LN630010	2993	9921	11366	+	H2KQJ9;F6X733;G5BNL4;D2GZC6;L5JLL4	GO:0005871;GO:0003777	IPR002151;IPR015792;IPR015390;IPR013026;IPR011990;IPR013105;IPR019734	Putative uncharacterized protein;Uncharacterized protein;Kinesin light chain 4;Kinesin light chain	1
1251	augustus_masked-scaffold2993-abinit-gene-0.11	BN1106_s2993B000107	LN630010	2993	26029	62116	-	H2ZII1;F6ZRX9;F6TZ79;A7RLE0;H2KQJ7	GO:0005777;GO:0003995;GO:0003997;GO:0050660;GO:0006635;GO:0006631	IPR006091;IPR012258;IPR002655;IPR009075;IPR009100	Uncharacterized protein	0
1252	augustus_masked-scaffold2993-abinit-gene-0.9	BN1106_s2993B000108	LN630010	2993	210	7516	+	H2KQJ7;R7VJT9;H2YL28;A7RLE0;R7TM19	GO:0005777;GO:0003995;GO:0003997;GO:0050660;GO:0006635;GO:0006631	IPR006091;IPR012258;IPR002655;IPR009075;IPR009100	Uncharacterized protein	0
1253	augustus_masked-scaffold2998-abinit-gene-0.7	BN1106_s2998B000082	LN630015	2998	54519	72308	+	G7YJS7;H2KVP2;G7YGS5;G7Y8P5;H2KRY9	GO:0016740	IPR007074	Gap-Pol polyprotein;Lipopolysaccharide choline phosphotransferase-like protein	0
1254	augustus_masked-scaffold29-abinit-gene-0.55	BN1106_s29B000535	LN627046	29	158006	171129	+	no_uniprot	no_go	no_ipr	uncharacterised	0
1255	augustus_masked-scaffold29-abinit-gene-0.56	BN1106_s29B000536	LN627046	29	175195	219549	-	G4V844;C1LGR0;C1LGR1;R7UCL7;T1FV47	GO:0030131;GO:0008565;GO:0006886;GO:0016192	IPR026739;IPR016342;IPR011989;IPR016024;IPR015151;IPR012295;IPR002553;IPR008152;IPR013037;IPR009028;IPR013041	AP-1 complex subunit beta-1 (Adapter-related protein complex 1 beta-1 subunit)protein complex 1 beta large chain;AP-1 complex subunit beta-1 (Adapter-related protein complex 1 beta-1 subunit);Adapter-related protein complex 1, beta subunit;Uncharacterized protein	0
1256	augustus_masked-scaffold29-abinit-gene-0.63	BN1106_s29B000538	LN627046	29	470441	471583	-	G4VR11;C1L7H2;Q5D8P8;H2KQF0;R7UQI3	GO:0005524;GO:0004674	IPR011009;IPR000719;IPR017441;IPR002290;IPR008271	Alpha subunit of casein kinase II;Protein kinase;Casein kinase II subunit alpha;SJCHGC01351 protein;Uncharacterized protein	0
1257	augustus_masked-scaffold2-abinit-gene-0.45	BN1106_s2B000355	LN627019	2	767687	787597	-	no_uniprot	no_go	no_ipr	uncharacterised	0
1258	augustus_masked-scaffold3000-abinit-gene-0.7	BN1106_s3000B000086	LN630017	3000	21004	28066	+	G7Y753;G7YFX9;G4VJZ5;F7EZW6;M3Z2D1	GO:0005622;GO:0046872;GO:0003676;GO:0006355	IPR001909;IPR007087;IPR015880;IPR013087	Uncharacterized protein;Putative zinc finger protein;Zinc finger protein 846;Zinc finger protein 568	0
1259	augustus_masked-scaffold3005-abinit-gene-0.15	BN1106_s3005B000095	LN630022	3005	55860	57862	+	A8E0R8;Q962Y6;G4V8J4;G4XPB3;Q5DE05	GO:0009055;GO:0050660;GO:0050661;GO:0015035;GO:0004791;GO:0045454;GO:0046872	IPR016156;IPR013027;IPR011767;IPR002109;IPR011899;IPR004099;IPR023753;IPR012999;IPR001327;IPR012336;IPR006338	Thioredoxin-glutathione reductase;Thioredoxin glutathione reductase;SJCHGC06622 protein	0
1260	augustus_masked-scaffold3006-abinit-gene-0.3	BN1106_s3006B000054	LN630023	3006	22156	23853	+	H2KQD8;G4VNY5			Uncharacterized protein	0
1261	augustus_masked-scaffold3013-abinit-gene-0.19	BN1106_s3013B000238	LN630030	3013	189248	246158	+	G7YVM5;G4V7B1;G4V7B2		IPR013137	Putative uncharacterized protein	0
1262	augustus_masked-scaffold3014-abinit-gene-0.17	BN1106_s3014B000144	LN630031	3014	65029	99832	+	G7YLA3	GO:0046872;GO:0035556	IPR025258;IPR002219	Pleckstrin homology domain-containing family M member 3	0
1263	augustus_masked-scaffold3018-abinit-gene-0.6	BN1106_s3018B000130	LN630035	3018	62846	121900	+	G7YV86;G4VT88;Q5BXZ8;G5ECZ6;S4RQR1	GO:0008889;GO:0016301;GO:0006071;GO:0006629;GO:2001070	IPR004129;IPR017946;IPR013784;IPR002044;IPR013783	Related to multifunctional cyclin-dependent kinase-related;Protein T05H10.7, isoform b;Putative glycerophosphocholine phosphodiesterase GPCPD1 homolog T05H10.7;SJCHGC06656 protein;Uncharacterized protein	0
1264	augustus_masked-scaffold301-abinit-gene-0.39	BN1106_s301B000352	LN627318	301	136910	143516	-	G7Y4D4	GO:0046872	IPR000571	RING finger protein unkempt homolog	0
1265	augustus_masked-scaffold301-abinit-gene-0.44	BN1106_s301B000353	LN627318	301	377205	387592	+	G7YD95;G4VR28;B7P5X1;H3BFD2;H3J3Y9	GO:0043066	IPR016024	Fanconi anemia group D2 protein, putative;Uncharacterized protein;Fanconi anemia group D2 protein	0
1266	augustus_masked-scaffold3023-abinit-gene-0.19	BN1106_s3023B000189	LN630040	3023	178359	189553	+	no_uniprot	no_go	no_ipr	uncharacterised	0
1267	augustus_masked-scaffold3025-abinit-gene-0.15	BN1106_s3025B000130	LN630042	3025	125963	128619	-	H2KP92;G4VEC8;G4VEC9;G4VED0;K7J9E3		IPR001214	Putative set and mynd domain containing;SET and MYND domain-containing protein 5;Uncharacterized protein	0
1268	augustus_masked-scaffold3028-abinit-gene-0.12	BN1106_s3028B000109	LN630045	3028	32224	32732	+	G7Y842;Q5DCK5;G4V5F2;H2Y9Z0		IPR000727	Golgi snare bet1-related;BET1 homolog;Uncharacterized protein;SJCHGC04443 protein	0
1269	augustus_masked-scaffold3028-abinit-gene-0.14	BN1106_s3028B000110	LN630045	3028	46167	88092	-	G4V5F3;R7V0H9;C3ZV71;M7AJ50;R0LAV9	GO:0005813;GO:0032391;GO:0001750;GO:0042384;GO:0048496;GO:0045494	IPR000048;IPR027401;IPR027417	Putative uncharacterized protein;Putative DNA double-strand break repair rad50 ATPase;IQ calmodulin-binding motif-containing protein 1;Uncharacterized protein	0
1270	augustus_masked-scaffold3031-abinit-gene-0.9	BN1106_s3031B000098	LN630048	3031	144650	145323	+	no_uniprot	no_go	no_ipr	uncharacterised	0
1271	augustus_masked-scaffold3032-abinit-gene-0.12	BN1106_s3032B000152	LN630049	3032	39692	56899	-	no_uniprot	no_go	no_ipr	uncharacterised	12
1272	augustus_masked-scaffold3034-abinit-gene-0.10	BN1106_s3034B000148	LN630051	3034	99587	122200	-	G4VND6;Q5DF50;Q5DHL7;Q86E29;G7Y579		IPR019410;IPR013813;IPR006175	Uncharacterized protein;RutC family protein PH0854;SJCHGC02165 protein;SJCHGC01049 protein;Clone ZZZ293 mRNA sequence	0
1273	augustus_masked-scaffold3034-abinit-gene-0.9	BN1106_s3034B000149	LN630051	3034	28508	90054	+	G7Y577;G4VND9;K1QA60;F1NMU1;H0ZT19	GO:0005524;GO:0008026;GO:0003677;GO:0003887;GO:0006260;GO:0003676;GO:0004386	IPR019760;IPR001098;IPR011545;IPR002298;IPR014001;IPR001650;IPR027417;IPR012337	Uncharacterized protein;Putative dna polymerase theta;DNA polymerase theta subunit;DNA polymerase theta	0
1274	augustus_masked-scaffold3037-abinit-gene-0.6	BN1106_s3037B000152	LN630054	3037	6766	7234	-	A2AU08;T1G3N2;E9ALF8;E9AEC8;Q5C0E1	GO:0005634;GO:0005524;GO:0004003;GO:0003677;GO:0000723	IPR010614;IPR014013;IPR006935;IPR027417;IPR006555;IPR013020;IPR014001;IPR006554	Regulator of telomere elongation helicase 1;Putative helicase;SJCHGC09335 protein;Uncharacterized protein	0
1275	augustus_masked-scaffold3048-abinit-gene-0.2	BN1106_s3048B000046	LN630065	3048	22231	58106	+	E1CBE7;G7YIC6;G4VD13;Q6WP87;Q95US7	GO:0005891;GO:0005245	IPR008145;IPR027417;IPR001452;IPR000584	Voltage-gated Ca2+ channel beta-subunit 2;Putative high voltage-activated calcium channel beta subunit 1;Voltage-dependent L-type calcium channel subunit beta-2;High voltage-activated calcium channel beta subunit 1;High voltage-activated calcium channel beta subunit CavB1	0
1276	augustus_masked-scaffold304-abinit-gene-0.44	BN1106_s304B000454	LN627321	304	226678	272701	+	G4LX80;G7YIB3;G4VTS7;Q29ZM7;K1PIY5	GO:0005921;GO:0016021;GO:0006811	IPR000990		0
1277	augustus_masked-scaffold3054-abinit-gene-0.12	BN1106_s3054B000076	LN630071	3054	124192	125421	-	H2KSN5;C1L9G6;Q86ER1;G4VHQ4;C7TZV9	GO:0030529;GO:0019013;GO:0003676;GO:0000166	IPR012677;IPR000504	Heterogeneous nuclear ribonucleoprotein A2 homolog 1;Putative heterogeneous nuclear ribonucleoprotein;Heterogeneous nuclear ribonucleoprotein A1/A3;SJCHGC06206 protein	0
1278	augustus_masked-scaffold3056-abinit-gene-0.20	BN1106_s3056B000102	LN630073	3056	67246	86909	-	G7YNY4			Putative uncharacterized protein	0
1279	augustus_masked-scaffold3056-abinit-gene-0.22	BN1106_s3056B000103	LN630073	3056	87086	93582	+	no_uniprot	no_go	no_ipr	uncharacterised	1
1280	augustus_masked-scaffold3057-abinit-gene-0.6	BN1106_s3057B000141	LN630074	3057	93588	131175	+	G7YP43;G4V7E6;Q5DA41;K1QS78;C3Y068	GO:0003676	IPR025239;IPR000467;IPR018613	Putative uncharacterized protein;Coiled-coil domain-containing protein 75;SJCHGC06241 protein	0
1281	augustus_masked-scaffold305-abinit-gene-0.31	BN1106_s305B000346	LN627322	305	24539	63237	+	G7YR51;H2KSN9;H2KR97;H2KU66;G7YR50	GO:0016021;GO:0015385;GO:0006885	IPR006153;IPR018422;IPR004709		0
1282	augustus_masked-scaffold305-abinit-gene-0.33	BN1106_s305B000348	LN627322	305	169498	170706	+	H2KR97;G7YR51;G7YR50;H2KU66;H2KSN9	GO:0016021;GO:0015385;GO:0006885	IPR006153;IPR018422;IPR004709		0
1283	augustus_masked-scaffold305-abinit-gene-0.34	BN1106_s305B000349	LN627322	305	210246	212692	-	H2KR97;G7YR51;H2KSN9;G7YR50;H2KU66	GO:0016021;GO:0015385;GO:0006885	IPR006153;IPR018422;IPR004709		11
1284	augustus_masked-scaffold3061-abinit-gene-0.7	BN1106_s3061B000116	LN630078	3061	72813	91726	-	G4VNK1			Uncharacterized protein	0
1285	augustus_masked-scaffold3064-abinit-gene-0.13	BN1106_s3064B000109	LN630081	3064	72882	73361	+	G4V772;G7YAA5;Q5DDG9;Q803M4;C1BWY4	GO:0016881;GO:0004842;GO:0016567	IPR000608;IPR023313;IPR016135	Ubiquitin-conjugating enzyme E2 A;Putative ubiquitin-conjugating enzyme rad6;SJCHGC06418 protein;Uncharacterized protein;Zgc:55512	0
1286	augustus_masked-scaffold3067-abinit-gene-0.19	BN1106_s3067B000138	LN630084	3067	41948	44000	-	no_uniprot	no_go	no_ipr	uncharacterised	1
1287	augustus_masked-scaffold3067-abinit-gene-0.21	BN1106_s3067B000140	LN630084	3067	105909	106190	+	no_uniprot	no_go	no_ipr	uncharacterised	0
1288	augustus_masked-scaffold306-abinit-gene-0.43	BN1106_s306B000260	LN627323	306	87300	102547	-	G4VGG6		IPR015943;IPR001680;IPR019775;IPR017986	Uncharacterized protein	0
1289	augustus_masked-scaffold306-abinit-gene-0.48	BN1106_s306B000263	LN627323	306	287502	295554	-	G4VGG2;G4VGG3;G7YAC2;Q5C5C7;F1L857	GO:0008289	IPR023393;IPR002913	StAR-related lipid transfer protein 7;Uncharacterized protein;StAR-related lipid transfer protein 7 mitochondrial;SJCHGC03378 protein	0
1290	augustus_masked-scaffold3075-abinit-gene-0.12	BN1106_s3075B000114	LN630092	3075	64812	86656	-	H2KP24;G4VIB7;Q5C711;S2KEE3		IPR019605;IPR003008;IPR013838	Putative uncharacterized protein;Protein dml1;SJCHGC04829 protein;Uncharacterized protein	0
1291	augustus_masked-scaffold3078-abinit-gene-0.5	BN1106_s3078B000146	LN630095	3078	25234	27796	-	G4VH70			Putative uncharacterized protein	0
1292	augustus_masked-scaffold3079-abinit-gene-0.16	BN1106_s3079B000106	LN630096	3079	40175	57314	-	H2KSC5;G4VKL0;Q5DBE1	GO:0016874	IPR026204	Putative ubiquitin-protein ligase BRE1;Ubiquitin-protein ligase BRE1;SJCHGC05620 protein	0
1293	augustus_masked-scaffold307-abinit-gene-0.25	BN1106_s307B000265	LN627324	307	1899	23232	+	G7YR53;G4VS37;K9MWB5;F1L384;G9KT20	GO:0005634;GO:0005667;GO:0003677;GO:0003700;GO:0007049;GO:0006351;GO:0008081;GO:0006281;GO:0003713;GO:0006915;GO:0008544;GO:0000278;GO:0045893;GO:2000278	IPR003316;IPR014889;IPR015648;IPR011991;IPR027415;IPR010347;IPR019406;IPR028313	Transcription factor Dp-1;Putative tyrosyl-DNA phosphodiesterase;Tyrosyl-DNA phosphodiesterase 1;E2F dimerization protein	0
1294	augustus_masked-scaffold3087-abinit-gene-0.6	BN1106_s3087B000098	LN630104	3087	52714	82553	+	G4VG96;H2KTR5		IPR008985;IPR013320;IPR000742;IPR013032;IPR001791;IPR015943;IPR001680;IPR017986;IPR003645	Cell polarity protein;Fibropellin-1	0
1295	augustus_masked-scaffold3088-abinit-gene-0.15	BN1106_s3088B000130	LN630105	3088	142750	145227	+	H2KR57;G7YC93;H2KR56;B4DID1;B4DSJ6	GO:0016021;GO:0004016;GO:0000166;GO:0006171;GO:0035556;GO:0016849;GO:0009190	IPR001054;IPR018297;IPR009398	cDNA FLJ60265, highly similar to Adenylate cyclase type 2 (EC 4.6.1.1);cDNA FLJ54510, highly similar to Adenylate cyclase type 2 (EC 4.6.1.1);Adenylate cyclase 9	0
1296	augustus_masked-scaffold308-abinit-gene-0.17	BN1106_s308B000140	LN627325	308	179151	182557	+	no_uniprot	no_go	no_ipr	uncharacterised	0
1297	augustus_masked-scaffold3090-abinit-gene-0.24	BN1106_s3090B000131	LN630107	3090	61743	81075	-	G7YFJ6;G4V5N8;H0WRA3;C3YIL9;K7FZV9	GO:0005524;GO:0003677;GO:0017111;GO:0006260	IPR003593;IPR001208;IPR012340;IPR027417	Putative uncharacterized protein;Putative DNA replication licensing factor MCM1;Minichromosome maintenance protein 9;Uncharacterized protein	0
1298	augustus_masked-scaffold3097-abinit-gene-0.4	BN1106_s3097B000134	LN630114	3097	20153	26826	+	H2KS68;G7YMN0;G4VEM4;G7YU42;Q5C4Z4	GO:0005622;GO:0007165	IPR008936;IPR000198	Uncharacterized protein;Putative uncharacterized protein;SJCHGC08606 protein	0
1299	augustus_masked-scaffold3099-abinit-gene-0.6	BN1106_s3099B000142	LN630116	3099	78422	80059	-	H2KT32;G4V696;I1ZI77			Putative uncharacterized protein;Uncharacterized protein	0
1300	augustus_masked-scaffold309-abinit-gene-0.32	BN1106_s309B000234	LN627326	309	119143	121080	-	B1NI98;B1NI97;B2RER2;H2KSA9;B0LVF7	GO:0005524;GO:0006950	IPR018181;IPR013126	Heat shock protein 70;Heat shock 70kDa protein 1/8	0
1301	augustus_masked-scaffold309-abinit-gene-0.33	BN1106_s309B000235	LN627326	309	211073	218302	-	G7YGE7;G7YAA3;G4VAJ8;K1QQH3;I1FXS9	GO:0016881;GO:0005524;GO:0004674;GO:0046872	IPR011009;IPR000719;IPR008271;IPR000608;IPR016135;IPR007087;IPR015880	Protein kinase;NEDD8-conjugating enzyme UBC12;Retrovirus-related Pol polyprotein from type-2 retrotransposable element R2DM;Uncharacterized protein;NEDD8-conjugating enzyme ubc12	0
1302	augustus_masked-scaffold309-abinit-gene-0.34	BN1106_s309B000236	LN627326	309	265630	275289	+	no_uniprot	no_go	no_ipr	uncharacterised	0
1303	augustus_masked-scaffold30-abinit-gene-0.30	BN1106_s30B000357	LN627047	30	207575	251220	+	no_uniprot	no_go	no_ipr	uncharacterised	0
1304	augustus_masked-scaffold310-abinit-gene-0.28	BN1106_s310B000137	LN627327	310	233695	235930	+	G4VS78;G7Y8C6	GO:0005524;GO:0046872;GO:0004697;GO:0035556	IPR011009;IPR011993;IPR002219;IPR000719;IPR017441;IPR015727;IPR020454	Uncharacterized protein;Protein kinase D	0
1305	augustus_masked-scaffold3110-abinit-gene-0.16	BN1106_s3110B000170	LN630127	3110	10642	35180	+	G7YI62;R7UXC2;C3Y9T1;T1I4J3;K1PNT5	GO:0004794;GO:0006567;GO:0016597;GO:0008152	IPR005789;IPR001926;IPR002912	Putative uncharacterized protein;Threonine dehydratase;Threonine dehydratase catabolic;Uncharacterized protein	1
1306	augustus_masked-scaffold3110-abinit-gene-0.18	BN1106_s3110B000171	LN630127	3110	139925	145512	+	no_uniprot	no_go	no_ipr	uncharacterised	1
1307	augustus_masked-scaffold3110-abinit-gene-0.20	BN1106_s3110B000173	LN630127	3110	203530	203784	+	no_uniprot	no_go	no_ipr	uncharacterised	1
1308	augustus_masked-scaffold3111-abinit-gene-0.10	BN1106_s3111B000104	LN630128	3111	69689	73773	-	H2KPQ0;C4Q4V9;K1QVE2;F1R5N2;Q5SP05		IPR011511;IPR001452	Putative uncharacterized protein;Uncharacterized protein;Melanoma inhibitory activity protein 3	0
1309	augustus_masked-scaffold3117-abinit-gene-0.8	BN1106_s3117B000088	LN630134	3117	13440	50478	+	G7YIZ7;G4M0D2		IPR011021;IPR011022;IPR014756	Putative uncharacterized protein;Uncharacterized protein	0
1310	augustus_masked-scaffold3119-abinit-gene-0.5	BN1106_s3119B000122	LN630136	3119	2256	65235	+	G7YFX7;G4VRU3;Q5BVN9;B4N666;A7SYV8		IPR001870;IPR008985;IPR013144;IPR024964;IPR006595;IPR006594;IPR013720;IPR027713;IPR018355;IPR003877	Predicted protein;GK17796;Ran binding protein 9-related;Ran-binding proteins 9/10 homolog;SJCHGC07825 protein	0
1311	augustus_masked-scaffold3120-abinit-gene-0.16	BN1106_s3120B000110	LN630137	3120	88093	89717	+	C1LSX4;G4LXD0;Q5DET1;Q95NZ5;C1LSW9	GO:0003677;GO:0006355	IPR019844;IPR011129;IPR002059;IPR012340	Putative cold shock domain protein A;Y box binding protein, putative;SJCHGC00971 protein;Y-box DNA-binding protein;Y-box binding protein	0
1312	augustus_masked-scaffold3120-abinit-gene-0.17	BN1106_s3120B000111	LN630137	3120	90125	90331	-	no_uniprot	no_go	no_ipr	uncharacterised	0
1313	augustus_masked-scaffold3123-abinit-gene-0.17	BN1106_s3123B000111	LN630140	3123	140427	174918	-	G7YT11;G4VLW3;C1LET5;Q5BVS8;E2BLR4	GO:0046872;GO:0003676;GO:0000166;GO:0030529;GO:0019013	IPR012677;IPR000504;IPR007087;IPR015880	Putative RNA-binding protein Raly;Zinc finger protein 296;Putative heterogeneous nuclear ribonucleoprotein C (C1/C2);Heterogeneous nuclear ribonucleoproteins C1/C2;SJCHGC03844 protein	0
1314	augustus_masked-scaffold3125-abinit-gene-0.11	BN1106_s3125B000066	LN630142	3125	16620	20241	+	G4VGN2;H2KSZ1;I1D3T2;F8BNE8;B6JBY5	GO:0046316;GO:0004765;GO:0005975;GO:0016301	IPR027417;IPR000623;IPR006001	Gluconokinase;Shikimate kinase;Putative gluconokinase;Carbohydrate kinase, thermoresistant glucokinase family	1
1315	augustus_masked-scaffold3126-abinit-gene-0.5	BN1106_s3126B000169	LN630143	3126	187159	187665	+	no_uniprot	no_go	no_ipr	uncharacterised	1
1316	augustus_masked-scaffold3127-abinit-gene-0.9	BN1106_s3127B000196	LN630144	3127	15939	35290	+	G7Y9T3;Q86FC0;G4LXG8;R7UPY2;U5EGY7	GO:0008137	IPR009346	Putative uncharacterized protein;NADH dehydrogenase (Ubiquinone) 1 alpha subcomplex 13;Cell death-regulatory protein GRIM19;Clone ZZD407 mRNA sequence;Uncharacterized protein;Putative mitochondrial electron transport	0
1317	augustus_masked-scaffold3128-abinit-gene-0.16	BN1106_s3128B000150	LN630145	3128	2724	3019	+	no_uniprot	no_go	no_ipr	uncharacterised	12
1318	augustus_masked-scaffold3129-abinit-gene-0.13	BN1106_s3129B000205	LN630146	3129	207462	231369	+	G7YGJ2;Q5BYU8;G7YIR9	GO:0003676;GO:0000166	IPR012677;IPR000504	Nucleolin;SJCHGC09055 protein	0
1319	augustus_masked-scaffold3129-abinit-gene-0.9	BN1106_s3129B000206	LN630146	3129	145681	146526	-	H2KNI8;C1LPX9;C1LPX6;Q86F63;C1LPY2		IPR001623;IPR018253	Hypotherical protein;DnaJ homolog subfamily B member 6;SJCHGC09407 protein	0
1320	augustus_masked-scaffold3130-abinit-gene-0.3	BN1106_s3130B000084	LN630147	3130	82682	87885	-	no_uniprot	no_go	no_ipr	uncharacterised	11
1321	augustus_masked-scaffold3132-abinit-gene-0.13	BN1106_s3132B000127	LN630149	3132	136570	154580	-	H2KNJ1;G4VSM6;G4VSM7;H9II82;F6UHP7	GO:0005525;GO:0003924;GO:0006184;GO:0003746	IPR000795;IPR015033;IPR027417;IPR009000;IPR009001;IPR004161;IPR004160	Uncharacterized protein;Eukaryotic release factor 3-related (Erfs) (Hbs1-like);Elongation factor 1 alpha-like protein	0
1322	augustus_masked-scaffold313-abinit-gene-0.17	BN1106_s313B000588	LN627330	313	470607	543994	+	H2KQG9;G4VNH7;G7YPP9;K1P7M1;K1R047	GO:0016021;GO:0005886;GO:0005509;GO:0007156	IPR002126;IPR015919;IPR020894;IPR013164	Cadherin-related;Protocadherin-1;Protocadherin-11 Y-linked;Protocadherin-11 X-linked	0
1323	augustus_masked-scaffold3141-abinit-gene-0.11	BN1106_s3141B000163	LN630158	3141	91250	125411	-	G7YQY8;G4VLM3;H2KUD5		IPR015943;IPR001680;IPR017986	Putative uncharacterized protein	0
1324	augustus_masked-scaffold3147-abinit-gene-0.11	BN1106_s3147B000076	LN630164	3147	14306	16163	-	C1BH21;C1BGP8;Q7SZP6;Q6PBH4;E3TFG6	GO:0005875;GO:0007017	IPR019763;IPR001372	Dynein light chain 1, cytoplasmic;Dynein light chain 1 cytoplasmic;Dynein, light chain, LC8-type 2;Uncharacterized protein;Dnl2 protein	12
1325	augustus_masked-scaffold314-abinit-gene-0.28	BN1106_s314B000331	LN627331	314	119676	125894	-	H2KP48;G4VIG4;D1LWX4;F6ZEC8;R0K9I3	GO:0005634;GO:0043565;GO:0003700;GO:0046872	IPR017970;IPR001356;IPR009057;IPR010982;IPR013847;IPR015584;IPR000327;IPR007087	BRN3 transcription factor;Uncharacterized protein;Putative pou4/brn-3;POU domain class 4 transcription factor 2;Brain-specific homeobox/POU domain protein 3	0
1326	augustus_masked-scaffold314-abinit-gene-0.32	BN1106_s314B000334	LN627331	314	245507	273160	+	G4VA94;Q5DHF3			Putative intermembrane space import and assembly protein 40, mitochondrial (Mitochondrial import inner membrane translocase TIM40);SJCHGC03688 protein	0
1327	augustus_masked-scaffold314-abinit-gene-0.33	BN1106_s314B000335	LN627331	314	272858	345534	-	G7YWV4;G4VJV4;F4P9H3;L5KUE2;C3ZBW1		IPR008962;IPR027417	Putative uncharacterized protein;Hydrocephalus-inducing protein homolog;Hydrocephalus-inducing protein like protein	0
1328	augustus_masked-scaffold314-abinit-gene-0.34	BN1106_s314B000336	LN627331	314	346052	396020	-	G7Y2R4;M3WSD0;G1L6C0;G3T094;M3YFZ1	GO:0042384;GO:0003341;GO:0002064;GO:0060438;GO:0021591	IPR008962	Uncharacterized protein;Hydrocephalus-inducing protein homolog	1
1329	augustus_masked-scaffold3150-abinit-gene-0.19	BN1106_s3150B000086	LN630167	3150	68885	69846	-	Q4QQD7;C7C212;C7C211;H3JGP0;I3KYP8	GO:0003723;GO:0003964;GO:0006278	IPR000477;IPR000305	Reverse transcriptase;Uncharacterized protein	0
1330	augustus_masked-scaffold3151-abinit-gene-0.11	BN1106_s3151B000110	LN630168	3151	48471	49187	-	Q4QQD7;C7C212	GO:0003723;GO:0003964;GO:0006278	IPR000477	Reverse transcriptase	0
1331	augustus_masked-scaffold3154-abinit-gene-0.4	BN1106_s3154B000118	LN630171	3154	7687	93202	+	G7YLD9;G4VPF8;H0Y9T6;F7H6J6;G9KXM8	GO:0046872;GO:0005776;GO:0019898;GO:0005635;GO:0005545;GO:0003831	IPR000409;IPR023362;IPR015943;IPR001680;IPR017986;IPR000306;IPR017455;IPR011011;IPR013083;IPR019775	Uncharacterized protein;Beige/beach protein-related;WD repeat and FYVE domain-containing protein 3;WD repeat and FYVE domain containing 3	0
1332	augustus_masked-scaffold3156-abinit-gene-0.1	BN1106_s3156B000030	LN630173	3156	1003	76841	-	G4LWU1;U3IAV3;G1MSZ6;L8I5M2;F1MM15	GO:0038032	IPR000008;IPR001478;IPR011993;IPR024066;IPR016137;IPR000342	Uncharacterized protein;Regulator of G protein signaling 3, rgs3,putative;Regulator of G-protein signaling 3	0
1333	augustus_masked-scaffold3157-abinit-gene-0.27	BN1106_s3157B000194	LN630174	3157	6980	57801	-	G7YAZ6;Q5DAT3;G4VH75		IPR019266	Putative uncharacterized protein;Uncharacterized protein;SJCHGC00455 protein	0
1334	augustus_masked-scaffold315-abinit-gene-0.21	BN1106_s315B000259	LN627332	315	7917	47709	+	G7YJ00;H2KPT0;Q5C3E3;G4LV84		IPR018379	Putative uncharacterized protein;Uncharacterized protein;SJCHGC04366 protein	0
1335	augustus_masked-scaffold315-abinit-gene-0.22	BN1106_s315B000260	LN627332	315	83137	91097	+	H2KUI8;K9JA69;K9JA47;M1VDU4;B8XPK4	GO:0004365;GO:0016620;GO:0051287;GO:0050661;GO:0006006	IPR020831;IPR020830;IPR020829;IPR020828;IPR016040;IPR006424	Glyceraldehyde 3-phosphate dehydrogenase;Glyceraldehyde-3-phosphate dehydrogenase	1
1336	augustus_masked-scaffold315-abinit-gene-0.25	BN1106_s315B000262	LN627332	315	231165	303899	-	H2KUI7;G4LUW7;G4LYX1;H2KNG0;G4V6N4	GO:0016021;GO:0005272;GO:0035725;GO:0016020	IPR001873	Amiloride-sensitive sodium channel,putative;Putative uncharacterized protein;FMRFamide-activated amiloride-sensitive sodium channel;Amiloride-sensitive sodium channel-related	12
1337	augustus_masked-scaffold315-abinit-gene-0.27	BN1106_s315B000264	LN627332	315	429016	430047	-	no_uniprot	no_go	no_ipr	uncharacterised	4
1338	augustus_masked-scaffold315-abinit-gene-0.29	BN1106_s315B000265	LN627332	315	455543	485112	+	G7YEU7;G4LYX0;F6QYP3;Q5DER5;L5KE54		IPR000008;IPR009263	Uncharacterized protein;Synaptotagmin, putative;Synaptotagmin-16;SJCHGC04351 protein	0
1339	augustus_masked-scaffold3162-abinit-gene-0.17	BN1106_s3162B000174	LN630179	3162	108442	109412	-	G7YGQ4;G7YVP3;G7YL57;G7YM35;G7YST7	GO:0003676;GO:0008270	IPR005162;IPR001878	Uncharacterized protein;Putative uncharacterized protein	1
1340	augustus_masked-scaffold316-abinit-gene-0.23	BN1106_s316B000424	LN627333	316	496111	519632	-	Q2TU72;H2KQR4;G4VTK7;Q5C0J4;C1L5X9	GO:0006884;GO:0006821	IPR003521	Chloride channel, nucleotide-sensitive, 1A;Uncharacterized protein;Chloride channel nucleotide-sensitive 1A;Nucleotide-sensitive chloride current inducer;SJCHGC07368 protein	0
1341	augustus_masked-scaffold3171-abinit-gene-0.9	BN1106_s3171B000155	LN630188	3171	4793	100430	+	G7YFD3;K1PR69;T1K2N6;L7MLZ4;L7MJC8	GO:0046872;GO:0003676;GO:0008270	IPR007087;IPR015880;IPR013087;IPR022755;IPR003604	Zinc finger protein 40;Putative transcription factor hivep3;Uncharacterized protein	0
1342	augustus_masked-scaffold3173-abinit-gene-0.33	BN1106_s3173B000376	LN630190	3173	1	7648	+	G4V8C4;G4V8C5;H2KPA9;F6WCG6;R7V9X3	GO:0030246;GO:0004553;GO:0005975;GO:0032450	IPR011013;IPR000322;IPR025887;IPR017853;IPR000519;IPR017957	Uncharacterized protein;Putative alpha-glucosidase;Lysosomal alpha-glucosidase	0
1343	augustus_masked-scaffold3174-abinit-gene-0.9	BN1106_s3174B000062	LN630191	3174	78057	87361	-	G7YIH1;G4LUN8	GO:0004386	IPR008145;IPR008144;IPR004172;IPR027417;IPR001478;IPR011511;IPR001452	ATP-dependent RNA helicase, putative;MAGUK p55 subfamily member 2	0
1344	augustus_masked-scaffold3176-abinit-gene-0.6	BN1106_s3176B000060	LN630193	3176	31837	33096	-	C7C211;C7C212;Q4QQD7;G6DQD0;R4G9K5	GO:0003723;GO:0003964;GO:0006278	IPR000477;IPR000305	Reverse transcriptase;Putative ankyrin 2,3/unc44;Uncharacterized protein	0
1345	augustus_masked-scaffold3181-abinit-gene-0.19	BN1106_s3181B000112	LN630198	3181	24975	38308	+	no_uniprot	no_go	no_ipr	uncharacterised	0
1346	augustus_masked-scaffold3185-abinit-gene-0.4	BN1106_s3185B000058	LN630202	3185	12523	12927	-	no_uniprot	no_go	no_ipr	uncharacterised	0
1347	augustus_masked-scaffold3188-abinit-gene-0.15	BN1106_s3188B000192	LN630205	3188	19145	55171	+	G7YAE7;C1LJC2;C1LJC1;C1L6C6;Q5BXV7	GO:0008889;GO:0006071;GO:0006629	IPR004129;IPR017946	Glycerophosphodiester phosphodiesterase domain-containing protein 1;SJCHGC04973 protein	0
1348	augustus_masked-scaffold3189-abinit-gene-0.8	BN1106_s3189B000242	LN630206	3189	26657	28024	-	G7YM79			Uncharacterized protein	1
1349	augustus_masked-scaffold3196-abinit-gene-0.3	BN1106_s3196B000094	LN630213	3196	14255	71919	-	G7YDZ3;G4VRI0;L7LWN4;E2BJ62;H9KFZ6	GO:0008168;GO:0008270	IPR001870;IPR008985;IPR018355;IPR003877;IPR019786;IPR011011;IPR001965;IPR013083	Set1/Ash2 histone methyltransferase complex subunit ASH2;Putative trithorax protein ash2;Uncharacterized protein;Putative histone h3 lys4 methyltransferase complex subunit	0
1350	augustus_masked-scaffold3197-abinit-gene-0.12	BN1106_s3197B000132	LN630214	3197	33413	99235	-	G7YLT1;G4VL12;B4PBL9;G1K3K5;Q4V666	GO:0020037;GO:0046872;GO:0016491	IPR001199;IPR018506;IPR017927;IPR013121;IPR008978;IPR001834;IPR008333;IPR017938;IPR007052;IPR001433	GE12047;Cytochrome b5 reductase 4;Putative cytochrome b5;IP11715p	0
1351	augustus_masked-scaffold3203-abinit-gene-0.9	BN1106_s3203B000148	LN630220	3203	92218	93387	-	no_uniprot	no_go	no_ipr	uncharacterised	1
1352	augustus_masked-scaffold3207-abinit-gene-0.25	BN1106_s3207B000237	LN630224	3207	136484	151539	-	no_uniprot	no_go	no_ipr	uncharacterised	0
1353	augustus_masked-scaffold320-abinit-gene-0.11	BN1106_s320B000114	LN627337	320	71569	71784	+	no_uniprot	no_go	no_ipr	uncharacterised	0
1354	augustus_masked-scaffold320-abinit-gene-0.13	BN1106_s320B000115	LN627337	320	244448	249512	-	G7Y5I6;G4VIG6;G1LFF4;F1P9J5;G1M415	GO:0005622;GO:0046872;GO:0003676;GO:0006355	IPR001909;IPR007087;IPR015880;IPR013087	Zinc finger protein 252;Uncharacterized protein;Putative zinc finger protein;Zinc finger protein 182	0
1355	augustus_masked-scaffold3211-abinit-gene-0.13	BN1106_s3211B000083	LN630228	3211	32070	150288	+	G7YNY2;G4V7U9;T1JUC4;H3ACG7;I3J8W5	GO:0003824;GO:0035091;GO:0007154;GO:0005543	IPR025202;IPR001736;IPR015679;IPR001683;IPR011993;IPR001849;IPR016555	Phospholipase D;Uncharacterized protein	0
1356	augustus_masked-scaffold3217-abinit-gene-0.11	BN1106_s3217B000128	LN630234	3217	10591	11633	+	G7YDB6;G4V7M1;Q5BT70	GO:0005672;GO:0006367;GO:0003743	IPR009083;IPR004855;IPR013028;IPR009088	Putative tfiia large subunit;Transcription initiation factor TFIIA large subunit;SJCHGC02586 protein	0
1357	augustus_masked-scaffold3219-abinit-gene-0.18	BN1106_s3219B000180	LN630236	3219	156741	157379	-	Q4QQD7;C7C211;C7C212;G6CS47;G6D9D8	GO:0003723;GO:0003964;GO:0006278;GO:0016021;GO:0022857;GO:0016757	IPR000477;IPR000305;IPR016196;IPR005828;IPR005599;IPR007110;IPR013783;IPR013098;IPR003599;IPR003598	Reverse transcriptase;Putative reverse transcriptase;Putative ankyrin 2,3/unc44	0
1358	augustus_masked-scaffold3219-abinit-gene-0.20	BN1106_s3219B000182	LN630236	3219	241586	253638	-	H3ATA4;R7TIR0;Q5XHE2;B9EPR5;I3JI39	GO:0005622;GO:0004221;GO:0006511;GO:0007219	IPR001578	Ubiquitin carboxyl-terminal hydrolase isozyme L3;Uncharacterized protein;LOC495025 protein	0
1359	augustus_masked-scaffold3225-abinit-gene-0.20	BN1106_s3225B000126	LN630242	3225	227292	227605	-	no_uniprot	no_go	no_ipr	uncharacterised	0
1360	augustus_masked-scaffold322-abinit-gene-0.16	BN1106_s322B000085	LN627339	322	166885	167160	+	no_uniprot	no_go	no_ipr	uncharacterised	0
1361	augustus_masked-scaffold322-abinit-gene-0.17	BN1106_s322B000086	LN627339	322	192052	239790	-	R7U037;F6VGH2;Q17RI8;G1KAC6;I3KU30	GO:0005871;GO:0005874;GO:0005524;GO:0003777;GO:0007018	IPR027640;IPR019821;IPR001752;IPR027417	Kinesin-like protein KIF6;Uncharacterized protein;KIF6 protein	0
1362	augustus_masked-scaffold3233-abinit-gene-0.16	BN1106_s3233B000186	LN630250	3233	41407	44308	+	G4LZQ8			Putative uncharacterized protein	0
1363	augustus_masked-scaffold3233-abinit-gene-0.18	BN1106_s3233B000188	LN630250	3233	83579	93150	-	G7YRG1;G7YME8;G7YVG4;Q4QQD3;C7C1Z0	GO:0003723;GO:0003964;GO:0008270;GO:0015074;GO:0006278;GO:0003676	IPR001584;IPR018061;IPR021109;IPR012337;IPR000477;IPR001878;IPR015416	Gap-Pol polyprotein;Normocyte-binding protein 1;Gag-pol polyprotein	0
1364	augustus_masked-scaffold3234-abinit-gene-0.14	BN1106_s3234B000083	LN630251	3234	45043	49790	+	C7C1Z1;G4VMC4;G4VG76;G4LXM2;G4V6I5	GO:0004190;GO:0003723;GO:0003964;GO:0015074;GO:0006508;GO:0006278	IPR001969;IPR001584;IPR021109;IPR012337;IPR000477;IPR018061;IPR001995	Gap-Pol polyprotein;KRAB-A domain-containing protein	0
1365	augustus_masked-scaffold3234-abinit-gene-0.15	BN1106_s3234B000084	LN630251	3234	50440	57334	+	H2KVW0;G4VRR6;G4VRQ8;G4LZQ9;C4Q2Q3		IPR026832	Putative uncharacterized protein;Uncharacterized protein	0
1366	augustus_masked-scaffold3236-abinit-gene-0.18	BN1106_s3236B000258	LN630253	3236	175273	237676	-	G7Y4L7;G4VL16;Q5C511;C4QK18;G7YGS1		IPR009060;IPR015940	Putative uncharacterized protein;Cell wall protein Awa1p-like;Uncharacterized protein;SJCHGC08693 protein	1
1367	augustus_masked-scaffold3238-abinit-gene-0.6	BN1106_s3238B000040	LN630255	3238	47621	49576	+	H2KTG5;G4V5Z5;G7YJQ0		IPR007110;IPR000884;IPR013783;IPR003599	Putative uncharacterized protein;Uncharacterized protein;Thrombospondin-2	3
1368	augustus_masked-scaffold3238-abinit-gene-0.7	BN1106_s3238B000041	LN630255	3238	60533	60832	-	no_uniprot	no_go	no_ipr	uncharacterised	3
1369	augustus_masked-scaffold3238-abinit-gene-0.8	BN1106_s3238B000042	LN630255	3238	74404	74880	+	no_uniprot	no_go	no_ipr	uncharacterised	3
1370	augustus_masked-scaffold3241-abinit-gene-0.4	BN1106_s3241B000124	LN630258	3241	180612	183040	-	H2KVF9;G4VPJ8;H3CE85;C3YBF1;B3RSJ9	GO:0005815;GO:0000922;GO:0000226	IPR007259	Putative uncharacterized protein;Putative gamma-tubulin complex component 4 (Gcp-4);Gamma-tubulin complex component 4;Uncharacterized protein	0
1371	augustus_masked-scaffold3249-abinit-gene-0.2	BN1106_s3249B000086	LN630266	3249	11518	12531	-	H2KPB4;A9UMJ3;F6T9U7;Q5PQ29;K7FQY8		IPR026150;IPR027012	LOC100135370 protein;Uncharacterized protein;Enkurin;LOC496000 protein	3
1372	augustus_masked-scaffold324-abinit-gene-0.15	BN1106_s324B000248	LN627341	324	199967	246916	-	H2KSL8;G4VTX6;G4VC04;K1QPK0;R7U8C2	GO:0003723	IPR004087;IPR004088	Rna-binding protein related;RNA-binding protein Nova;RNA-binding protein Nova-1;Uncharacterized protein	0
1373	augustus_masked-scaffold3250-abinit-gene-0.6	BN1106_s3250B000116	LN630267	3250	57716	68158	-	G7YNT3;G4M1H3	GO:0016787	IPR016024;IPR004000;IPR001279;IPR011084	Putative uncharacterized protein;DNA cross-link repair 1A protein	0
1374	augustus_masked-scaffold3252-abinit-gene-0.12	BN1106_s3252B000127	LN630269	3252	57660	83658	+	D5FFY9;C4QMF7;G7YDY7;C4QMF8;Q5C669		IPR005135	Putative uncharacterized protein;P11 protein;Uncharacterized protein;SJCHGC06067 protein	0
1375	augustus_masked-scaffold325-abinit-gene-0.55	BN1106_s325B000615	LN627342	325	438032	439947	-	no_uniprot	no_go	no_ipr	uncharacterised	0
1376	augustus_masked-scaffold3261-abinit-gene-0.5	BN1106_s3261B000048	LN630278	3261	9035	78656	-	G7YR21;G4VTW2;E0VWI2;K1PZQ6;N6TRS9	GO:0016021	IPR000008;IPR012968;IPR012561	Putative uncharacterized protein;Putative otoferlin;Otoferlin;Uncharacterized protein	0
1377	augustus_masked-scaffold3268-abinit-gene-0.8	BN1106_s3268B000104	LN630285	3268	439	38046	+	G7YU79;G4VP30;Q5C506;R7V9K8;T1ES18	GO:0005739;GO:0005840;GO:0003735;GO:0006412	IPR010793	Uncharacterized protein;39S ribosomal protein L37 mitochondrial;SJCHGC05156 protein	0
1378	augustus_masked-scaffold3280-abinit-gene-0.16	BN1106_s3280B000111	LN630297	3280	40713	49484	+	G7YU29;G4VI43;H2KVJ4;K9J160;S7MG45	GO:0016021;GO:0055085	IPR016196;IPR011701	Putative uncharacterized protein;Uncharacterized MFS-type transporter C19orf28 homolog;Uncharacterized MFS-type transporter C19orf28;Uncharacterized protein	0
1379	augustus_masked-scaffold3280-abinit-gene-0.17	BN1106_s3280B000112	LN630297	3280	66139	89725	+	G7YU29;L8J299;T0MGS1;F1MZJ3;G1LGE1		IPR016196	Uncharacterized protein;Uncharacterized MFS-type transporter C19orf28 homolog	0
1380	augustus_masked-scaffold3280-abinit-gene-0.18	BN1106_s3280B000113	LN630297	3280	76163	82474	-	Q4QQD7;G7Y3I6;C7C212	GO:0003723;GO:0003964;GO:0006278	IPR000477;IPR003961	Reverse transcriptase	0
1381	augustus_masked-scaffold3281-abinit-gene-0.17	BN1106_s3281B000134	LN630298	3281	202941	213363	+	I1SKJ3;Q0VAS5;L8HPI1;D2I756;M1HH43	GO:0015629;GO:0005730;GO:0000786;GO:0003677;GO:0045653;GO:0006334;Unreviewed;GO:0005634	IPR009072;IPR007125;IPR001951;IPR019809		0
1382	augustus_masked-scaffold3286-abinit-gene-0.11	BN1106_s3286B000146	LN630303	3286	136948	170000	-	G7YH56			Uncharacterized protein	0
1383	augustus_masked-scaffold328-abinit-gene-0.24	BN1106_s328B000212	LN627345	328	5754	11566	+	C7TZK1;Q71TT8;B2LXT9;M1RLA8;H3FMF3	GO:0005737;GO:0005856;GO:0005524	IPR004000;IPR020902;IPR004001	Actin;Actin-2;Uncharacterized protein;Beta-actin	0
1384	augustus_masked-scaffold328-abinit-gene-0.26	BN1106_s328B000214	LN627345	328	82811	88400	-	H9J7T5;F7HNV4;C7IXH7;Q7M3Y7;L0ATL0	GO:0005737;GO:0005856;GO:0005524	IPR004000;IPR020902;IPR004001	Os01g0964400 protein;Uncharacterized protein;Actin;Actin CA15	0
1385	augustus_masked-scaffold3298-abinit-gene-0.6	BN1106_s3298B000046	LN630315	3298	65482	66552	+	H2KVS3			Putative uncharacterized protein	1
1386	augustus_masked-scaffold329-abinit-gene-0.12	BN1106_s329B000276	LN627346	329	153399	165251	-	no_uniprot	no_go	no_ipr	uncharacterised	0
1387	augustus_masked-scaffold32-abinit-gene-0.35	BN1106_s32B000335	LN627049	32	297292	376072	+	G7YRH3;G4VL37;R0KS23;R7VN14;F1SMG7	GO:0005524;GO:0000287;GO:0004674;GO:0004672	IPR011009;IPR000719;IPR017441;IPR002290;IPR008271	Uncharacterized protein;Serine/threonine kinase;Serine/threonine-protein kinase NIM1	0
1388	augustus_masked-scaffold32-abinit-gene-0.36	BN1106_s32B000336	LN627049	32	379718	380485	-	G7YRH4;G1X7L7;S7ZYE6;E3X048;K1W4L8	GO:0008168;GO:0032259	IPR013216;IPR022238	Uncharacterized protein;Putative uncharacterized protein	0
1389	augustus_masked-scaffold3302-abinit-gene-0.9	BN1106_s3302B000134	LN630319	3302	66126	68717	-	no_uniprot	no_go	no_ipr	uncharacterised	1
1390	augustus_masked-scaffold3304-abinit-gene-0.26	BN1106_s3304B000142	LN630321	3304	560	1171	-	G7YN26;G4V884;C1LF26;Q5DBV5;H9HE15	GO:0008080	IPR016181;IPR000182	N-acetyltransferase NAT13;Putative uncharacterized protein;N-alpha-acetyltransferase 50 NatE catalytic subunit;Uncharacterized protein;SJCHGC08591 protein	0
1391	augustus_masked-scaffold3309-abinit-gene-0.29	BN1106_s3309B000256	LN630326	3309	10566	32598	-	G7Y8E9;G4M1N7;C1LGW1;C1LGW0;G7Y8F0	GO:0016021;GO:0005216	IPR005821;IPR027359	Uncharacterized protein;Putative uncharacterized protein;Voltage-gated hydrogen channel 1	12
1392	augustus_masked-scaffold3314-abinit-gene-0.12	BN1106_s3314B000174	LN630331	3314	1257	27626	+	G7YBZ6		IPR012919	SUN domain-containing protein 2	0
1393	augustus_masked-scaffold3315-abinit-gene-0.15	BN1106_s3315B000107	LN630332	3315	117997	119049	-	H2KNT9;G4LXJ0;Q5C5P5;G7YD60	GO:0005794;GO:0016021;GO:0008378;GO:0006486;GO:0016020	IPR002659	Putative uncharacterized protein;UDP-glcNAc:betaGal beta-1 3-N-acetylglucosaminyltransferase 5;Uncharacterized protein;SJCHGC07898 protein	1
1394	augustus_masked-scaffold3330-abinit-gene-0.11	BN1106_s3330B000149	LN630347	3330	86748	87843	-	G7YQU1;H2KU36;G7YQU0;G7YQU3;C1L817	GO:0016021;GO:0005215	IPR023271;IPR000425;IPR022357;IPR023275	Aquaporin-9 (AQP-9) (Small solute channel 1);Aquaporin-9;Aquaporin-3	0
1395	augustus_masked-scaffold3332-abinit-gene-0.7	BN1106_s3332B000064	LN630349	3332	47086	48294	+	H2KPV4;H2KPV3;H2KPV5;G4VFU1;G4VJR3	GO:0016021;GO:0004930	IPR000276;IPR017452	Uncharacterized protein;Putative peptide (Allatostatin/somatostatin)-like receptor;Peptide (Allatostatin/somatostatin)-like receptor;G-protein coupled receptor	0
1396	augustus_masked-scaffold333-abinit-gene-0.20	BN1106_s333B000214	LN627350	333	108227	124559	-	H2KNM7;G4LV37;T1FWQ0;K1P4L2;H2KR11	GO:0016021;GO:0004930	IPR000276;IPR017452	Growth hormone secretagogue receptor,putative;Growth hormone secretagogue receptor;Rhodopsin-like orphan GPCR;Uncharacterized protein	0
1397	augustus_masked-scaffold3341-abinit-gene-0.8	BN1106_s3341B000115	LN630358	3341	43036	58128	-	G4V7Z5;K1QHL4			Putative uncharacterized protein;Uncharacterized protein	12
1398	augustus_masked-scaffold3349-abinit-gene-0.13	BN1106_s3349B000096	LN630366	3349	47971	60439	-	G7YEF6;Q5C0U8;G4VQG5;R1DBH1;B5Y3M0	GO:0008168	IPR002110;IPR020683;IPR026480	Predicted protein;Putative arginine N-methyltransferase 2;Arginine N-methyltransferase 2;SJCHGC04127 protein;Uncharacterized protein	0
1399	augustus_masked-scaffold3353-abinit-gene-0.2	BN1106_s3353B000056	LN630370	3353	42429	43580	-	H2KPI2;G4LZR2;H2KPI3;H2KPI4;Q5BZD8		IPR000008	Synaptotagmin, putative;Synaptotagmin-2;SJCHGC04634 protein	1
1400	augustus_masked-scaffold3358-abinit-gene-0.18	BN1106_s3358B000106	LN630375	3358	97858	100584	-	no_uniprot	no_go	no_ipr	uncharacterised	3
1401	augustus_masked-scaffold3368-abinit-gene-0.5	BN1106_s3368B000100	LN630385	3368	153387	187791	-	H2KPR0;G4V9R7			Putative uncharacterized protein;Uncharacterized protein	0
1402	augustus_masked-scaffold336-abinit-gene-0.43	BN1106_s336B000409	LN627353	336	187199	198114	+	G7YQH5;H0Z8P9;F7CAA4;I3JZ53;G3SCH0	GO:0006464;ENSGGOT00000027214;Unreviewed;GO:0051013;GO:0018095	IPR004344	Uncharacterized protein;Tubulin polyglutamylase TTLL11	0
1403	augustus_masked-scaffold336-abinit-gene-0.45	BN1106_s336B000411	LN627353	336	228975	230552	+	G7YQH6;G7YQH0;G4V6A2	GO:0004435;GO:0035556;GO:0006629	IPR007110;IPR013783;IPR003599;IPR001711	Putative uncharacterized protein Smp_201090;Putative uncharacterized protein	1
1404	augustus_masked-scaffold336-abinit-gene-0.46	BN1106_s336B000412	LN627353	336	259426	261587	+	G7YQH6;G7YQH0;G4V6A2	GO:0004435;GO:0035556;GO:0006629	IPR007110;IPR013783;IPR003599;IPR001711	Putative uncharacterized protein Smp_201090;Putative uncharacterized protein	1
1405	augustus_masked-scaffold3374-abinit-gene-0.10	BN1106_s3374B000082	LN630391	3374	21022	87270	-	G7YL20;G4VN47;R7TNK3;B7Q5C0;C3Y243		IPR016024;IPR015880	Putative uncharacterized protein;S phase cyclin A-associated protein in the endoplasmic reticulum;Uncharacterized protein	0
1406	augustus_masked-scaffold3375-abinit-gene-0.8	BN1106_s3375B000064	LN630392	3375	28112	64518	+	I3NX84;I3NX85;G7YVB4;G4VML1;Q5DFJ0	GO:0042132;GO:0005975	IPR000146;IPR028343;IPR020548	Fructose-1,6-bisphosphatase-related;Fructose-1,6-bisphosphatase I;Fructose-1,6-phosphatase;SJCHGC06706 protein	0
1407	augustus_masked-scaffold3379-abinit-gene-0.8	BN1106_s3379B000089	LN630396	3379	39701	44033	+	G4VGY9;H2KV57;G4VI90;G7YCE7	GO:0046872;GO:0003676	IPR007087;IPR015880;IPR013087	Putative zinc finger protein;Zinc finger protein;Zinc finger protein 574	0
1408	augustus_masked-scaffold3389-abinit-gene-0.8	BN1106_s3389B000154	LN630406	3389	83537	123759	+	G4VQX3;H2KVK0;E0VR81;H9KU63;H9KU62	GO:0005634;GO:0005509;GO:0004871;GO:0004842;GO:0008270;GO:0007166;GO:0016567;GO:0023051	IPR024162;IPR014741;IPR003153;IPR014742;IPR024159;IPR011992;IPR000980;IPR001841;IPR013083;IPR017907;IPR009060;IPR015940	E3 ubiquitin-protein ligase CBL, putative;Putative cbl;E3 ubiquitin-protein ligase CBL;Uncharacterized protein	0
1409	augustus_masked-scaffold338-abinit-gene-0.24	BN1106_s338B000294	LN627355	338	351064	351915	-	Q5C1E9;G4VH00;G7YKJ6;C1LGJ5;G7YKQ5		IPR006628	Transcriptional activator protein Pur-alpha;Putative pur-alpha;Transcriptional activator protein Pur-beta;SJCHGC09040 protein	0
1410	augustus_masked-scaffold3392-abinit-gene-0.15	BN1106_s3392B000186	LN630409	3392	122315	136193	+	G7YRQ7;G4M151;B7Q3W1;H2NIP1;L7M7J2	GO:0008270;GO:0005737;GO:0000151;GO:0008139;GO:0004842;GO:0000165;GO:0009968;GO:0016567;GO:0007265	IPR011422;IPR001841;IPR013083;IPR001607;IPR005135	Brca1-associated protein, putative;Brca1-associated protein (Brap2), putative;BRCA1-associated protein;Uncharacterized protein	0
1411	augustus_masked-scaffold339-abinit-gene-0.27	BN1106_s339B000423	LN627356	339	244832	246070	-	H2KUM9;G4V8L7;Q5BVM4;G7YG18;H2KRS1	GO:0016020	IPR001107;IPR001972;IPR018080	Putative spfh domain / Band 7 family protein;Stomatin-2;Mechanosensory protein 2;SJCHGC05463 protein	0
1412	augustus_masked-scaffold33-abinit-gene-0.22	BN1106_s33B000335	LN627050	33	378853	402155	-	G7YHS4;R7UK25;C3XUQ1;G4VM76;T1D110	GO:0016021;GO:0004930;GO:0007275;GO:0016055;GO:0005622;GO:0016020;GO:0007166;GO:0004888	IPR000539;IPR015526;IPR020067;IPR017981;IPR008936;IPR000198	Putative uncharacterized protein;Frizzled 4 protein;Uncharacterized protein;Fzd-4-4	0
1413	augustus_masked-scaffold340-abinit-gene-0.18	BN1106_s340B000164	LN627357	340	13882	36721	+	Q5D979;C1LDJ9;G4VEP7;G7YSP3;F6S1V2	GO:0016589;GO:0000502	IPR025228;IPR009071;IPR001478	Uncharacterized protein;Putative 26s proteasome non-ATPase regulatory subunit;26S proteasome non-ATPase regulatory subunit 9;SJCHGC03380 protein	0
1414	augustus_masked-scaffold340-abinit-gene-0.19	BN1106_s340B000165	LN627357	340	146318	147028	-	H2KUM1;U5EF17;E9H8K1;B4NFR6;D6W8K7	GO:0051260	IPR000210;IPR011333;IPR003131	GK22689;Putative uncharacterized protein;BTB/POZ domain-containing protein KCTD16;Putative potassium channel tetramerisation domain protein	0
1415	augustus_masked-scaffold3410-abinit-gene-0.21	BN1106_s3410B000072	LN630427	3410	58147	69235	+	C1LEB6;G4VEA0;M4AUQ7;H3B710;F1R764		IPR022780;IPR027417	Hypotheticial protein;Cytoplasmic dynein 2 light intermediate chain 1;Putative uncharacterized protein;Uncharacterized protein	0
1416	augustus_masked-scaffold3412-abinit-gene-0.12	BN1106_s3412B000158	LN630429	3412	226922	227248	-	no_uniprot	no_go	no_ipr	uncharacterised	0
1417	augustus_masked-scaffold3414-abinit-gene-0.8	BN1106_s3414B000104	LN630431	3414	60322	63551	+	H2KT61;G4LYV6;H2KUH8;G4V621;I3KCK5			Putative uncharacterized protein;Protein FAM78A;Protein FAM78B;Uncharacterized protein	1
1418	augustus_masked-scaffold3416-abinit-gene-0.9	BN1106_s3416B000068	LN630433	3416	27165	47602	+	G7YGD3;G7Y2R1;Q5C2E7;H2KRW8;K1QI52		IPR015943;IPR001680;IPR017986	Uncharacterized protein;SJCHGC09009 protein	1
1419	augustus_masked-scaffold341-abinit-gene-0.43	BN1106_s341B000222	LN627358	341	270283	270780	+	G7YR46;H2KU63;H2KUG0;H2KVS5;G4VIW9	GO:0006950	IPR014729;IPR006015;IPR006016	Putative universal stress protein;Universal stress protein;Universal stress protein YxiE;Universal stress protein A-like protein	12
1420	augustus_masked-scaffold3421-abinit-gene-0.14	BN1106_s3421B000158	LN630438	3421	21572	25170	+	Q86EF8;C1LI21;Q5DD88	GO:0004842;GO:0016567;GO:0016881	IPR016135;IPR000608;IPR023313	Ubiquitin coniugating enzyme 3b;SJCHGC01051 protein;Clone ZZD446 mRNA sequence	0
1421	augustus_masked-scaffold3429-abinit-gene-0.19	BN1106_s3429B000109	LN630446	3429	95127	97408	-	H2KRQ3;H2KQW4;G7YQ58;G7YSU3;H2KT58	GO:0016021;GO:0022857	IPR020846;IPR016196;IPR005828;IPR005829	Solute carrier family 22 member 1;Organic cation transporter-like protein;Solute carrier family 22 member 2;Organic cation transporter protein	1
1422	augustus_masked-scaffold342-abinit-gene-0.53	BN1106_s342B000430	LN627359	342	282357	292628	+	Q4QQF5;F1LCR2;Q5C201;G7YPX2;G7YJ37	GO:0004190;GO:0006508;GO:0003676;GO:0008270	IPR018061;IPR001995;IPR021109;IPR001878	Putative uncharacterized protein;Uncharacterized protein;Gag-pol polyprotein;SJCHGC05312 protein	0
1423	augustus_masked-scaffold342-abinit-gene-0.55	BN1106_s342B000431	LN627359	342	424898	443414	+	G4VKY8;B4JLP0;B4L1T3;E2C029	GO:0016020;GO:0008508	IPR002657	GH24476;GI15340;Ileal sodium/bile acid cotransporter;Sodium-bile acid cotransporter related	0
1424	augustus_masked-scaffold3432-abinit-gene-0.19	BN1106_s3432B000116	LN630449	3432	115341	119988	-	Q5BY75;H2KS56;G4M0L0;Q4RR05;H2UJE2	GO:0005634;GO:0003677;GO:0051287;GO:0003950;GO:0008270;GO:0006471	IPR008288;IPR012982;IPR012317;IPR004102;IPR008893;IPR001510;IPR001357	Poly [ADP-ribose] polymerase, putative;Poly [ADP-ribose] polymerase;Uncharacterized protein;SJCHGC03951 protein	0
1425	augustus_masked-scaffold3433-abinit-gene-0.20	BN1106_s3433B000184	LN630450	3433	164301	165510	+	G4VM15;Q5D9X4;C1L649;M9M6B1;I2FQ42	GO:0000166;GO:0003743;GO:0003676	IPR012677;IPR000504	Eukaryotic translation initiation factor 4H;Putative eukaryotic translation initiation factor 4b/4h;Uncharacterized protein;FOG: RRM domain;SJCHGC09499 protein	0
1426	augustus_masked-scaffold3439-abinit-gene-0.4	BN1106_s3439B000074	LN630456	3439	73204	77236	+	H2KRL3	GO:0005506;GO:0031418;GO:0016706	IPR005123;IPR006620	Hypoxia-inducible factor prolyl hydroxylase	0
1427	augustus_masked-scaffold343-abinit-gene-0.51	BN1106_s343B000611	LN627360	343	208019	222245	+	no_uniprot	no_go	no_ipr	uncharacterised	12
1428	augustus_masked-scaffold343-abinit-gene-0.53	BN1106_s343B000613	LN627360	343	366625	400732	+	C4QMY8;G7YNP3			Putative uncharacterized protein	0
1429	augustus_masked-scaffold343-abinit-gene-0.58	BN1106_s343B000616	LN627360	343	677442	684056	-	I3KAE8;E9G957;G7YGM7;M4AMC7;G6CI01	GO:0070403	IPR003000;IPR026591;IPR026587;IPR026590	Putative uncharacterized protein;Uncharacterized protein;NAD-dependent deacetylase sirtuin 4	0
1430	augustus_masked-scaffold343-abinit-gene-0.59	BN1106_s343B000617	LN627360	343	781622	787816	-	G7YIL1;G4VHS7;Q5C410	GO:0016021;GO:0006810	IPR018108;IPR023395	Putative mitochondrial carrier;Mitochondrial carrier homolog 2;SJCHGC08322 protein	0
1431	augustus_masked-scaffold3443-abinit-gene-0.1	BN1106_s3443B000048	LN630460	3443	7441	62976	+	G7YDB4;G4VTK6;C1L441;F6ZD70;Q6P851		IPR000615;IPR021134	Bestrophin-3 (Vitelliform macular dystrophy 2-like protein 3);Uncharacterized protein;Bestrophin-related;Bestrophin-3;Bestrophin 2;Novel protein similar to vmd2l1	0
1432	augustus_masked-scaffold3446-abinit-gene-0.22	BN1106_s3446B000158	LN630463	3446	177500	177748	-	no_uniprot	no_go	no_ipr	uncharacterised	0
1433	augustus_masked-scaffold3447-abinit-gene-0.21	BN1106_s3447B000176	LN630464	3447	154512	155633	-	no_uniprot	no_go	no_ipr	uncharacterised	0
1434	augustus_masked-scaffold344-abinit-gene-0.22	BN1106_s344B000187	LN627361	344	55334	55628	-	no_uniprot	no_go	no_ipr	uncharacterised	0
1435	augustus_masked-scaffold3454-abinit-gene-0.6	BN1106_s3454B000100	LN630471	3454	2497	72130	+	G7YAY7;G4VHM4;Q5C4Z0			Putative uncharacterized protein;Uncharacterized protein;SJCHGC07118 protein	0
1436	augustus_masked-scaffold3455-abinit-gene-0.8	BN1106_s3455B000097	LN630472	3455	5040	52337	+	H2KPT8;C1L4D0;G4V9Z8;Q5C7Y6;H2KUU4			Zinc finger, RING-type,domain-containing protein;Putative leucine rich repeat-containing;Leucine-rich repeat-containing protein 68;Leucine-rich repeat-containing protein 68 homolog;SJCHGC05568 protein	0
1437	augustus_masked-scaffold3458-abinit-gene-0.7	BN1106_s3458B000110	LN630475	3458	92030	94485	+	Q5C4Y6;G7YT77;G4VJF9		IPR011598	Putative uncharacterized protein;SJCHGC08798 protein	1
1438	augustus_masked-scaffold3459-abinit-gene-0.15	BN1106_s3459B000040	LN630476	3459	51454	85281	+	H2KPA4;Q5DF56;A7RI59;U3I4X1;H2XRC8		IPR013026;IPR011990;IPR019734;IPR001440;IPR000008;IPR013105	Predicted protein;Tetratricopeptide repeat protein 18;Uncharacterized protein;SJCHGC05586 protein	1
1439	augustus_masked-scaffold3461-abinit-gene-0.10	BN1106_s3461B000136	LN630478	3461	83286	108987	+	H2KV54;H2KQN8;G7YWW5;G7YNW5;T1IX40		IPR007074	Putative uncharacterized protein;Uncharacterized protein	1
1440	augustus_masked-scaffold3461-abinit-gene-0.6	BN1106_s3461B000137	LN630478	3461	21743	37959	+	G7YWW5;H2KV54;H2KQN8;G7YNW5		IPR007074	Putative uncharacterized protein;Uncharacterized protein	1
1441	augustus_masked-scaffold3467-abinit-gene-0.6	BN1106_s3467B000112	LN630484	3467	116973	117443	-	Q5D8U0;G4VTB1;G4LZJ6;O77146;Q6IFU2	GO:0003723;GO:0003964;GO:0006278	IPR005135;IPR000477;IPR003286	Putative uncharacterized protein;Uncharacterized protein;Reverse transcriptase SjR1;SJCHGC02645 protein;Pol polyprotein	1
1442	augustus_masked-scaffold3468-abinit-gene-0.10	BN1106_s3468B000116	LN630485	3468	17228	17542	-	Q8T5G5;Q8MWP9;G4V9L0;Q5DBA5;C7C208	GO:0004519;GO:0003723;GO:0003964;GO:0006278	IPR005135;IPR000477	Endonuclease-reverse transcriptase;Putative uncharacterized protein;SJCHGC09144 protein;Polyprotein	0
1443	augustus_masked-scaffold3468-abinit-gene-0.11	BN1106_s3468B000117	LN630485	3468	48633	107896	-	G7YJB8;G4M1V0;M4AF22;H9F5E2;Q6GQK8	GO:0003723;GO:0003964;GO:0016746;GO:0006278;GO:0005789;GO:0004366;GO:0032006;GO:0019432	IPR005135;IPR002123;IPR000477	Acyl-CoA:glycerol-3-phosphate acyltransferase;Glycerol-3-phosphate acyltransferase 3;Uncharacterized protein;LOC443578 protein	0
1444	augustus_masked-scaffold3475-abinit-gene-0.2	BN1106_s3475B000058	LN630492	3475	51765	68312	-	no_uniprot	no_go	no_ipr	uncharacterised	12
1445	augustus_masked-scaffold3479-abinit-gene-0.4	BN1106_s3479B000077	LN630496	3479	32784	76181	-	G7YI82;G4VJF5;G4VJF4			Putative uncharacterized protein;Uncharacterized protein	0
1446	augustus_masked-scaffold3481-abinit-gene-0.13	BN1106_s3481B000210	LN630498	3481	57937	132463	+	H2KPE6;G4M1G3;Q5C5K5	GO:0005634;GO:0045892;GO:0003746	IPR010405	Putative uncharacterized protein;Negative elongation factor B;SJCHGC07605 protein	0
1447	augustus_masked-scaffold3482-abinit-gene-0.27	BN1106_s3482B000235	LN630499	3482	42606	88503	-	G7Y455;G4M012;K1R2C2;T1IIT0;R7V226	GO:0046872	IPR000571;IPR027871	Ccr4-not transcription complex, putative;Ccr4-not transcription complex;Uncharacterized protein	0
1448	augustus_masked-scaffold3484-abinit-gene-0.20	BN1106_s3484B000186	LN630501	3484	201893	203232	-	Q5DGN7;G4LXZ3;T1E2D6;Q16TQ1;U3KG85	GO:0005525;GO:0015031;GO:0007264	IPR027417;IPR005225;IPR001806;IPR003579	Rab15, 13, 10, 1, 35, 5, and, putative;AAEL010170-PA;AAEL010170-PB;AAEL010170-PC;Rab-protein 8;SJCHGC09359 protein;Putative rab-protein 8;Uncharacterized protein	7
1449	augustus_masked-scaffold3486-abinit-gene-0.7	BN1106_s3486B000055	LN630503	3486	49127	49510	+	no_uniprot	no_go	no_ipr	uncharacterised	7
1450	augustus_masked-scaffold3486-abinit-gene-0.8	BN1106_s3486B000056	LN630503	3486	70076	71506	-	no_uniprot	no_go	no_ipr	uncharacterised	1
1451	augustus_masked-scaffold3488-abinit-gene-0.15	BN1106_s3488B000143	LN630505	3488	86954	87659	+	B0B5H2;B0RZ80;H2KSB3;C7TXT4;Q0PWV0	GO:0005737;GO:0005874;GO:0005525;GO:0003924;GO:0005200;GO:0007017;GO:0051258	IPR013838;IPR002453;IPR008280;IPR000217;IPR018316;IPR023123;IPR017975;IPR003008	Beta-tubulin;Tubulin beta-5;Tubulin beta-2C chain;Tubulin beta;Putative tubulin beta-1 chain	1
1452	augustus_masked-scaffold348-abinit-gene-0.6	BN1106_s348B000091	LN627365	348	211226	211864	-	Q4QQD7;C7C211;C7C212;L7MMP3;I3KYP8	GO:0003723;GO:0003964;GO:0006278	IPR000477;IPR027299;IPR000305	Reverse transcriptase;Uncharacterized protein;Putative tick transposon	0
1453	augustus_masked-scaffold3491-abinit-gene-0.14	BN1106_s3491B000114	LN630508	3491	45868	75850	+	G7YQ61;G4VCS8;C1L7W8;C1LMF7;C1LMG1	GO:0016874;GO:0008270	IPR001841;IPR013083;IPR024766	E3 ubiquitin-protein ligase synoviolin-B;Putative synoviolin;E3 ubiquitin-protein ligase synoviolin	0
1454	augustus_masked-scaffold3495-abinit-gene-0.6	BN1106_s3495B000096	LN630512	3495	2799	33615	+	no_uniprot	no_go	no_ipr	uncharacterised	0
1455	augustus_masked-scaffold3495-abinit-gene-0.8	BN1106_s3495B000097	LN630512	3495	115103	119654	-	H2KPX2;G4VG67;C1L7W9	GO:0016758;GO:0006506	IPR007315	Phosphatidylinositol glycan, class V;Uncharacterized protein;Phosphatidylinositol glycan class V	0
1456	augustus_masked-scaffold3501-abinit-gene-0.8	BN1106_s3501B000128	LN630518	3501	5487	98555	+	Q4SJE4;G5BGN5;H2U6C7;H2U6C6;G1N4B5	GO:0005097;GO:0032851	IPR000195;IPR004012	Uncharacterized protein;Small G protein signaling modulator 1	0
1457	augustus_masked-scaffold3504-abinit-gene-0.9	BN1106_s3504B000072	LN630521	3504	103303	104178	+	G7YD47;G4LV09			Putative uncharacterized protein;Protein ELYS	0
1458	augustus_masked-scaffold3518-abinit-gene-0.14	BN1106_s3518B000132	LN630535	3518	30541	68962	+	B5G4X7;G4VF49;G7YF94;U5ET05;T1D3Y5	GO:0004180;GO:0008236;GO:0006508	IPR008758	Lysosomal pro-X carboxypeptidase;Lysosomal Pro-Xaa carboxypeptidase (S28 family);Lysosomal Pro-X carboxypeptidase;Putative lysosomal pro-x carboxypeptidase;Putative prolylcarboxypeptidase	4
1459	augustus_masked-scaffold3521-abinit-gene-0.4	BN1106_s3521B000048	LN630538	3521	22928	24613	+	G7YB95;G4VSM3	GO:0035556	IPR001496	Uncharacterized protein	0
1460	augustus_masked-scaffold3524-abinit-gene-0.5	BN1106_s3524B000099	LN630541	3524	19743	42349	+	G7YEN7;G4V8V1	GO:0005622;GO:0004221;GO:0006511	IPR001578	Ubiquitinyl hydrolase-BAP1 (C12 family);Ubiquitin carboxyl-terminal hydrolase BAP1	0
1461	augustus_masked-scaffold3525-abinit-gene-0.3	BN1106_s3525B000048	LN630542	3525	8884	14807	+	G7YUB3;Q5BZI8;C1L640;G4V8F3;Q5BZH1	GO:0016021;GO:0005509;GO:0004252;GO:0006508	IPR011992;IPR018247;IPR002610;IPR022764	Stem cell tumor;Family S54 unassigned peptidase (S54 family);Rhomboid-related protein 1/2/3;SJCHGC05349 protein;SJCHGC04450 protein	0
1462	augustus_masked-scaffold3526-abinit-gene-0.10	BN1106_s3526B000148	LN630543	3526	135145	139440	+	H2KRT3;G7YDY1;Q5DGB4;G4VCF5;D5JG41	GO:0005737;GO:0003743	IPR023398;IPR001040;IPR019770	Eukaryotic initiation factor-4E;Putative eukaryotic translation initiation factor 4e;Translation initiation factor 4E;SJCHGC02221 protein;eIF-4E protein	0
1463	augustus_masked-scaffold3530-abinit-gene-0.7	BN1106_s3530B000088	LN630547	3530	38057	53564	-	H2KTF0;Q86F15;Q5DEG1;G4VLL7;R7U7C6	GO:0016021;GO:0055085	IPR011701;IPR020846;IPR016196	Transport proetin (Smap-4-related);Major facilitator superfamily domain-containing protein 1;SJCHGC00668 protein;Clone ZZD1202 mRNA sequence.;Uncharacterized protein	0
1464	augustus_masked-scaffold353-abinit-gene-0.23	BN1106_s353B000227	LN627370	353	55641	100884	-	G7YWB4;E0CYH9;Q3TRB6;M3ZB97;L5KY70		IPR011993;IPR006020	Carboxyl-terminal PDZ ligand of neuronal nitric oxide synthase protein;Dystrophin-like protein 1;Uncharacterized protein	0
1465	augustus_masked-scaffold3541-abinit-gene-0.10	BN1106_s3541B000066	LN630558	3541	35551	81199	-	G7YG78;G4VLW0;K7J8C1;E2C5F9;F4WM80	GO:0016021;GO:0005216	IPR005821	Transient receptor potential cation channel CG34123;Transient receptor potential cation channel;Putative transient receptor potential cation channel;Uncharacterized protein	0
1466	augustus_masked-scaffold3541-abinit-gene-0.9	BN1106_s3541B000067	LN630558	3541	370	1578	+	D1FP00;A2SY09;E5F7D0;Q7KPF4;O97475	GO:0005737;GO:0005856;GO:0005524	IPR004000;IPR020902;IPR004001	Actin;Uncharacterized protein;Non-muscle actin 6.2;Non-muscle actin II;Cytoskeletal actin 1	2
1467	augustus_masked-scaffold3544-abinit-gene-0.12	BN1106_s3544B000136	LN630561	3544	14411	46726	-	G7YA68;G4VIX4;R7U3G4;Q5C821;K1PSE5		IPR007707	Putative transforming acidic coiled-coil containing protein 1/2;Transforming acidic coiled-coil-containing protein 2;Transforming acidic coiled-coil-containing protein 1;SJCHGC05697 protein;Uncharacterized protein	0
1468	augustus_masked-scaffold3553-abinit-gene-0.17	BN1106_s3553B000142	LN630570	3553	22275	46258	+	G7YLL1;Q5BXK6;G4VHW7;F6W0T2;C3ZML5	GO:0016021;GO:0016192	IPR007305;IPR011691	Putative uncharacterized protein;Uncharacterized protein;Protein transport protein SFT2;SJCHGC04044 protein	0
1469	augustus_masked-scaffold3553-abinit-gene-0.18	BN1106_s3553B000143	LN630570	3553	68604	70190	-	Q66IT0;H2KT13;Q5DAF0;C1LR13;C1LR10	GO:0030529;GO:0019013;GO:0003676;GO:0000166	IPR012677;IPR000504	Heterogeneous nuclear ribonucleoprotein A1, A2/B1 homolog;Heterogeneous nuclear ribonucleoproteins A2/B1;SJCHGC06052 protein;MGC84815 protein	0
1470	augustus_masked-scaffold3557-abinit-gene-0.29	BN1106_s3557B000346	LN630574	3557	9064	49239	-	G7YGW6;G4M1R3;R7UWJ8		IPR001611;IPR003591	Putative uncharacterized protein;Uncharacterized protein	0
1471	augustus_masked-scaffold3557-abinit-gene-0.30	BN1106_s3557B000347	LN630574	3557	111681	118866	-	G4LXP9;A7SB23;F7AHR6;H2P517;E1C3J0	GO:0005509	IPR011992;IPR002048	Predicted protein;Uncharacterized protein;Nalp (Nacht, leucine rich repeat and pyrin domain containing)-related	0
1472	augustus_masked-scaffold3557-abinit-gene-0.31	BN1106_s3557B000348	LN630574	3557	126281	132772	-	no_uniprot	no_go	no_ipr	uncharacterised	0
1473	augustus_masked-scaffold355-abinit-gene-0.9	BN1106_s355B000126	LN627372	355	66022	106820	-	no_uniprot	no_go	no_ipr	uncharacterised	0
1474	augustus_masked-scaffold3560-abinit-gene-0.14	BN1106_s3560B000109	LN630577	3560	83273	83725	+	no_uniprot	no_go	no_ipr	uncharacterised	0
1475	augustus_masked-scaffold3560-abinit-gene-0.15	BN1106_s3560B000110	LN630577	3560	91641	95703	-	G4VMC7;C1L5M8;C1LHZ7;C1LHZ8;G7YDV6		IPR027417	Uncharacterized protein;Putative uncharacterized protein;NAD dependent epimerase/dehydratase	0
1476	augustus_masked-scaffold3562-abinit-gene-0.17	BN1106_s3562B000204	LN630579	3562	28264	29111	-	no_uniprot	no_go	no_ipr	uncharacterised	4
1477	augustus_masked-scaffold3562-abinit-gene-0.19	BN1106_s3562B000206	LN630579	3562	72193	81247	+	U3ISY5;D2KZY3;H2NP93;U3K355;F6SHM9	GO:0005634;GO:0004879;GO:0001972;GO:0043565;GO:0003707;GO:0009952;GO:0048514;GO:0009566;GO:0030900;GO:0060173;GO:0001893;GO:0045736;GO:0010596;GO:0001937;GO:0000122;GO:0001764;GO:0060674;GO:0045893;GO:0009956;GO:0060849;GO:0007519;GO:0060707;GO:0003677;GO:0030522;GO:0008270	IPR003068;IPR008946;IPR000536;IPR001723;IPR001628;IPR013088	Nuclear receptor;Uncharacterized protein	0
1478	augustus_masked-scaffold3562-abinit-gene-0.21	BN1106_s3562B000207	LN630579	3562	114932	148586	-	G4VDN9;Q5D9K7;H2KRV5;R7T4J5;F4X412	GO:0005785;GO:0005525;GO:0003924;GO:0005047;GO:0006614	IPR003593;IPR011012;IPR027417;IPR007222;IPR013822;IPR000897	Signal recognition particle receptor subunit alpha-like protein;Putative signal recognition particle receptor alpha subunit (Sr-alpha);Signal recognition particle receptor subunit alpha;SJCHGC06360 protein;Uncharacterized protein	0
1479	augustus_masked-scaffold3566-abinit-gene-0.2	BN1106_s3566B000138	LN630583	3566	133594	134881	-	H2U9F7;Q6WNT7;S7Q9Q6;H9FJR2;H2MTW5	GO:0003677;GO:0003700;GO:0001942;GO:0048863	IPR009071;IPR022097	Uncharacterized protein;Transcription factor SOX-21;Transcription factor Sox14b	10
1480	augustus_masked-scaffold3569-abinit-gene-0.7	BN1106_s3569B000117	LN630586	3569	29734	30420	-	H2KT44;E9FVH4;B9EP79;B4NPN0;H2MX19	GO:0008537	IPR009077;IPR003186;IPR003185	GK18337;Proteasome activator complex subunit 3;Putative uncharacterized protein;Proteasome activator subunit 3;Uncharacterized protein	3
1481	augustus_masked-scaffold3569-abinit-gene-0.8	BN1106_s3569B000118	LN630586	3569	50057	91587	-	G4V6W7;I3KWI0;Q49QW5;G3NH18;M3ZNX6	GO:0005634;GO:0043565;GO:0003700;GO:0008270;GO:0043010;GO:0021554;GO:0071632;GO:0031290;GO:0021537	IPR017970;IPR001356;IPR009057;IPR001781	Uncharacterized protein;Putative uncharacterized protein;Apterous	12
1482	augustus_masked-scaffold3587-abinit-gene-0.13	BN1106_s3587B000050	LN630604	3587	60414	60794	+	G7YI61;H3J739;G7YI41;G7YK98;E3X4P3	GO:0003676;GO:0015074	IPR001584;IPR012337	Uncharacterized protein	0
1483	augustus_masked-scaffold3596-abinit-gene-0.26	BN1106_s3596B000220	LN630613	3596	148488	159717	+	G4VHA7;G4VHA6;Q5DGU4;C1L4G5;F1QVQ4	GO:0016021;GO:0006810;GO:0055085	IPR018108;IPR023395;IPR002067	Solute carrier family 25 member 39;Putative mitochondrial carrier protein;SJCHGC00551 protein	0
1484	augustus_masked-scaffold3599-abinit-gene-0.3	BN1106_s3599B000068	LN630616	3599	26119	31696	-	no_uniprot	no_go	no_ipr	uncharacterised	0
1485	augustus_masked-scaffold35-abinit-gene-0.30	BN1106_s35B000343	LN627052	35	27345	99278	+	H2KPU2;Q86F66;Q5DDI5;Q5DHL3;G4VKX1		IPR004142	NDRG4 protein (S33 family);Protein NDRG3;SJCHGC00650 protein;SJCHGC02017 protein;Clone ZZD1070 mRNA sequence	0
1486	augustus_masked-scaffold35-abinit-gene-0.31	BN1106_s35B000344	LN627052	35	105513	106830	-	H2KPU3		IPR023214;IPR004274	Uncharacterized protein	1
1487	augustus_masked-scaffold35-abinit-gene-0.34	BN1106_s35B000346	LN627052	35	486477	488723	-	H2KSV5;G4VLC4;M7B910;R4GA59;E2E4K4		IPR000562;IPR013806	ESP-Vkom1;Matrix metallopeptidase-9 (M10 family);Epididymal sperm-binding protein 1;Matrix metalloproteinase-9;Uncharacterized protein	0
1488	augustus_masked-scaffold3600-abinit-gene-0.12	BN1106_s3600B000107	LN630617	3600	43144	44040	+	G7YC51;G4VAZ0;E3TDR9;T1G9Q7;G1RH49	GO:0008418	IPR026750	N-terminal asparagine amidohydrolase;Uncharacterized protein;Putative uncharacterized protein;Protein N-terminal asparagine amidohydrolase	0
1489	augustus_masked-scaffold3600-abinit-gene-0.13	BN1106_s3600B000108	LN630617	3600	39582	72530	-	G7YC52;C1LFG9;G4VAZ2;G4VAZ1	GO:0016020;GO:0005578	IPR001863	Glypican-4;Putative glypican;Glypican-6	0
1490	augustus_masked-scaffold3606-abinit-gene-0.11	BN1106_s3606B000124	LN630623	3606	18296	80791	-	G7YPS3;G4VD67;K1R1B8;T1J712;H9J1H5	GO:0004105;GO:0006657;GO:0016779;GO:0009058;GO:0003824;GO:0005543	IPR004821;IPR014729;IPR011993;IPR001849	Choline-phosphate cytidylyltransferase;Uncharacterized protein;Choline-phosphate cytidylyltransferase B	0
1491	augustus_masked-scaffold360-abinit-gene-0.28	BN1106_s360B000345	LN627377	360	327738	344230	+	G7YVE9;Q6WVP6;C1L674;B3GUR2;Q7YW80	GO:0004053;GO:0046872;GO:0006525	IPR014033;IPR006035;IPR023696;IPR020855	Putative uncharacterized protein;Arginase type II;Arginase;Putative arginase	0
1492	augustus_masked-scaffold360-abinit-gene-0.29	BN1106_s360B000346	LN627377	360	406542	434268	+	H2KSG0;G4VLU8;G3N9Q1;G3N9Q2;C1BRY7	GO:0004370;GO:0005975;GO:0006072;GO:0016301;GO:0016773	IPR018485;IPR018483;IPR018484;IPR005999	Glycerol kinase;Uncharacterized protein;Putative glycerol kinase	0
1493	augustus_masked-scaffold3616-abinit-gene-0.10	BN1106_s3616B000124	LN630633	3616	35889	38735	+	G7Y2V0;H2KUU3;K7X6X4;H9K9D1;G3NSM6		IPR011705;IPR000210;IPR011333;IPR013069;IPR015916;IPR017096;IPR006652;IPR015915	Uncharacterized protein;Kelch-like protein 4;Kelch-like protein 10;Kelch-like protein	1
1494	augustus_masked-scaffold361-abinit-gene-0.26	BN1106_s361B000227	LN627378	361	120195	120792	+	no_uniprot	no_go	no_ipr	uncharacterised	0
1495	augustus_masked-scaffold3623-abinit-gene-0.12	BN1106_s3623B000163	LN630640	3623	181083	184304	-	no_uniprot	no_go	no_ipr	uncharacterised	0
1496	augustus_masked-scaffold3627-abinit-gene-0.6	BN1106_s3627B000082	LN630644	3627	21966	51126	+	G7YH14;G4VHM9;G7YA21;K1R3Z9;S8C1S1	GO:0008270;GO:0016874	IPR006575;IPR016135;IPR002867;IPR001841;IPR007287;IPR015943;IPR001680;IPR017986;IPR017907;IPR013083	Putative ring finger protein 14 (Androgen receptor-associated protein 54) (Triad2 protein);WD repeat and SOF domain-containing protein 1;E3 ubiquitin-protein ligase RNF14;Uncharacterized protein	0
1497	augustus_masked-scaffold362-abinit-gene-0.21	BN1106_s362B000177	LN627379	362	51288	105302	-	H2KTM2;G4V5G4;C9K4W1;G4VBX8;O15969	GO:0016021;GO:0004930;GO:0004993;GO:0007210;GO:0005887;GO:0016907;GO:0007213	IPR000276;IPR017452;IPR000995	Serotonin receptor 7;Putative biogenic amine (5HT) receptor;5-hydroxytryptamine receptor 7;Serotonin receptor-like planarian receptor 4	0
1498	augustus_masked-scaffold3630-abinit-gene-0.24	BN1106_s3630B000296	LN630647	3630	158971	244503	-	G7YHA0;G4VIK2;K1PF44;C3ZM13;L7MCR4	GO:0004725;GO:0035335	IPR000387;IPR016130;IPR008356;IPR000242	Putative uncharacterized protein;Putative receptor protein tyrosine phosphatase r (Pcptp1);Tyrosine-protein phosphatase non-receptor type 5;Receptor-type tyrosine-protein phosphatase R;Putative receptor-type tyrosine-protein phosphatase r	0
1499	augustus_masked-scaffold3631-abinit-gene-0.6	BN1106_s3631B000048	LN630648	3631	2082	2804	-	G7YSU1;G7YQQ0;G7YT43;G7YC67;G7YBQ9	GO:0008270	IPR018289;IPR019786;IPR011011;IPR001965;IPR019787;IPR013083;IPR007527	Uncharacterized protein;Putative uncharacterized protein;Zinc finger SWIM domain-containing protein 3	0
1500	augustus_masked-scaffold3633-abinit-gene-0.11	BN1106_s3633B000090	LN630650	3633	34444	45439	-	G7YWT4;G4VCG9;Q5DHR3	GO:0004221;GO:0006511	IPR018200;IPR001394	Ubiquitin-specific peptidase 30 (C19 family);Ubiquitin carboxyl-terminal hydrolase 30;SJCHGC08968 protein	0
1501	augustus_masked-scaffold363-abinit-gene-0.44	BN1106_s363B000409	LN627380	363	143372	206226	-	G4VA15;G4VA16;H2KTN0;C3YPG4;T1IJL6	GO:0003723	IPR016024;IPR016021;IPR003890;IPR007193	Putative uncharacterized protein;Regulator of nonsense transcripts 2;Uncharacterized protein	0
1502	augustus_masked-scaffold3642-abinit-gene-0.22	BN1106_s3642B000186	LN630659	3642	159129	159677	-	no_uniprot	no_go	no_ipr	uncharacterised	0
1503	augustus_masked-scaffold3645-abinit-gene-0.13	BN1106_s3645B000196	LN630662	3645	67305	183445	+	G7YFD0;G4V7I1;B4GC48;B5E0Q5;H3CPQ6	GO:0005737;GO:0046872;GO:0005543;GO:0005089;GO:0035556;GO:0035023;GO:0038032	IPR001478;IPR015721;IPR000219;IPR011993;IPR001849;IPR002219;IPR016137;IPR015212	GL10452;GA24373;Putative uncharacterized protein;Rho guanine nucleotide exchange factor 12;Uncharacterized protein	0
1504	augustus_masked-scaffold3646-abinit-gene-0.2	BN1106_s3646B000039	LN630663	3646	15026	82576	+	G7Y7W0;C7TY61	GO:0016874;GO:0018095	IPR004344;IPR027745	Tubulin tyrosine ligase-like family, member 7;Inositol polyphosphate-4-phosphatase	1
1505	augustus_masked-scaffold364-abinit-gene-0.32	BN1106_s364B000257	LN627381	364	77005	77584	-	no_uniprot	no_go	no_ipr	uncharacterised	0
1506	augustus_masked-scaffold3659-abinit-gene-0.0	BN1106_s3659B000050	LN630676	3659	43404	47051	+	H2KSN3;G4LZT7;G7YNN2;G4VD70;G7Q368	GO:0016021;GO:0005886;GO:0005509;GO:0007156	IPR002126;IPR015919;IPR020894;IPR013164;IPR013585	Cadherin, putative;Putative cadherin;Protocadherin-11 X-linked;Protocadherin alpha-4;Protocadherin-9	0
1507	augustus_masked-scaffold3663-abinit-gene-0.5	BN1106_s3663B000094	LN630680	3663	7862	8188	-	no_uniprot	no_go	no_ipr	uncharacterised	0
1508	augustus_masked-scaffold3665-abinit-gene-0.10	BN1106_s3665B000058	LN630682	3665	99481	101178	-	H2KU90;H2KU91;H2KQ33;G4VBN0;Q65A65	GO:0016021;GO:0005524;GO:0005216;GO:0001614;GO:0035590;GO:0016020	IPR027309;IPR001429	P2X purinoceptor 4	0
1509	augustus_masked-scaffold3665-abinit-gene-0.11	BN1106_s3665B000059	LN630682	3665	103313	105124	+	G7YRD3;Q5C5P8;G4VCV5			Putative serine-rich repeat protein;Serine-rich repeat protein;SJCHGC06076 protein	0
1510	augustus_masked-scaffold3665-abinit-gene-0.9	BN1106_s3665B000061	LN630682	3665	32565	33911	+	H2KU91;H2KU90;H2KQ33;G4VBN0;E9FVI5	GO:0016021;GO:0005524;GO:0005216;GO:0001614;GO:0035590;GO:0016020	IPR003045;IPR027309;IPR001429	P2X purinoceptor 4	0
1511	augustus_masked-scaffold366-abinit-gene-0.61	BN1106_s366B000435	LN627383	366	294015	319911	-	Q86FI4;E9HK57;G4V611;J3JXB0;E2BD80	GO:0005509	IPR011992;IPR018247;IPR002048	Calumenin;Putative uncharacterized protein;EF hand containing protein;Uncharacterized protein;Calumenin (Crocalbin);SJCHGC09235 protein	0
1512	augustus_masked-scaffold3672-abinit-gene-0.12	BN1106_s3672B000198	LN630689	3672	193402	197618	+	H2KT15;G4VNY2;Q5BZ70;T1FND6;B7P8E0	GO:0004221;GO:0008270;GO:0006511	IPR001394;IPR013083;IPR001607;IPR015880	Ubiquitin specific peptidase, putative;Family C19 non-peptidase homologue (C19 family);U4/U6.U5 tri-snRNP-associated protein 2;SJCHGC05849 protein;Uncharacterized protein	0
1513	augustus_masked-scaffold3672-abinit-gene-0.13	BN1106_s3672B000199	LN630689	3672	219755	220081	-	G4VNY1	GO:0030132;GO:0030130;GO:0005198;GO:0006886;GO:0016192	IPR000996	Uncharacterized protein	0
1514	augustus_masked-scaffold3675-abinit-gene-0.9	BN1106_s3675B000067	LN630692	3675	14248	16011	-	H2KU15;G4V9H7;H3BI85;B5X1V4;H3BI86	GO:0016787;GO:0003990	IPR002018;IPR019826;IPR019819	Para-nitrobenzyl esterase;Family S9 non-peptidase homologue (S09 family);Uncharacterized protein	0
1515	augustus_masked-scaffold3689-abinit-gene-0.4	BN1106_s3689B000031	LN630706	3689	56786	58027	+	H2KNH2;G4VLQ1;C1JAC8;C1JAC7;G4LZH5	GO:0045596	IPR008717	Noggin-like protein 7;Noggin-like protein 8;Bone morphogenetic protein antagonist noggin,putative;Putative bone morphogenetic protein antagonist noggin;Noggin	0
1516	augustus_masked-scaffold3693-abinit-gene-0.18	BN1106_s3693B000170	LN630710	3693	41354	61290	+	G7YNH4;R7TZQ0;H2T7I0;H2T7I1;H2T7H6	GO:0004842;GO:0008270;GO:0016567	IPR026608;IPR001841;IPR013083;IPR003892	E3 ubiquitin-protein ligase AMFR;Uncharacterized protein	0
1517	augustus_masked-scaffold3695-abinit-gene-0.8	BN1106_s3695B000086	LN630712	3695	77941	78420	+	no_uniprot	no_go	no_ipr	uncharacterised	1
1518	augustus_masked-scaffold3696-abinit-gene-0.6	BN1106_s3696B000132	LN630713	3696	73833	78806	-	H2KUD2;Q86E80;Q86E78			Putative uncharacterized protein;SJCHGC05571 protein;Clone ZZD845 mRNA sequence	0
1519	augustus_masked-scaffold3699-abinit-gene-0.14	BN1106_s3699B000167	LN630716	3699	110365	110884	-	G4VL14;Q5DD34;G4VL15;G7Y4L5;T1IU19	GO:0016272;GO:0006457	IPR002777;IPR009053	Putative prefoldin subunit;Prefoldin subunit 1;SJCHGC04312 protein;Uncharacterized protein	0
1520	augustus_masked-scaffold369-abinit-gene-0.33	BN1106_s369B000194	LN627386	369	21178	51835	-	G7YK49;G7YK50		IPR013032;IPR000742;IPR000884	Uncharacterized protein	0
1521	augustus_masked-scaffold369-abinit-gene-0.39	BN1106_s369B000198	LN627386	369	211381	295823	-	G4V7X8;G7YPX4;T1PL20;Q29DG1;B4H997	GO:0008076;GO:0005249;GO:0051260	IPR000210;IPR011333;IPR027359;IPR005821;IPR003091;IPR003968;IPR003975;IPR024587;IPR021645;IPR003131;IPR028325	GL20887;Putative voltage-gated potassium channel;Potassium voltage-gated channel protein Shal;GA21653;Ion transport protein	0
1522	augustus_masked-scaffold36-abinit-gene-0.23	BN1106_s36B000256	LN627053	36	253748	347176	+	H2KS96;G4VII6;Q3KZ54;R7V5M3;K1RKU8		IPR000483;IPR001611;IPR003591;IPR000372;IPR007110;IPR013783;IPR013098	Putative uncharacterized protein;Immunoglobulin superfamily member 10;Leucine-rich repeat and fibronectin type III domain-containing protein 1-like protein;SJCHGC05544 protein;Uncharacterized protein	0
1523	augustus_masked-scaffold3704-abinit-gene-0.15	BN1106_s3704B000125	LN630721	3704	155270	169687	+	H2KRF0;G4V5F1		IPR001810	Putative uncharacterized protein;F-box protein 38	1
1524	augustus_masked-scaffold3705-abinit-gene-0.7	BN1106_s3705B000066	LN630722	3705	6728	14556	+	T1HFP0;Q17AJ9;Q7PNZ6;Q7PIF9;B0WXM1	GO:0005622;GO:0006886	IPR008942;IPR004152;IPR014645;IPR002014;IPR018205	Target of Myb protein 1;AAEL005276-PA;AGAP006097-PA;AGAP006097-PB;Uncharacterized protein	0
1525	augustus_masked-scaffold370-abinit-gene-0.28	BN1106_s370B000272	LN627387	370	231993	233811	+	H2KPL6;H2KPL4;C1L3Y5;G4LX32;H2KPL5			Uncharacterized protein;Putative uncharacterized protein	0
1526	augustus_masked-scaffold370-abinit-gene-0.30	BN1106_s370B000274	LN627387	370	442613	443668	-	G7Y7H4;Q5C615			Uncharacterized protein;SJCHGC08095 protein	0
[truncated: 21,150 more rows]
