# Supplementary material for: The Fasciola hepatica genome: gene duplication and polymorphism reveals adaptation to the host environment and the capacity for rapid evolution
Source: Genome Biol. 2015 Apr 3;16(1):71. doi: 10.1186/s13059-015-0632-2 (PMC4404566; doi:10.1186/s13059-015-0632-2)
Supplement: Additional file 11: Table S9. — Differential expression of genes presented in Figure 3. Values are log2 fold-changes relative to metacercaria. [file 13059_2015_632_MOESM11_ESM.txt]

maker.locus	nej1hr - met0hr	nej3hr - met0hr	nej24hr - met0hr	juv21d - met0hr	ad - met0hr	ena.locus	ena.scaffold	scaffold	start	stop	strand	uniprot.blast.hits	go	interpro	Description	cluster
augustus_masked-scaffold1007-abinit-gene-0.16	-2.98862363756097	0.397538852981201	-0.924842143205709	4.71955568118867	2.3316713169618	BN1106_s1007B000173	LN628024	1007	64511	65977	-	H2KNV2;B0WHZ7;Q17E14;E5SS28;U5EXH7	GO:0005525;GO:0003924;GO:0004871;GO:0007186;GO:0006184	IPR000367;IPR001019;IPR011025;IPR027417	Guanine nucleotide-binding protein G(S) subunit alpha;Guanine nucleotide binding protein (G protein) alpha stimulating activity polypeptide;AAEL003989-PA;Putative g-protein alpha subunit	1
augustus_masked-scaffold1009-abinit-gene-0.10	0.0204374137848564	0.229937155721981	-0.591561427709781	-3.06611911642287	-2.80754772690921	BN1106_s1009B000157	LN628026	1009	59231	61340	+	H2KNJ3;G4VI01			Putative uncharacterized protein;Uncharacterized protein	12
augustus_masked-scaffold101-abinit-gene-0.83	0	2.12105853866651	0	8.09422639821451	6.01099348418347	BN1106_s101B000534	LN627118	101	305882	315077	-	no_uniprot	no_go	no_ipr	uncharacterised	3
augustus_masked-scaffold101-abinit-gene-0.86	-0.146389165316126	1.643213654062	2.11805607577534	4.23633099122801	3.36865263899695	BN1106_s101B000537	LN627118	101	529787	530875	+	H2KPV7;C1L3T0;G4VL76;T5C0C4;F2TK98	GO:0005737;GO:0005856;GO:0005524	IPR004000;IPR020902;IPR004001	Actin;Putative actin;Actin, variant	1
augustus_masked-scaffold1019-abinit-gene-0.30	-0.622184213544584	1.33135063290322	1.1198071567508	4.19756339771769	2.43559857614986	BN1106_s1019B000202	LN628036	1019	39801	67576	-	G7YDZ6;I1G6M5;G5AMZ9;S4RJ74;B2RQM5	GO:0005929	IPR006802	Radial spokehead-like 1;Radial spoke head protein 4-like protein A;Radial spoke head protein 4 homolog A;Uncharacterized protein	1
augustus_masked-scaffold10227-abinit-gene-0.0	1.48625718513194	0	0	8.02930907873477	5.50180096037907	BN1106_s10227B000012	LN637244	10227	7505	7960	-	H2KQ18;G7YUF6;H2KV33;H2KV32;H2KQ17	GO:0005576;GO:0005509;GO:0030414;GO:0010466	IPR011992;IPR002048;IPR003961;IPR013783;IPR008197	Anosmin-1;Troponin C skeletal muscle;Centrin-2;Calmodulin;Calmodulin-2	3
augustus_masked-scaffold1026-abinit-gene-0.59	-2.83693832437246	-0.690319246435422	-2.83693832437246	4.4504723746731	2.26143515949079	BN1106_s1026B000542	LN628043	1026	188266	195046	+	H2KUG5			Putative uncharacterized protein	7
augustus_masked-scaffold1030-abinit-gene-0.20	0	0	0	8.85520525210912	5.65536869633489	BN1106_s1030B000268	LN628047	1030	43291	44193	+	G7YXJ0;G3TY19;F6R0B0;F1MP81;L8IM95		IPR026319	Zinc finger protein 474;Uncharacterized protein	3
augustus_masked-scaffold10332-abinit-gene-0.4	-0.285729782484699	0.5603698873869	3.34660407669408	8.13797954769006	8.8713408656734	BN1106_s10332B000010	LN637349	10332	2	8673	-	B9UN47;B9UN46;E3UTT5;Q7JNQ9;Q8MUT6	GO:0008234;GO:0006508	IPR025661;IPR000169;IPR025660;IPR013128;IPR000668;IPR013201	Cathepsin L1D;Cathepsin L-like proteinase;Secreted cathepsin L 1;Cathepsin L2	2
augustus_masked-scaffold10341-abinit-gene-0.1	-0.0190333966580418	0.0467602062933086	-2.0772043405379	0.384064603525696	3.2354864938855	BN1106_s10341B000016	LN637358	10341	9910	11793	-	no_uniprot	no_go	no_ipr	uncharacterised	4
augustus_masked-scaffold1037-abinit-gene-0.23	0	0	0	6.98418727299901	3.06079022929983	BN1106_s1037B000170	LN628054	1037	24231	25655	-	G7YUK6;G7YPN4			Putative uncharacterized protein	1
augustus_masked-scaffold1048-abinit-gene-0.17	-0.0893460123511538	0.922622144683707	0.345896499576032	4.08466570187115	2.29226539167475	BN1106_s1048B000162	LN628065	1048	36832	38979	+	H2KVC8;T1G4Y9;Q5BVL5;S4RZ05;R7TAH5	GO:0005871;GO:0005874;GO:0005524;GO:0003777;GO:0007018	IPR027640;IPR019821;IPR001752;IPR027417	Kinesin-4;SJCHGC05250 protein;Uncharacterized protein	1
augustus_masked-scaffold1070-abinit-gene-0.48	0.186426110605272	0.244704047754642	-1.30146257403489	7.23918045943186	4.54744453143311	BN1106_s1070B000335	LN628087	1070	234530	241510	+	no_uniprot	no_go	no_ipr	uncharacterised	1
augustus_masked-scaffold1076-abinit-gene-0.71	0.204922612707556	-1.30180733637532	-1.30180733637532	7.60118192313893	5.07998855734389	BN1106_s1076B000657	LN628093	1076	150784	151959	-	no_uniprot	no_go	no_ipr	uncharacterised	1
augustus_masked-scaffold1076-abinit-gene-0.75	0.0375676109457626	-0.0732840153499534	-2.36096611551761	-3.19878012322132	-4.70352892347494	BN1106_s1076B000660	LN628093	1076	403452	404303	-	H2KPL4;G7Y7H3;H2KPL6			Uncharacterized protein	12
augustus_masked-scaffold1076-abinit-gene-0.76	0.0885662696532652	-0.116387273818695	-0.587536599597872	-3.07917687820627	-1.70480357636059	BN1106_s1076B000661	LN628093	1076	422841	424406	-	H2KPL4;H2KPL6;G4LX32;C1L3Y5;Q5C615			Uncharacterized protein;Putative uncharacterized protein;SJCHGC08095 protein	11
augustus_masked-scaffold1076-abinit-gene-0.81	-0.258718789718881	0.121131918263158	2.57905964451539	3.10977011140922	1.73231423915611	BN1106_s1076B000665	LN628093	1076	661210	662625	-	H2KUV1;H2KQ78;G4LX32;C1L3Y5;Q5C615			Uncharacterized protein;Putative uncharacterized protein;SJCHGC08095 protein	1
augustus_masked-scaffold1091-abinit-gene-0.9	-0.049627311458762	0.173637549944123	4.04491663679297	4.31308011327241	2.79110384852726	BN1106_s1091B000125	LN628108	1091	52167	124147	+	R7U617;Q7PMT9;E9H121;T1HWN2;Q16V52	GO:0005524;GO:0004075;GO:0003677;GO:0046872;GO:0004736;GO:0006094	IPR013785;IPR011761;IPR013815;IPR013816;IPR001882;IPR011764;IPR005482;IPR000089;IPR005481;IPR003379;IPR005479;IPR009057;IPR016185;IPR000891;IPR005930;IPR011054;IPR011053		1
augustus_masked-scaffold110-abinit-gene-0.18	0.184704738940464	-1.3063155788505	0.185809688643896	8.32897096593232	6.18438619168479	BN1106_s110B000286	LN627127	110	216698	231271	-	G7Y9K2	GO:0005576	IPR000187	Uncharacterized protein	3
augustus_masked-scaffold1108-abinit-gene-0.28	0.089671761876458	-0.265014392743373	-2.37393670860841	-6.82715343564037	-3.76636320634054	BN1106_s1108B000594	LN628125	1108	193846	229035	+	K1QNY8;R7TQP0;Q16QN9;F5HMV5;Q7PX66	GO:0005622;GO:0005543;GO:0005089;GO:0035023;GO:0007264;GO:0005085	IPR000219;IPR000048;IPR011993;IPR001849;IPR000651;IPR019804;IPR008937;IPR023578;IPR001895	AGAP001238-PB;Ras-specific guanine nucleotide-releasing factor 1;AAEL011225-PA;AGAP001238-PA;Uncharacterized protein	10
augustus_masked-scaffold1111-abinit-gene-0.18	-1.30717220694544	-1.30717220694544	-1.30717220694544	8.27614953940401	5.95483153113092	BN1106_s1111B000205	LN628128	1111	161781	163022	-	no_uniprot	no_go	no_ipr	uncharacterised	1
augustus_masked-scaffold11117-abinit-gene-0.0	-0.366669146300454	0.0673392644423068	0.675431117086028	-0.955173299508422	-4.86758602918931	BN1106_s11117B000006	LN638134	11117	1452	1827	+	G7YC08;G4LYL1;G3PRR3;G3PRQ8;M4AXT9	GO:0005887;GO:0005524;GO:0005003;GO:0018108;GO:0016021;GO:0004713	IPR027936;IPR001090;IPR003961;IPR008979;IPR009030;IPR013783;IPR011009;IPR000719;IPR017441;IPR001660;IPR013761;IPR021129;IPR001245;IPR008266;IPR020635;IPR016257;IPR001426	Uncharacterized protein;Ephrin receptor, putative;Ephrin type-A receptor 5	12
augustus_masked-scaffold1115-abinit-gene-0.65	1.48563666635962	2.14717897653243	2.41122148271903	6.83773006430675	5.2154777702113	BN1106_s1115B000502	LN628132	1115	375801	376040	+	no_uniprot	no_go	no_ipr	uncharacterised	2
augustus_masked-scaffold11179-abinit-gene-0.8	-0.805697029803099	0.370660237828243	1.98501572530141	8.14776016271645	8.58485769458418	BN1106_s11179B000023	LN638196	11179	12905	14244	-	B9UN47;Q8MUT6;H6WYY7;Q2HPD3;Q9XYL8	GO:0008234;GO:0006508	IPR025661;IPR000169;IPR025660;IPR013128;IPR000668;IPR013201	Cathepsin L1D;Cathepsin L1;Cathepsin L1 proteinase;Cathepsin L2;Cathepsin	2
augustus_masked-scaffold112-abinit-gene-1.27	-0.561466024154274	-0.242864741023208	-1.51943077198928	5.56002845738497	3.16028991162967	BN1106_s112B001228	LN627129	112	667098	668984	-	H2KR88;K1R849;G7YLZ7;H2UJW2;H3I9N9	GO:0005871;GO:0005874;GO:0005524;GO:0003777;GO:0007018	IPR027640;IPR019821;IPR001752;IPR027417	Kinesin-4;Kinesin-1;Uncharacterized protein;Kinesin-like protein KIFC3	1
augustus_masked-scaffold112-abinit-gene-2.46	-0.540199863490063	-0.494687833694726	1.03034607231672	4.04902796531346	1.97749287873266	BN1106_s112B001234	LN627129	112	1435530	1441769	-	no_uniprot	no_go	no_ipr	uncharacterised	1
augustus_masked-scaffold11344-abinit-gene-0.1	-0.0128029245118171	0.850999671262166	1.14733864550402	-1.26691725000445	-3.60596910400835	BN1106_s11344B000016	LN638361	11344	1359	4648	-	G7Y8N9;G7YFD8;H2KVB4;G4VCD4;G4LVI4	GO:0016021;GO:0055085	IPR011701;IPR016196	Selectively expressed in embryonic epithelia protein-1 , putative;Putative uncharacterized protein;Solute carrier family 43 member 3	12
augustus_masked-scaffold1139-abinit-gene-0.32	-0.128719588409794	0.306850816302131	0.228184662237659	7.60733756375962	5.12981237009949	BN1106_s1139B000356	LN628156	1139	218995	246473	-	H2KVI8;H3EN95;T1GL73;H3EAW9;Q94012		IPR024963;IPR015880	Protein FAM154A;Uncharacterized protein;Protein T08G11.3	3
augustus_masked-scaffold1140-abinit-gene-0.21	0	0	1.50596314526252	4.09139668838011	7.82539044688389	BN1106_s1140B000256	LN628157	1140	130997	152368	-	no_uniprot	no_go	no_ipr	uncharacterised	2
augustus_masked-scaffold1146-abinit-gene-0.9	-0.230474632364286	-0.218929833386717	-1.34448622229572	0.951692663570256	3.04035012190183	BN1106_s1146B000147	LN628163	1146	81000	81275	-	no_uniprot	no_go	no_ipr	uncharacterised	4
augustus_masked-scaffold1156-abinit-gene-0.5	-1.30884378103944	-1.30884378103944	-1.30884378103944	6.49179873298898	4.27268603638654	BN1106_s1156B000096	LN628173	1156	118558	120030	-	G7Y956		IPR002172	Uncharacterized protein	1
augustus_masked-scaffold1161-abinit-gene-0.8	-0.221629592748512	0.183880730056025	-0.897375568457212	3.79797122769455	3.0162087837338	BN1106_s1161B000188	LN628178	1161	47967	126798	+	G7YM15	GO:0005622;GO:0005096;GO:0043547;GO:0051056	IPR000048;IPR001936	IQ motif containing GTPase activating protein	1
augustus_masked-scaffold1164-abinit-gene-0.10	-0.135309038125943	-0.70934196944463	-0.143904155608286	6.94699903857796	4.38349092301049	BN1106_s1164B000118	LN628181	1164	127604	128815	-	no_uniprot	no_go	no_ipr	uncharacterised	1
augustus_masked-scaffold1186-abinit-gene-0.13	-1.92770163122623	-1.2912359887084	-3.42780834178282	-1.04790134665497	5.64189732759971	BN1106_s1186B000110	LN628203	1186	276749	279825	-	G7YQ58;H2KRD7;H2KT58;G7YSU3;G7YSU4	GO:0016021;GO:0022857	IPR020846;IPR016196;IPR005828;IPR005829	Solute carrier family 22 member 1;Organic cation transporter-like protein;Solute carrier family 22 member 21;Organic cation transporter protein	4
augustus_masked-scaffold1189-abinit-gene-0.27	0.183603830514688	-1.30717344282651	-1.30717344282651	8.34464133209551	5.63842206963237	BN1106_s1189B000335	LN628206	1189	111312	113699	+	no_uniprot	no_go	no_ipr	uncharacterised	3
augustus_masked-scaffold1203-abinit-gene-0.33	0.200440490681306	-1.85170532023588	-1.85170532023588	5.30705038972192	5.60433059509597	BN1106_s1203B000215	LN628220	1203	317534	320546	-	G7Y6D1;G7YNK6;G7Y631;C7C204;G7YKA9	GO:0003723;GO:0003964;GO:0008270;GO:0015074;GO:0006278;GO:0016853;GO:0003676	IPR005312;IPR001584;IPR008042;IPR012337;IPR000477;IPR001878	Gag-Pol polyprotein;Protein disulfide-isomerase	1
augustus_masked-scaffold1207-abinit-gene-0.6	-0.0467892966446115	-0.43349888687618	0.080966153345269	2.05271279164844	3.02026127081428	BN1106_s1207B000210	LN628224	1207	69521	70021	-	no_uniprot	no_go	no_ipr	uncharacterised	4
augustus_masked-scaffold1210-abinit-gene-0.29	-0.157855151172944	0.482278562922293	0.0148432996281667	-4.73995229657344	-4.70483151827729	BN1106_s1210B000475	LN628227	1210	161700	185238	+	G7Y795;G4VD19;R7VAP4;K1R9F6;A0SZW1	GO:0005634;GO:0003677;GO:0016021;GO:0004605;GO:0016024	IPR001606;IPR000374;IPR023334	Deadringer transcription factor;Putative at-rich interactive domain 3, arid3;Dead ringer-like protein;Uncharacterized protein	10
augustus_masked-scaffold1221-abinit-gene-0.13	0.592691958423231	2.02305850685822	3.40394862159981	3.60406768949886	3.11631230656274	BN1106_s1221B000176	LN628238	1221	162629	164383	+	H2KQW4;G7YQ58;H2KT58;G7YA55;H2KRD7	GO:0016021;GO:0022857	IPR020846;IPR016196;IPR005828;IPR005829	Solute carrier family 22 member 5;Solute carrier family 22 member 1;Solute carrier family 22 member 2;Solute carrier family 22 member 21;Organic cation transporter protein	1
augustus_masked-scaffold1221-abinit-gene-0.15	0.402838275065543	1.74434705943307	2.97253603714733	3.44521145829938	2.0801357295953	BN1106_s1221B000177	LN628238	1221	189905	196129	+	G7YQ58;H2KQW4;G7YA55;H2KT58;G7YSU4	GO:0016021;GO:0022857	IPR020846;IPR016196;IPR005828;IPR005829	Solute carrier family 22 member 5;Solute carrier family 22 member 1;Solute carrier family 22 member 2;Organic cation transporter protein	1
augustus_masked-scaffold12220-abinit-gene-0.1	-0.0557267055988184	-0.722456010940718	0.0218787341669433	-7.16088035113135	-7.16088035113135	BN1106_s12220B000008	LN639237	12220	687	2267	+	no_uniprot	no_go	no_ipr	uncharacterised	10
augustus_masked-scaffold1225-abinit-gene-0.20	0.252479164960844	1.40298439139605	1.19948156636986	-2.22693684319422	-4.60684383832207	BN1106_s1225B000230	LN628242	1225	73171	73377	-	no_uniprot	no_go	no_ipr	uncharacterised	12
augustus_masked-scaffold123-abinit-gene-0.22	-0.0167071263509087	0.0937714375299166	0.730288259191003	-3.07064813203876	0.130974690259377	BN1106_s123B000237	LN627140	123	239670	251935	+	no_uniprot	no_go	no_ipr	uncharacterised	11
augustus_masked-scaffold1237-abinit-gene-0.10	-1.17045022884411	0.472026115700157	-0.259337965915524	7.14366718609249	5.16865230763353	BN1106_s1237B000186	LN628254	1237	40566	41393	+	no_uniprot	no_go	no_ipr	uncharacterised	1
augustus_masked-scaffold12378-abinit-gene-0.0	-0.105348994586862	0.23322868746847	-1.1438353352063	1.2962237968538	3.08972995871225	BN1106_s12378B000006	LN639395	12378	7108	8211	-	H2KVJ6;G4VFD8;T1KJS5;B7P4I4;T1J1J5	GO:0005622;GO:0007165;GO:0005525;GO:0007264;GO:0003677	IPR027417;IPR008936;IPR000198;IPR001806;IPR002713;IPR019340	Putative uncharacterized protein;Uncharacterized protein;Glucocorticoid receptor DNA-binding factor 1	4
augustus_masked-scaffold1239-abinit-gene-0.20	0.19110600017714	1.22214079156334	3.1655855595451	1.33571872635331	0.822814630160146	BN1106_s1239B000127	LN628256	1239	159317	160303	+	G7YR91;F6SYQ1;G7NQK2;Q1ET64;I3MKP4	GO:0008146	IPR027417;IPR000863	Uncharacterized protein;Sulfotransferase 1A1;Aryl sulfotransferase;Phenol sulfotransferase 1A5*3	8
augustus_masked-scaffold124-abinit-gene-0.32	0.0506794452918378	-0.215050721551098	0.275192812613847	-2.63731136644908	-4.43206610807684	BN1106_s124B000707	LN627141	124	325495	328055	-	G7YDC8;G4LUK9;H3J9G9;A7RHH9;F1NZ70	GO:0005509;GO:0016021;GO:0004872;GO:0030154;GO:0007275;GO:0007219;GO:0050793;GO:0006355;GO:0004930	IPR000742;IPR001881;IPR013032;IPR000152;IPR018097;IPR009030;IPR002110;IPR020683;IPR024600;IPR008297;IPR022362;IPR000800;IPR010660;IPR011656;IPR026823;IPR017981;IPR000832;IPR013783;IPR003599;IPR000082	Predicted protein;Uncharacterized protein;Notch;Neurogenic locus notch homolog protein 3	12
augustus_masked-scaffold1241-abinit-gene-0.33	0.16561020310783	0.412194051158769	3.628125562529	2.80309449808632	2.72851167233364	BN1106_s1241B000260	LN628258	1241	4664	31995	+	C1L5R4;H2KNV0;G4VLE3;Q5DBS4;G4VLD7	GO:0008456;GO:0005975;GO:0004553	IPR013785;IPR013780;IPR002241;IPR000111;IPR017853	N-acetyl galactosaminidase, alpha;Putative alpha-galactosidase/alpha-n-acetylgalactosamini da se;Alpha-galactosidase;SJCHGC05684 protein	1
augustus_masked-scaffold1242-abinit-gene-0.18	0.386686175131015	0.771130544619323	0.149107696379906	-2.88428495155972	-3.20861073408038	BN1106_s1242B000158	LN628259	1242	62096	73224	+	H2KNW1;C7TXW4;G4VPT0;U3U718;Q869G2	GO:0016021;GO:0055085	IPR011701;IPR020846;IPR016196	Synaptic vesicular amine transporter;Putative vesicular acetylcholine transporter;MFS transporter DHA1 family solute carrier family 18 (Vesicular acetylcholine transporter) member 3;Vesicular acetylcholine transporter	12
augustus_masked-scaffold1255-abinit-gene-0.13	1.34652590849483	0.251320960866664	-1.31010796349451	4.44159043953846	1.75068226580532	BN1106_s1255B000309	LN628272	1255	322676	351395	+	Q4QQE9;Q4QQE2;Q4QQE4;G7YLU4;G7YRD0	GO:0004519;GO:0003723;GO:0003964;GO:0006278	IPR005135;IPR003286;IPR000477	Uncharacterized protein;Putative uncharacterized protein;Endonuclease-reverse transcriptase	1
augustus_masked-scaffold1259-abinit-gene-0.22	-2.64255849385375	-0.514753313370452	-0.511932299998524	-0.357444746104326	4.22077136182493	BN1106_s1259B000203	LN628276	1259	139377	140075	+	no_uniprot	no_go	no_ipr	uncharacterised	4
augustus_masked-scaffold126-abinit-gene-0.24	-0.402528980943426	-0.346319432612727	-0.436769829041573	-0.731686338612629	4.19234576600809	BN1106_s126B000398	LN627143	126	385829	386815	-	no_uniprot	no_go	no_ipr	uncharacterised	4
augustus_masked-scaffold1260-abinit-gene-0.8	0	0	0	8.31850548438629	5.41516037081644	BN1106_s1260B000131	LN628277	1260	53989	55083	-	no_uniprot	no_go	no_ipr	uncharacterised	3
augustus_masked-scaffold12713-abinit-gene-0.0	-0.00858562540397401	0.322651693005422	-1.16409590551348	2.19846134063473	3.63976149844549	BN1106_s12713B000010	LN639730	12713	1200	1418	-	G4V633;H2KSE3	GO:0005622;GO:0007165	IPR001060;IPR008936;IPR000198;IPR001452	Putative slit-robo rho gtpase activating protein;SLIT-ROBO Rho GTPase activating protein	4
augustus_masked-scaffold1275-abinit-gene-0.17	-2.84232131844291	-0.721751185184271	-2.84232131844291	4.123533971591	0.218468910856917	BN1106_s1275B000180	LN628292	1275	88320	89246	+	no_uniprot	no_go	no_ipr	uncharacterised	7
augustus_masked-scaffold1285-abinit-gene-0.17	0.0666300823418968	0.0240744453414337	0.839566013552057	1.19483804695644	3.21813089148938	BN1106_s1285B000159	LN628302	1285	55304	78111	+	C7S311;H2KTZ7;G4LY88;H2KQ49;T1INL5	GO:0016787	IPR004843	Sphingomyelin phosphodiesterase;Putative uncharacterized protein;Acid sphingomyelinase-like phosphodiesterase 3b;Acid sphingomyelinase-like phosphodiesterase 3a;Uncharacterized protein	1
augustus_masked-scaffold1288-abinit-gene-0.10	-1.30890401294819	1.45774397057628	0.752799191958299	4.61414282958426	2.81876655816891	BN1106_s1288B000214	LN628305	1288	135982	192608	-	G4VDV3		IPR016024	Putative uncharacterized protein	1
augustus_masked-scaffold1299-abinit-gene-0.10	0.463428124186789	1.72545699546084	2.67173914371856	5.46696834931782	4.09155119643405	BN1106_s1299B000098	LN628316	1299	27309	101201	+	H2KSB1		IPR001611	Leucine-rich repeat and IQ domain-containing protein 1	2
augustus_masked-scaffold13-abinit-gene-0.66	0.0637463230897737	-0.125571176403534	-1.10828823580819	-1.84862635122714	-7.87150166445318	BN1106_s13B000575	LN627030	13	647484	647993	+	H2KPC6;G4LUA3;C1LMZ5;H2KRM5;Q5BZ16		IPR008907	Protein p25-beta;P25 alpha-related;Tubulin polymerization-promoting protein family member 3;Tubulin polymerization-promoting protein family member 2;SJCHGC08790 protein	12
augustus_masked-scaffold1306-abinit-gene-0.11	0.0255848612956537	0.484237022777315	1.30378946523069	0.369533239751586	3.07266192075714	BN1106_s1306B000190	LN628323	1306	92337	92669	+	G7YK21;G4VJ31;E9G593;L7MEP8;L7MKF6	GO:0004067;GO:0006520	IPR002110;IPR020683;IPR006033;IPR006034;IPR020827;IPR027475;IPR027473;IPR027474	Putative uncharacterized protein;Putative l-asparaginase I;60kDa lysophospholipase;Putative asparaginase	4
augustus_masked-scaffold133-abinit-gene-0.42	0.249809096886757	-1.09742275457744	-0.179863268288564	2.84892624723328	4.26901079363575	BN1106_s133B000436	LN627150	133	2	7436	-	no_uniprot	no_go	no_ipr	uncharacterised	1
augustus_masked-scaffold1335-abinit-gene-0.11	0.146705548643005	0.22088322000487	-1.14381287982028	-3.32648585723683	-0.959877098266267	BN1106_s1335B000105	LN628352	1335	191404	199804	+	no_uniprot	no_go	no_ipr	uncharacterised	11
augustus_masked-scaffold1339-abinit-gene-0.12	0.11166942420504	1.40147036609237	0.477938495714803	0.709938133503147	3.15556321110216	BN1106_s1339B000155	LN628356	1339	172625	186193	-	H2KNL0;G4VBJ6;Q5C4J3			Putative uncharacterized protein;Uncharacterized protein;SJCHGC07314 protein	4
augustus_masked-scaffold1344-abinit-gene-0.9	-0.352978320272452	0.28351905699574	-1.85628163655681	7.8111721213836	5.90188437163351	BN1106_s1344B000108	LN628361	1344	78622	80580	+	H2KSA8;F4W666;H9HLS4;E2AKV6;B1NI98	GO:0005524;GO:0006950	IPR018181;IPR013126	Heat shock protein 70;Heat shock 70 kDa protein cognate 4;Heat shock 70kDa protein 1/8;Uncharacterized protein	3
augustus_masked-scaffold13444-abinit-gene-0.2	0.100631315869238	0.0772941834488865	2.48007240922057	4.12035776394016	5.36009378497269	BN1106_s13444B000002	LN640461	13444	80	7022	-	Q8I7B2;O96866;Q86MW7;B7P3P0;T1KBU4	GO:0004197;GO:0006508;GO:0050790;GO:0008234	IPR025661;IPR000169;IPR025660;IPR013128;IPR000668;IPR012599	Cathepsin B endopeptidase, putative;Cathepsin B protease;Cathepsin B;Pro-cathepsin B2;Uncharacterized protein	1
augustus_masked-scaffold1345-abinit-gene-0.17	0	0	1.50206974552938	8.19655870588906	5.32029495452276	BN1106_s1345B000147	LN628362	1345	141265	151992	-	G7YI75;H2KV30			Uncharacterized protein;Putative uncharacterized protein	3
augustus_masked-scaffold1345-abinit-gene-0.19	0	0	0	7.57156211270656	4.96571409251954	BN1106_s1345B000149	LN628362	1345	176053	176820	+	H2KS95			Uncharacterized protein	3
augustus_masked-scaffold1352-abinit-gene-0.14	0.0714658110143613	-0.0685178264863175	0.228267889857163	2.02362617728746	-5.06401064762366	BN1106_s1352B000134	LN628369	1352	111553	112050	-	C1LHN0;G4LZ86;C3YXG0;E9H2V7;H0W0C6		IPR005334	Tctex1 domain containing-protein 1;Putative uncharacterized protein;Axonemal dynein light chain, putative;Uncharacterized protein	9
augustus_masked-scaffold137-abinit-gene-0.22	-0.126788588114941	-0.320222086346449	-0.880958258638589	2.27698738092026	3.92690372215585	BN1106_s137B000318	LN627154	137	29216	32026	+	G7Y8X9	GO:0005856;GO:0007165	IPR000857;IPR008936;IPR000198;IPR001202	Rho GTPase-activating protein 39	4
augustus_masked-scaffold1387-abinit-gene-0.12	-0.341551724721999	-0.514161892736114	1.46534857363212	5.09447735140561	3.39128780350517	BN1106_s1387B000125	LN628404	1387	4241	97711	-	G7YQ07;G4LWI4;I1ZI84;K1Q9R5;R7V4A0	GO:0005524;GO:0004709;GO:0008270;GO:0000186;GO:0000165;GO:0004674	IPR011009;IPR000719;IPR017441;IPR002290;IPR008271;IPR007527;IPR016024;IPR011989;IPR019786;IPR001841;IPR013083	Protein kinase;Mitogen-activated protein kinase kinase kinase 1;MAP3K-1;Uncharacterized protein	1
augustus_masked-scaffold1389-abinit-gene-0.11	0.113344295318722	0.562855551118748	0.307402235098433	-0.412493488470741	-4.9037677469071	BN1106_s1389B000074	LN628406	1389	106906	131331	+	H2KTV3;C4QU56;N6TG93;T1I6U4;J9K6Y9	GO:0016021;GO:0005328	IPR000175		12
augustus_masked-scaffold1399-abinit-gene-0.41	-1.17338814521249	0.0798300584133607	-2.67842093118369	6.52611790177037	4.42954907032758	BN1106_s1399B000507	LN628416	1399	423831	449248	-	no_uniprot	no_go	no_ipr	uncharacterised	1
augustus_masked-scaffold14-abinit-gene-0.22	1.51188686494578	2.47970596414452	0	7.41917832046782	5.58152981742598	BN1106_s14B000362	LN627031	14	279658	282287	+	H2KR71;H2KU29;H3BWS5;R0GNB2;M4EC62	GO:0005871;GO:0005874;GO:0005524;GO:0003777;GO:0007018	IPR027640;IPR001752;IPR027417;IPR019821	Kinesin family member C1;Kinesin-2;Uncharacterized protein	3
augustus_masked-scaffold140-abinit-gene-0.49	0.27646954904308	-0.305873748152408	-0.230045445892477	-0.151762846093604	-4.92791365645797	BN1106_s140B000444	LN627157	140	308938	309254	-	no_uniprot	no_go	no_ipr	uncharacterised	12
augustus_masked-scaffold14037-abinit-gene-0.9	-0.750129402863058	-0.911478699686706	-2.14948622093518	-0.251534337036798	-5.59437808665795	BN1106_s14037B000022	LN641054	14037	5017	6748	-	G7YUB6;G7YQS4;G7YMI7;G7YAC5;G7YDD5	GO:0003723;GO:0003964;GO:0006278	IPR000477	Retrovirus-related Pol polyprotein from type-1 retrotransposable element R2	12
augustus_masked-scaffold14228-abinit-gene-0.1	0.0213664614257052	0.36243965666878	0.0355694455960993	3.58269175903898	2.83848029580299	BN1106_s14228B000002	LN641245	14228	1936	3872	+	H2KUI8;D2W142;B3GW83;C6LP58;Q4RFF3	GO:0004365;GO:0051287;GO:0050661;GO:0006006;GO:0016620	IPR020831;IPR020830;IPR020829;IPR020828;IPR006424;IPR016040	Glyceraldehyde 3-phosphate dehydrogenase;Uncharacterized protein	1
augustus_masked-scaffold1461-abinit-gene-0.12	0.185632067110429	-1.86140733043613	-1.86140733043613	0.518499664691717	5.29531385567669	BN1106_s1461B000151	LN628478	1461	170925	172124	+	H2KTS5;G4LYD2;Q5DE31;B7P111;F4NCE1	GO:0008270;GO:0016874	IPR011016;IPR013083	Membrane-associated RING finger containing protein, putative;E3 ubiquitin ligase MARCH3;Membrane associated ring finger 1,8, putative;E3 ubiquitin-protein ligase MARCH2;SJCHGC04506 protein	4
augustus_masked-scaffold14666-abinit-gene-0.5	-0.0195798566769909	-0.0106934699614119	1.49880401148499	-3.99201554681187	-3.95524454403384	BN1106_s14666B000004	LN641683	14666	1392	1827	-	O96866;Q8I7B2;T1J4N3;T2MGS4;Q86MW7	GO:0008234;GO:0006508;GO:0004197;GO:0050790	IPR025661;IPR000169;IPR025660;IPR013128;IPR000668;IPR012599	Cathepsin B protease;Cathepsin B;Pro-cathepsin B2;Uncharacterized protein	12
augustus_masked-scaffold1477-abinit-gene-0.33	0	0	1.4950618146465	9.16737110997672	6.23364658498782	BN1106_s1477B000233	LN628494	1477	226632	228230	+	no_uniprot	no_go	no_ipr	uncharacterised	3
augustus_masked-scaffold1479-abinit-gene-0.11	0	0	0	8.31611085869661	5.32029495452276	BN1106_s1479B000131	LN628496	1479	68793	69269	+	H2KUK1;H2KUK2;H2KRP7;E7Q324;H0GU07	GO:0016787;GO:0004721	IPR004843;IPR006186	Glc7p;Protein phosphatase 1 catalytic subunit	3
augustus_masked-scaffold149-abinit-gene-0.48	-0.586788990119759	-1.37605649097156	-2.03452231681361	1.54939650582536	6.47125572056514	BN1106_s149B000356	LN627166	149	80484	81242	+	G7YCG5;Q5DF00;G4M0W9;Q86EW5;H2KRM2	GO:0030246;GO:0006955	IPR001304;IPR016186;IPR016187;IPR002352	Putative uncharacterized protein;Uncharacterized protein;SJCHGC01836 protein;Clone ZZD1354 mRNA sequence	4
augustus_masked-scaffold14983-abinit-gene-0.1	-0.442978841025299	-1.49154421351664	-0.346339928994354	1.35187353821416	-5.68537564088617	BN1106_s14983B000016	LN642000	14983	2	5161	-	no_uniprot	no_go	no_ipr	uncharacterised	9
augustus_masked-scaffold15-abinit-gene-0.25	-0.459960631828229	0.300405442878805	2.83531007085452	3.05560596838853	1.29032185726834	BN1106_s15B000246	LN627032	15	464899	465684	-	G4VQ01		IPR013763	Strain Puerto Rico chromosome W, complete genome	1
augustus_masked-scaffold1504-abinit-gene-0.14	0.042090369901409	-0.549895788450648	-2.67472197650119	3.87217355466017	4.30930348153057	BN1106_s1504B000146	LN628521	1504	14485	18800	-	no_uniprot	no_go	no_ipr	uncharacterised	1
augustus_masked-scaffold1505-abinit-gene-0.17	-0.254375146312325	-0.563844935607106	-1.13869023132421	1.81256117691611	3.09215731829346	BN1106_s1505B000207	LN628522	1505	91379	123497	+	G7YIH2;G4LUN7;Q5C7E5		IPR004012	Putative uncharacterized protein;RUN and SH3 domain-containing protein 1;SJCHGC08077 protein	1
augustus_masked-scaffold151-abinit-gene-0.42	0.262043726295635	0.245619489140715	0.308202478386647	-2.02962505461368	-6.95872176520141	BN1106_s151B000432	LN627168	151	186231	198798	+	I3LYG5;Q4R406;B4DZY5;G1PCG0;H9F7U9	GO:0016055;GO:0005737;GO:0005634;GO:0032993;GO:0005667;GO:0003682;GO:0043027;GO:0008301;GO:0035326;GO:0030284;GO:0003705;GO:0000977;GO:0001228;GO:0060033;GO:0060561;GO:0042100;GO:0030509;GO:0060070;GO:0060326;GO:0071353;GO:0060710;GO:0021542;GO:0030326;GO:0001837;GO:0060325;GO:0021873;GO:0021861;GO:0021943;GO:0043966;GO:0043967;GO:0030879;GO:0071866;GO:0090090;GO:0022408;GO:0043392;GO:0071899;GO:…	IPR013558;IPR009071;IPR024940	cDNA FLJ54043, highly similar to Lymphoid enhancer-binding factor 1;Uncharacterized protein;Lymphoid enhancer-binding factor 1 isoform 2;Testis cDNA clone: QtsA-12996, similar to human lymphoid enhancer-binding factor 1 (LEF1),	12
augustus_masked-scaffold1533-abinit-gene-0.70	-0.327038980202085	-0.607931111917885	-0.54730755197523	4.71025475351937	2.73960719942659	BN1106_s1533B000524	LN628550	1533	534808	577995	-	H2KRQ2;A5HEE0;T1K4Z3;R7T9E5;E2AT05	GO:0016021;GO:0015385;GO:0006885	IPR006153;IPR018422;IPR004709		1
augustus_masked-scaffold1542-abinit-gene-0.12	-0.495667741633484	-0.270617308153371	-0.787411362436588	0.271850961702162	4.6080080334254	BN1106_s1542B000163	LN628559	1542	198004	198714	+	G0N3B9;E3MWI2;E3MWI0;E3MWI1;G0N3C4			Putative uncharacterized protein	4
augustus_masked-scaffold15421-abinit-gene-0.1	-0.454495693640196	-0.885673755004149	-0.344577138988317	-0.452140349849353	-5.91721524653163	BN1106_s15421B000004	LN642438	15421	272	517	-	no_uniprot	no_go	no_ipr	uncharacterised	12
augustus_masked-scaffold1545-abinit-gene-0.24	0	0	0	8.40549653115308	5.58152981742598	BN1106_s1545B000240	LN628562	1545	41923	42807	+	H2KVR2;A4UUI7;H2YBN1;I1GCC1;T2M555	GO:0005509	IPR011992;IPR018247;IPR002048;IPR001125	Amphicalbin;EF-hand calcium-binding domain-containing protein 1;Uncharacterized protein	3
augustus_masked-scaffold1547-abinit-gene-0.10	-0.629747144844961	-0.259245268419082	-3.01445423047247	1.01547256447314	6.94481801220862	BN1106_s1547B000100	LN628564	1547	78307	79218	+	no_uniprot	no_go	no_ipr	uncharacterised	4
augustus_masked-scaffold156-abinit-gene-0.21	-0.059278993540433	0.093037122143766	0.605918413372514	-1.2250362254396	-3.15823210547381	BN1106_s156B000285	LN627173	156	138794	172057	-	no_uniprot	no_go	no_ipr	uncharacterised	12
augustus_masked-scaffold15733-abinit-gene-0.2	0	1.55974117793006	0	6.32761920851629	3.06079022929983	BN1106_s15733B000002	LN642750	15733	218	4048	-	no_uniprot	no_go	no_ipr	uncharacterised	1
augustus_masked-scaffold1582-abinit-gene-0.11	-0.138686669650607	1.50566075135925	0.167003088786068	5.18822971681855	2.41887241020234	BN1106_s1582B000143	LN628599	1582	63781	66762	-	G7YC93;H2KR56;G7Y3G3;H2KPM3;G1KHB4	GO:0016021;GO:0000166;GO:0016849;GO:0009190;GO:0035556	IPR001054;IPR018297	Uncharacterized protein;Adenylate cyclase 9	1
augustus_masked-scaffold159-abinit-gene-0.12	-1.86134998239504	-1.86134998239504	-1.86134998239504	4.69951186606692	3.35412778781626	BN1106_s159B000308	LN627176	159	332176	333858	-	no_uniprot	no_go	no_ipr	uncharacterised	1
augustus_masked-scaffold1609-abinit-gene-0.17	-1.85152666549772	-1.85152666549772	-1.85152666549772	3.80206030516965	1.87870668086049	BN1106_s1609B000167	LN628626	1609	145626	146097	-	no_uniprot	no_go	no_ipr	uncharacterised	7
augustus_masked-scaffold1610-abinit-gene-0.6	0.572954899139162	-1.85681320366984	2.04620384696687	7.73658519642655	5.58739513426098	BN1106_s1610B000082	LN628627	1610	6649	41295	-	G7YU57			Putative uncharacterized protein	1
augustus_masked-scaffold1610-abinit-gene-0.8	0	0	2.8927555965742	7.77626117126804	6.15043559481443	BN1106_s1610B000083	LN628627	1610	46591	51076	+	no_uniprot	no_go	no_ipr	uncharacterised	1
augustus_masked-scaffold1614-abinit-gene-0.20	-0.487423548143379	-0.411965340940766	-0.787197409218878	2.00709250923454	3.08112340416872	BN1106_s1614B000277	LN628631	1614	207553	220728	-	no_uniprot	no_go	no_ipr	uncharacterised	1
augustus_masked-scaffold1615-abinit-gene-0.25	-0.340916110451513	-0.0905874951868064	0.176875691229036	6.04856437500273	3.98450131835813	BN1106_s1615B000238	LN628632	1615	253994	255625	-	G7YPY2;F4PHQ5;D3AXP0;D3BMA0;L8GQX7	GO:0005622;GO:0008270	IPR002108;IPR001781	LIM-type zinc finger-containing protein;Uncharacterized protein;Xin actin-binding repeat-containing protein 2;LIM domain containing protein	1
augustus_masked-scaffold1626-abinit-gene-0.16	-0.179868087325811	-0.364633716533765	-0.349654581958271	-2.27402813703158	-5.96828291835856	BN1106_s1626B000182	LN628643	1626	94648	105590	-	G7YLW3			Uncharacterized protein	12
augustus_masked-scaffold164-abinit-gene-0.30	0.271182179767653	0.0165821024773489	-3.18276309784949	-3.44133994480645	-1.0310848548428	BN1106_s164B000411	LN627181	164	366309	371504	-	no_uniprot	no_go	no_ipr	uncharacterised	11
augustus_masked-scaffold1657-abinit-gene-0.12	2.09744936536871	0	2.02923910051037	8.07305211151752	5.2154777702113	BN1106_s1657B000160	LN628674	1657	330334	355587	+	G7Y8J2;G4VMU8;G7YK50;G7YD33;G7YNR7		IPR000742;IPR013032;IPR000884	Hypotheical protein;Cadherin-related tumor suppressor;Acidic fibroblast growth factor intracellular binding protein;Uncharacterized protein	3
augustus_masked-scaffold1659-abinit-gene-0.11	-0.00461275296158625	0.0388356567467749	1.53043793658106	3.33909624749741	2.94903097894664	BN1106_s1659B000224	LN628676	1659	104106	231713	+	G7YAK1;H2KTB6;G4V7A6;J3KQU3;G7MXE0	GO:0003723	IPR004087;IPR004088	Rna-binding protein related;Putative uncharacterized protein;RNA-binding protein Nova;RNA-binding protein Nova-1	1
augustus_masked-scaffold16693-abinit-gene-0.0	0.0340570440586418	-0.131261909769261	-0.817251012339451	0.432349270447984	-4.62937429456111	BN1106_s16693B000004	LN643710	16693	2133	3128	+	Q4QQD7;C7C212;G7Y3I6	GO:0003723;GO:0003964;GO:0006278	IPR000477;IPR003961	Reverse transcriptase	12
augustus_masked-scaffold167-abinit-gene-0.52	0.241730086228346	-0.173099795279715	-0.468688449121492	-2.98919648513854	-4.18805984936806	BN1106_s167B000562	LN627184	167	370759	388256	+	H2KUR2;Q66S22;B7PRI4;H3CVQ4;R7TQQ6	GO:0005634;GO:0043565;GO:0003700	IPR017970;IPR001356;IPR009057;IPR010982;IPR013847;IPR000327;IPR015584	POU domain protein, putative;POU domain transcription factor class 4;Uncharacterized protein;Brain-specific homeobox/POU domain protein 3;POU4;Whole genome shotgun assembly, allelic scaffold set, scaffold scaffoldA_1103;Whole genome shotgun assembly, reference scaffold set, scaffold scaffold_13	12
augustus_masked-scaffold16753-abinit-gene-0.2	-1.3569834723085	-1.32994216436206	-1.41917723272608	-1.75968623568397	-4.12159527276806	BN1106_s16753B000002	LN643770	16753	2912	3339	-	no_uniprot	no_go	no_ipr	uncharacterised	12
augustus_masked-scaffold1682-abinit-gene-0.38	0.0532984585430949	-0.080537920271917	-0.474813648314244	-1.5712476127655	-4.66007241257902	BN1106_s1682B000370	LN628699	1682	275495	320045	+	G7YRN6;C1LIS4;Q5C2W6;Q5DH68;C1L636		IPR005552;IPR025659	Phospholipid scramblase 3;Phospholipid scramblase 2;SJCHGC02546 protein;SJCHGC02545 protein	12
augustus_masked-scaffold1692-abinit-gene-0.11	-0.762652427285737	-0.722743221777135	0.311516901498017	5.12178855451496	1.84297237895626	BN1106_s1692B000134	LN628709	1692	144658	148845	+	G7YII2;H2KVD4;H2KNZ2;G7YAV6;G7YFB4	GO:0004725;GO:0035335;GO:0005524;GO:0004674	IPR000387;IPR016130;IPR011009;IPR000719;IPR008271;IPR007110;IPR013783	Uncharacterized protein;Cyclin-dependent kinase-like;Putative uncharacterized protein	1
augustus_masked-scaffold1696-abinit-gene-0.23	1.50969653185826	0	1.46882796382824	8.09721502572897	6.15043559481443	BN1106_s1696B000279	LN628713	1696	67654	68352	-	G7YFF2	GO:0016021	IPR018499;IPR008952	Uncharacterized protein	3
augustus_masked-scaffold1696-abinit-gene-0.25	0	0	0	7.45384343591757	5.09837348386326	BN1106_s1696B000281	LN628713	1696	256310	257359	-	no_uniprot	no_go	no_ipr	uncharacterised	3
augustus_masked-scaffold1696-abinit-gene-0.26	0	0	2.06245506973549	6.83773006430675	6.10608076175663	BN1106_s1696B000282	LN628713	1696	275953	290973	+	G7Y2U2;G4VSU9;H2KQR5;Q5DBU7;C1L6D2	GO:0005890;GO:0006813;GO:0006814	IPR000402	Nervana 2;Putative sodium/potassium-dependent atpase beta subunit;Protein ATP1B4;Sodium/potassium-transporting ATPase subunit beta-1;SJCHGC06734 protein	2
augustus_masked-scaffold17-abinit-gene-0.24	0.539410674487964	0.523089346957498	0.0391561419944306	-4.07939250361439	0.192385888265013	BN1106_s17B000318	LN627034	17	363584	376478	+	G7Y2U0;G4VSU6;T1KRD6;A9Y0D1;T1EFP0	GO:0005634;GO:0043565;GO:0003700;GO:0007275	IPR017970;IPR001356;IPR016233;IPR009057;IPR003654;IPR020479	Paired-like homeodomain transcription factor 2beta;Pituitary homeobox protein-related;Pituitary homeobox 1;Uncharacterized protein	11
augustus_masked-scaffold1703-abinit-gene-0.13	-1.47634663495502	0.754270863343129	0.78718706175955	6.09084548919625	3.49905614707052	BN1106_s1703B000174	LN628720	1703	49009	50706	-	G7YL07;H2KSX6	GO:0004519;GO:0003964	IPR009030;IPR011641	Endonuclease-reverse transcriptase;Uncharacterized protein	1
augustus_masked-scaffold1707-abinit-gene-0.20	0	0	0	8.91095634994194	6.44837809571504	BN1106_s1707B000182	LN628724	1707	250628	263206	+	H2KRX2			Uncharacterized protein	3
augustus_masked-scaffold1714-abinit-gene-0.21	0.55664756430572	0.175839924697517	1.40040622062123	6.90946644167315	4.43653349801078	BN1106_s1714B000251	LN628731	1714	47074	51776	-	no_uniprot	no_go	no_ipr	uncharacterised	1
augustus_masked-scaffold1714-abinit-gene-0.24	-0.333425124116497	0.875541704012704	-0.209291556300709	4.21125819671966	3.40013546305285	BN1106_s1714B000254	LN628731	1714	123021	126488	-	no_uniprot	no_go	no_ipr	uncharacterised	1
augustus_masked-scaffold1732-abinit-gene-0.6	0.15252326447327	0.645034026684106	0.54008971144423	-2.40529034364961	-5.8201175493498	BN1106_s1732B000102	LN628749	1732	61567	92718	-	G7YXL9;H2KUX3;G4VB39;B4LDG3;K1RU62	GO:0005634;GO:0043565;GO:0003700;GO:0008270;GO:0003677	IPR001356;IPR009057;IPR001781	GJ12418;Putative lim/homeobox protein Awh (Protein arrowhead);LIM/homeobox protein Lhx9;LIM/homeobox protein Awh	12
augustus_masked-scaffold1748-abinit-gene-0.15	-1.30675491304659	-1.30675491304659	2.98211292801982	8.91664528724461	6.45141109514373	BN1106_s1748B000163	LN628765	1748	130612	147054	+	G7YCH3;G4M0D7;G4M0D8			Putative uncharacterized protein;Uncharacterized protein	2
augustus_masked-scaffold1758-abinit-gene-0.6	0.447419822307662	0.431640235943959	3.00156898014565	3.15960797892144	1.88648653607922	BN1106_s1758B000083	LN628775	1758	37181	39013	+	H2KRD7;G7YSU4;G7YSU3;H2KQW4;G7YQ58	GO:0016021;GO:0022857	IPR020846;IPR016196;IPR005828;IPR005829	Solute carrier family 22 member 1;Organic cation transporter-like protein;Solute carrier family 22 member 2;Solute carrier family 22 member 21	1
augustus_masked-scaffold1761-abinit-gene-0.17	0	0	0	7.14338285340272	5.95982921575031	BN1106_s1761B000070	LN628778	1761	115079	115924	+	G7Y9W3;G7Y5N0;G7YSY1;G7YI63;G7Y5L9	GO:0016853;GO:0003723;GO:0003964;GO:0008270;GO:0006278	IPR005312;IPR008042;IPR000477;IPR001878	Protein disulfide-isomerase;WDFY family member 4	3
augustus_masked-scaffold1763-abinit-gene-0.3	0.10585185013394	-0.370089364665271	-0.713158478412598	2.12047640063421	3.00228541194138	BN1106_s1763B000122	LN628780	1763	37625	37990	+	no_uniprot	no_go	no_ipr	uncharacterised	4
augustus_masked-scaffold177-abinit-gene-0.34	0.0504412801551997	0.675848826005231	0.615504632401946	-2.71555500516322	-6.4098097864902	BN1106_s177B000407	LN627194	177	333987	334304	-	no_uniprot	no_go	no_ipr	uncharacterised	12
augustus_masked-scaffold1772-abinit-gene-0.20	0.199279959496344	0.240248897704642	-1.30669317913713	7.69643007043629	5.73234241739028	BN1106_s1772B000186	LN628789	1772	113197	122119	-	G7YJN9		IPR015880	Uncharacterized protein	3
augustus_masked-scaffold1799-abinit-gene-0.9	-0.515300717403569	0.542453510716722	-2.05186815069024	-1.86910584557764	-3.40382912649901	BN1106_s1799B000087	LN628816	1799	40261	46145	+	no_uniprot	no_go	no_ipr	uncharacterised	12
augustus_masked-scaffold1801-abinit-gene-0.25	-0.12655611310131	0.394778171477459	-0.493421052403436	3.53124423970433	2.1480402325866	BN1106_s1801B000121	LN628818	1801	92435	93670	+	no_uniprot	no_go	no_ipr	uncharacterised	1
augustus_masked-scaffold1804-abinit-gene-0.12	0	0	0	9.94058351338293	7.88837901975327	BN1106_s1804B000243	LN628821	1804	140105	142357	+	G7YN33		IPR011990	Kinesin light chain	3
augustus_masked-scaffold1811-abinit-gene-0.15	-0.255483473554433	-0.0688630696789403	-1.04745838711922	2.55429288804011	3.3718184247699	BN1106_s1811B000252	LN628828	1811	144880	145382	-	no_uniprot	no_go	no_ipr	uncharacterised	4
augustus_masked-scaffold1831-abinit-gene-0.42	0.0533530490715854	-0.390708409845288	0.304015792962399	4.0448732229936	2.06119669305587	BN1106_s1831B000364	LN628848	1831	199340	203823	-	G7YL71	GO:0016787	IPR002933;IPR011650	Cytosolic nonspecific dipeptidase	1
augustus_masked-scaffold1844-abinit-gene-0.7	-0.11126431872635	0.0904017437784095	0.571683405150951	-0.642125535502581	-3.45091778388219	BN1106_s1844B000128	LN628861	1844	108300	181027	+	G7Y5Z5;G4VQH8;G7YBP1;Q8WPG7;G4VPQ4	GO:0005576	IPR002049;IPR008979;IPR008211;IPR001134;IPR018933;IPR008993;IPR001368	Putative netrin;Netrin-1;Netrin 1	12
augustus_masked-scaffold1849-abinit-gene-0.11	0.220161623046366	0.572541076022791	0.170211506820589	4.83022484389048	1.92064623590725	BN1106_s1849B000098	LN628866	1849	48876	49871	-	H2KRP7;H2KUK1;H2KUK2;H2KPS7;I1H0Q6	GO:0004721;GO:0016787	IPR004843;IPR006186	Protein phosphatase 1 catalytic subunit	1
augustus_masked-scaffold1858-abinit-gene-0.24	0	0	0	6.84819019186972	3.73023334635821	BN1106_s1858B000127	LN628875	1858	35235	35741	+	G4VLQ6		IPR006461	Putative uncharacterized protein	1
augustus_masked-scaffold1861-abinit-gene-0.20	0.0846323702685545	0.501347919284697	3.14174980762347	3.59499582214463	5.24221032218432	BN1106_s1861B000097	LN628878	1861	125933	159832	+	A6Y9U9;A6Y9U8;H2KQN5;Q208S4;Q711M2	GO:0004197;GO:0006508	IPR001096	Legumain-1;Legumain-2;Legumain;Legumain like	1
augustus_masked-scaffold187-abinit-gene-0.24	0.208891446628062	0.244514176752766	2.71247459438322	5.7277851746416	4.28071623626174	BN1106_s187B000154	LN627204	187	102125	111008	+	D2I3Y9;G9K9C3;M3Z173;G7YB03;M4A877	GO:0016020;GO:0005509;GO:0004571	IPR001382	Putative uncharacterized protein;Mannosyl-oligosaccharide alpha-1 2-mannosidase;Mannosidase, alpha, class 1B, member 1;Uncharacterized protein	1
augustus_masked-scaffold1884-abinit-gene-0.5	-0.315098998757893	-0.518985449759267	-0.906749449821294	0.278725006594899	-4.71888225692593	BN1106_s1884B000126	LN628901	1884	119220	120144	+	G7YLW3;G7YM94;G7YPA7;G7YWA8;G4LU87	GO:0004190;GO:0003723;GO:0003964;GO:0015074;GO:0006508;GO:0006278;GO:0005509	IPR001969;IPR001584;IPR018061;IPR001995;IPR021109;IPR012337;IPR000477;IPR011992;IPR018247;IPR002048	KRAB-A domain-containing protein;Uncharacterized protein;Sorcin;Retrovirus-related Pol polyprotein from transposon 17.6;Putative uncharacterized protein	12
augustus_masked-scaffold189-abinit-gene-0.38	-0.355213235455709	0.00913279721100224	3.14027134302954	4.65107475081759	4.45536643200058	BN1106_s189B000726	LN627206	189	618177	624451	+	H2KPT3		IPR002110;IPR020683	KN motif and ankyrin repeat domain-containing protein 1	1
augustus_masked-scaffold1902-abinit-gene-0.13	0.642859787859159	0.884805611803996	1.72866186093021	3.00910684537301	2.43768544531623	BN1106_s1902B000114	LN628919	1902	61634	103648	-	G7YLH1;G4VTY0;L5LY64;H2YJ59;H2YJ58	GO:0005524;GO:0019205;GO:0006139	IPR000850;IPR007858;IPR016040;IPR027417	Uncharacterized protein;Adenylate kinase;Adenylate kinase 7	1
augustus_masked-scaffold1922-abinit-gene-0.26	-2.21266620843943	-0.0915976341867761	0.198814689155654	3.16578196672478	3.84700068779852	BN1106_s1922B000118	LN628939	1922	177438	177674	+	no_uniprot	no_go	no_ipr	uncharacterised	1
augustus_masked-scaffold1938-abinit-gene-0.20	0.585623384472704	1.28410573499928	0.817904283294368	8.0998575626425	4.91988667747648	BN1106_s1938B000204	LN628955	1938	292991	294373	-	no_uniprot	no_go	no_ipr	uncharacterised	1
augustus_masked-scaffold1958-abinit-gene-0.40	0.233431114677069	0.848600029020226	0.902385917294938	-2.03926961405387	-4.04020294976314	BN1106_s1958B000297	LN628975	1958	208667	213570	+	H2KQW3;G4V5S6;T1FZI4;K1R2P9;R7TPV6	GO:0045165;GO:0048568	IPR024799;IPR024810;IPR024801	Mab-21-like;Protein mab-21-like;Protein mab-21-like 2-B;Uncharacterized protein	12
augustus_masked-scaffold1962-abinit-gene-0.10	0.098950199960349	0.670062742852352	0.539095848954359	-6.65831107322878	-2.92807772687057	BN1106_s1962B000136	LN628979	1962	38982	92434	-	no_uniprot	no_go	no_ipr	uncharacterised	10
augustus_masked-scaffold1966-abinit-gene-0.25	0	2.13331130798919	2.03535846684708	8.8225134058579	6.5406117218801	BN1106_s1966B000133	LN628983	1966	197264	198421	-	no_uniprot	no_go	no_ipr	uncharacterised	3
augustus_masked-scaffold197-abinit-gene-0.27	2.44113356704456	1.54831156145935	2.89150157147407	9.82928018860622	7.45603591533185	BN1106_s197B000396	LN627214	197	159261	160619	-	G7Y4T1;H2KVD1;E9IB51;F1QI59;K7INQ5	GO:0004721;GO:0001889	IPR004843;IPR006186		2
augustus_masked-scaffold1971-abinit-gene-0.31	0	0	0	8.03567645861675	4.41131440424146	BN1106_s1971B000295	LN628988	1971	215344	216735	+	no_uniprot	no_go	no_ipr	uncharacterised	1
augustus_masked-scaffold198-abinit-gene-0.27	-0.348726569601546	-0.299509817372257	-0.387898817371653	5.88951147765667	5.76093564934573	BN1106_s198B000324	LN627215	198	400604	402421	+	H2KSA8;G4V8L4;F9WRV9;T1FUB1;J7I5M9	GO:0005524;GO:0006950	IPR018181;IPR013126	Glucose-regulated protein 78, putative;Putative heat shock protein 70;Heat shock 70kDa protein 1/8;Hsp72-1b;Uncharacterized protein	3
augustus_masked-scaffold1980-abinit-gene-0.21	-0.461228674547572	-0.95494877224726	-1.14774634964404	-0.413096740405523	-3.00589348177306	BN1106_s1980B000229	LN628997	1980	82747	83047	-	no_uniprot	no_go	no_ipr	uncharacterised	12
augustus_masked-scaffold1981-abinit-gene-0.6	0.258403757820489	0.912995050591052	1.14592450462713	-1.51553058492897	-4.93035779062916	BN1106_s1981B000128	LN628998	1981	23765	35177	-	Q16J89;D1LX88;O62553;C4MLF0;H2KVA3	GO:0005634;GO:0043565;GO:0003700;GO:0000976	IPR017970;IPR001356;IPR020479;IPR009057;IPR000047	NK-like homeobox protein 1b;Nkx1-like transcription factor;Homeobox protein Nkx-1;NK protein;AAEL013405-PA	12
augustus_masked-scaffold2000-abinit-gene-0.6	0.813303410670922	0.92660174727872	0.210083562413683	3.571035211755	3.56349631618752	BN1106_s2000B000095	LN629017	2000	19233	22968	-	no_uniprot	no_go	no_ipr	uncharacterised	1
augustus_masked-scaffold2007-abinit-gene-0.18	0.121363926796633	0.00135686983681893	-0.261189638492857	-4.21635047730757	-1.64821577285166	BN1106_s2007B000402	LN629024	2007	58779	64151	+	H2KUL3;H2KUL2;G7YSM4;G7YWB8;G7YSM2		IPR008979	Protein FAM115C;Putative uncharacterized protein;Protein FAM115;Protein FAM115A	11
augustus_masked-scaffold201-abinit-gene-0.29	0.374808775371118	1.44310031554528	0.63738110827452	-3.02990382179476	-0.493351918092499	BN1106_s201B000462	LN627218	201	77481	84854	+	G7YC89;G4VPR6;T1G099;F7HWJ9;I3LF84	GO:0016020;GO:0005525;GO:0003924;GO:0007264	IPR027417;IPR005225;IPR001806;IPR020849	Uncharacterized protein;Diras family, GTP-binding ras-like;DIRAS family GTP-binding Ras-like 2	11
augustus_masked-scaffold2014-abinit-gene-0.21	0.35580872702303	0.372730344059734	0.175356732240385	2.80409042831826	4.15537079248649	BN1106_s2014B000188	LN629031	2014	211477	213902	-	H2KU23;G4VEX5	GO:0003676;GO:0000166	IPR012677;IPR000504	Putative cytoplasmic polyadenylation element binding protein (Cpeb);Cytoplasmic polyadenylation element-binding protein 4	1
augustus_masked-scaffold2040-abinit-gene-0.10	0.130110002968605	0.210964264935434	-2.71193033316596	-2.30330547068552	-7.23240218127325	BN1106_s2040B000110	LN629057	2040	42435	58913	+	no_uniprot	no_go	no_ipr	uncharacterised	12
augustus_masked-scaffold205-abinit-gene-0.22	1.12411589464437	1.66715076013262	1.92271821609284	8.43478042118946	6.47766302221871	BN1106_s205B000334	LN627222	205	203059	206172	+	G7Y373;Q5C582;C1LH47;C1LH46;A4V6K1	GO:0003676;GO:0000166;GO:0030529;GO:0019013	IPR012677;IPR000504	DAZ-associated protein;Heterogeneous nuclear ribonucleoprotein 27C;RNA-binding protein Musashi;SJCHGC06941 protein	3
augustus_masked-scaffold2051-abinit-gene-0.17	0.193818440327771	0.826428580319622	0.171211345419248	5.87507319562265	3.79206591133384	BN1106_s2051B000257	LN629068	2051	188141	194621	+	no_uniprot	no_go	no_ipr	uncharacterised	1
augustus_masked-scaffold2054-abinit-gene-0.20	0.0461049452149336	-0.102547960370496	0.372544580517159	-5.33146429536281	-5.33146429536281	BN1106_s2054B000143	LN629071	2054	81410	87312	+	G7YVQ3;G4VSN0;T1E107;F8U830;G3UEW3	GO:0046872	IPR004963;IPR000571	Notum;Uncharacterized protein;Putative notum;Protein notum homolog	10
augustus_masked-scaffold2078-abinit-gene-0.9	0.428569989552221	0.842058682875926	1.02306780375392	3.29902354879772	1.44826191045014	BN1106_s2078B000089	LN629095	2078	51873	60995	-	no_uniprot	no_go	no_ipr	uncharacterised	1
augustus_masked-scaffold20780-abinit-gene-0.0	1.51294946770833	0	0	5.17880250485392	7.34418643736291	BN1106_s20780B000010	LN647797	20780	1778	2491	-	no_uniprot	no_go	no_ipr	uncharacterised	1
augustus_masked-scaffold2084-abinit-gene-0.4	0	0	1.46611292311565	4.49127425843636	4.1276705711171	BN1106_s2084B000054	LN629101	2084	11768	12673	-	no_uniprot	no_go	no_ipr	uncharacterised	1
augustus_masked-scaffold2101-abinit-gene-0.8	2.42754731496734	2.49303269042129	0	6.7837224265516	0	BN1106_s2101B000082	LN629118	2101	66473	70174	-	no_uniprot	no_go	no_ipr	uncharacterised	1
augustus_masked-scaffold2107-abinit-gene-0.6	-0.347680715660186	-1.85812012855216	0.203543074721466	3.79546684211521	1.20267010074767	BN1106_s2107B000160	LN629124	2107	76051	77935	+	no_uniprot	no_go	no_ipr	uncharacterised	1
augustus_masked-scaffold2120-abinit-gene-0.17	-0.0932036069199853	-1.27881787833379	-1.35685066061537	4.80762105766483	2.67904882789055	BN1106_s2120B000173	LN629137	2120	67835	68269	-	no_uniprot	no_go	no_ipr	uncharacterised	1
augustus_masked-scaffold2120-abinit-gene-0.18	0	3.69451652006641	2.81938744827871	7.51976443210033	4.81272489950281	BN1106_s2120B000174	LN629137	2120	107612	108127	+	no_uniprot	no_go	no_ipr	uncharacterised	2
augustus_masked-scaffold213-abinit-gene-0.14	0.500977802236822	1.1309626423771	1.67853442133885	4.93678067702908	2.99030896440564	BN1106_s213B000259	LN627230	213	134800	138992	+	G7Y6U4;E6ZGT3;H2LVU8;T1J5N1;M4AW31		IPR027859;IPR026704	Uncharacterized protein	1
augustus_masked-scaffold214-abinit-gene-0.55	0.013447377748399	0.29276451763582	1.44602826643304	3.44469375144095	3.91873510916509	BN1106_s214B000740	LN627231	214	546093	571270	-	T1FUB1;F2USB4;E5LLA5;Q7Z1W9;I3ND33	GO:0005524;GO:0006950	IPR018181;IPR013126	Heat shock protein 70s;Heat shock protein 70kDa;Uncharacterized protein;Heat shock protein 70	1
augustus_masked-scaffold2140-abinit-gene-0.16	0.221369963200113	0.398975279570251	0.114031955004192	-1.16108303857358	-6.53953121373779	BN1106_s2140B000162	LN629157	2140	196495	214583	-	G4V5D7;T1DBP2;H9B8J2;D6N0K7;C3XXB1	GO:0005634;GO:0000166	IPR009061;IPR003380	Putative uncharacterized protein;Dachshund protein;Putative dachshund homolog;Dachshund;Dach	12
augustus_masked-scaffold2141-abinit-gene-0.2	-0.0124112003720498	0.0434454175508847	0.402729633111431	3.91662576556766	3.32626523866452	BN1106_s2141B000077	LN629158	2141	16524	29851	+	N6UM96		IPR000270	Uncharacterized protein	1
augustus_masked-scaffold2144-abinit-gene-0.36	-0.236052119981203	2.05275868945	-1.65594092253964	4.81005137406387	3.18488656157101	BN1106_s2144B000269	LN629161	2144	285456	289713	+	G7YUK6;G7YPN4;G7YJM9			Uncharacterized protein;Putative uncharacterized protein	1
augustus_masked-scaffold2144-abinit-gene-0.40	0.160711203817566	0.495966672999534	1.15926028404114	1.55909283438634	4.604849295552	BN1106_s2144B000272	LN629161	2144	333791	377123	-	G4VAN9;G7Y9T0;F6SUL1;C3YHW2;L8Y6E5	GO:0005524;GO:0004674;GO:0035556	IPR020636;IPR003533;IPR011009;IPR000719;IPR017441;IPR002290;IPR008271	Putative uncharacterized protein;Uncharacterized protein;Serine/threonine protein kinase;Serine/threonine-protein kinase DCLK3	1
augustus_masked-scaffold215-abinit-gene-0.47	-1.30699156721935	-1.30699156721935	0.734665100107424	-1.30699156721935	6.13721677071147	BN1106_s215B000583	LN627232	215	666240	666689	+	no_uniprot	no_go	no_ipr	uncharacterised	4
augustus_masked-scaffold2165-abinit-gene-0.27	-0.667718544489254	-0.330566085985879	-0.707535829374567	3.19526375900276	4.02778356394658	BN1106_s2165B000366	LN629182	2165	18178	18492	-	no_uniprot	no_go	no_ipr	uncharacterised	1
augustus_masked-scaffold2166-abinit-gene-0.19	0.309863114867992	2.04986580287197	1.69378480738964	1.60299872177335	3.40727284065095	BN1106_s2166B000222	LN629183	2166	100868	129836	-	H2KRI5			Uncharacterized protein	1
augustus_masked-scaffold2168-abinit-gene-0.14	-0.00255516695495395	0.165055772904559	0.985270823506536	3.21670160424756	1.96588902722506	BN1106_s2168B000092	LN629185	2168	22176	57633	-	R7V9K7;K1Q743;A7S7W3;H2VCF9;U3JV77	GO:0006464	IPR004344	Predicted protein;Uncharacterized protein;Tubulin polyglutamylase TTLL5	1
augustus_masked-scaffold2173-abinit-gene-0.7	0.374638044696907	0.699806310077289	0.222176844901774	3.20846198342458	2.00304036705139	BN1106_s2173B000121	LN629190	2173	95718	103245	+	G7YGN5;G4V6M7;T1H0B2;L7MH47;L7MEA1	GO:0046872;GO:0003676	IPR007087;IPR015880;IPR013087	Putative b-cell lymphoma/leukemia;B-cell lymphoma/leukemia 11A;Putative b-cell lymphoma/leukemia 11a;Putative c2h2-type zn-finger protein;Uncharacterized protein	1
augustus_masked-scaffold218-abinit-gene-0.62	0	0	0	8.84395498931137	6.77514911738715	BN1106_s218B000534	LN627235	218	629407	631068	+	no_uniprot	no_go	no_ipr	uncharacterised	3
augustus_masked-scaffold218-abinit-gene-0.63	-0.320600137074148	-0.192594509535418	1.67233993858972	5.5401667414737	3.43802425622512	BN1106_s218B000535	LN627235	218	644586	646493	+	no_uniprot	no_go	no_ipr	uncharacterised	1
augustus_masked-scaffold2180-abinit-gene-0.9	0.0781006334600143	0.451281090665292	1.75042946267229	-1.4093718757331	-4.43504132673678	BN1106_s2180B000057	LN629197	2180	60053	61783	+	no_uniprot	no_go	no_ipr	uncharacterised	8
augustus_masked-scaffold2185-abinit-gene-0.8	-0.08249678928604	0.469872771982855	0.560777470810976	4.66137754311963	3.84606121744838	BN1106_s2185B000262	LN629202	2185	128921	251331	+	G7YVW7;G4VJ84;M3WDI5;D3ZRA3;G1PQT0	GO:0005829;GO:0005739;GO:0003989;GO:0005524;GO:0004075;GO:0046872;GO:0006084;GO:0006633;GO:0055088;GO:0044268;GO:0051289;GO:0001894	IPR013537;IPR011761;IPR013815;IPR013816;IPR001882;IPR011764;IPR005482;IPR000089;IPR000022;IPR005479;IPR011763;IPR011762;IPR011054;IPR011053;IPR005481;IPR016185	Acetyl-CoA carboxylase 1;Uncharacterized protein;Acetyl-CoA carboxylase;Acetyl-CoA carboxylase / biotin carboxylase	1
augustus_masked-scaffold2193-abinit-gene-0.7	-0.132457566459141	-0.0788570226957575	-0.730529927348158	7.32494587173298	5.30817479886594	BN1106_s2193B000078	LN629210	2193	91266	93773	+	no_uniprot	no_go	no_ipr	uncharacterised	3
augustus_masked-scaffold2234-abinit-gene-0.16	0.239453643701271	-1.85639714011979	-1.85639714011979	6.41559994571624	3.9925099653482	BN1106_s2234B000247	LN629251	2234	137719	140562	-	H2KNP5;F6SXQ6;G3TG69;L5JTB6;F7BEQ0		IPR011989;IPR016024;IPR000225;IPR026959;IPR023231	Uncharacterized protein;Armadillo repeat-containing protein 4	1
augustus_masked-scaffold224-abinit-gene-0.26	-0.121026150975743	-0.0369084472588348	0.75946284060373	2.70130335061359	3.25880471992184	BN1106_s224B000260	LN627241	224	132115	158533	+	no_uniprot	no_go	no_ipr	uncharacterised	1
augustus_masked-scaffold224-abinit-gene-0.28	-0.201722105886775	-0.283728506673022	0.78963959268814	4.78494555325375	3.21147688799699	BN1106_s224B000261	LN627241	224	301610	338636	-	H2KS63;G4LY24			Putative uncharacterized protein;Uncharacterized protein	1
augustus_masked-scaffold2248-abinit-gene-0.4	0	1.54591304146448	1.47004577617964	8.40330163209441	6.19290634892531	BN1106_s2248B000107	LN629265	2248	48346	51441	-	T1E1A9;F8V2T8;F8V2T7;A4LAB3;A4LAB2	GO:0016021;GO:0005524;GO:0019829;GO:0046872;GO:0015077;GO:0006754	IPR006068;IPR004014;IPR023299;IPR005775;IPR018303;IPR023298;IPR008250;IPR001757;IPR023214	Na+/K+ ATPase alpha subunit;Putative Na+/K+-ATPase alpha subunit;Putative Na/K ATPase alpha subunit	3
augustus_masked-scaffold2260-abinit-gene-0.14	0.15878975233584	1.07284812871367	0.948363748818469	-1.74629117058967	-6.43619652684678	BN1106_s2260B000236	LN629277	2260	46563	119267	-	G7YEM1;G4VFR1			Uncharacterized protein	12
augustus_masked-scaffold227-abinit-gene-0.45	-0.64578305255327	-0.598625850664757	-1.05427265614941	5.71402293123801	3.65946024485219	BN1106_s227B000504	LN627244	227	445767	446441	-	G7Y432;C3YWT9;E3N9S2;A7RUX6		IPR000210;IPR011333;IPR013069;IPR011705;IPR017096;IPR015915;IPR006652	Predicted protein;Putative uncharacterized protein;Protein C4	1
augustus_masked-scaffold229-abinit-gene-1.54	-0.185468141267082	-0.605391446398651	-0.234013882560037	-0.854947497902588	-3.23136949400511	BN1106_s229B000866	LN627246	229	698143	728183	-	G4VDM1;G4VDM2;C1LDG8;E7EUC1;K9ITP8	GO:0005524;GO:0004713;GO:0018108;GO:0004672;GO:0008270	IPR011009;IPR000719;IPR017441;IPR008266;IPR001245;IPR001478;IPR001781	LIM motif-containing protein kinase 1;LIM domain kinase 2;Protein kinase;Uncharacterized protein	12
augustus_masked-scaffold2301-abinit-gene-0.12	-0.838486488795329	-0.724548668803365	-2.20451956268496	2.40618785262281	4.18093047214405	BN1106_s2301B000260	LN629318	2301	105921	106268	-	no_uniprot	no_go	no_ipr	uncharacterised	1
augustus_masked-scaffold2349-abinit-gene-0.18	-0.0677340682849206	0.718974304928972	1.26446044950168	-4.52633013260969	-4.52633013260969	BN1106_s2349B000186	LN629366	2349	1723	2676	-	A0JPS3;G4VDJ2;C4PYC2;A0JI74;G4V5J7			Transposase domain-containing protein;Uncharacterized protein;Putative uncharacterized protein	10
augustus_masked-scaffold2351-abinit-gene-0.12	0.314476597601324	-0.277916309589344	-1.94684262012767	5.33021623714668	3.59751182464905	BN1106_s2351B000179	LN629368	2351	36944	78017	-	H2KSX1;Q26574;K1R2D6;C7TXR1;T1K269	GO:0004514;GO:0009435;GO:0005509	IPR001589;IPR001715;IPR002638;IPR011992;IPR018247;IPR002048	Lymphocyte cytosolic protein 1;Plastin-1;Plastin-3;Fimbrin;Uncharacterized protein	1
augustus_masked-scaffold2369-abinit-gene-0.16	1.50974491519009	0	0	8.13527560288486	5.95982921575031	BN1106_s2369B000077	LN629386	2369	125520	126503	-	H2KV45;I1FRS7;C3YP39;G1KA78;G4VBF9			Putative uncharacterized protein;Uncharacterized protein;UPF0602 protein C4orf47 homolog	3
augustus_masked-scaffold2369-abinit-gene-0.17	0.367563221096765	0.0309350445788006	-1.62268431857911	5.62586827099006	3.07280598700227	BN1106_s2369B000078	LN629386	2369	147343	155715	+	G7YKV7;K7R9S3;M7BRH3;K1RHP9;A7RYZ2			Predicted protein;Uncharacterized protein	1
augustus_masked-scaffold239-abinit-gene-0.29	0.286755919565707	0.862874389638234	1.15569430550138	3.20901293239403	1.80587722429386	BN1106_s239B000501	LN627256	239	205386	248932	+	no_uniprot	no_go	no_ipr	uncharacterised	1
augustus_masked-scaffold2397-abinit-gene-0.13	0.0257750401995285	1.39732153082279	-1.64429966087163	3.65572292560308	2.09358556010235	BN1106_s2397B000099	LN629414	2397	25710	64774	-	G7Y7X2;G7YMV9;G4V8N7;G4VQA4;H2KTK1		IPR000742;IPR013032;IPR008614;IPR000884	Putative acidic fibroblast growth factor intracellular binding protein;Uncharacterized protein;Acidic fibroblast growth factor intracellular binding protein;Neurogenic locus notch homolog protein 1;Protein jagged-1a	1
augustus_masked-scaffold2429-abinit-gene-0.14	1.1736006000543	-1.31038684846808	-1.31038684846808	5.25047499999388	4.191414111911	BN1106_s2429B000166	LN629446	2429	3289	3813	+	no_uniprot	no_go	no_ipr	uncharacterised	1
augustus_masked-scaffold2435-abinit-gene-0.15	0.195563165867011	1.45862075940917	1.1212567142848	1.71878926072376	6.56611972576542	BN1106_s2435B000156	LN629452	2435	143542	144717	+	G7Y3D0;H3DWP9;H3BIG8;G7MXY3;L9J9N7	GO:0031410;GO:0005829;GO:0031965;GO:0043234;GO:0005525;GO:0003934;GO:0008270;GO:0042416;GO:0006184;GO:0050884;GO:0051000;GO:0051260;GO:0014916;GO:0034341;GO:0032496;GO:0034612;GO:0006729;GO:0046654;GO:0005737	IPR001474;IPR018234;IPR020602	Putative uncharacterized protein;GTP cyclohydrolase I;Uncharacterized protein;GTP cyclohydrolase 1	5
augustus_masked-scaffold244-abinit-gene-0.32	-0.0679475420758155	-0.216281774496592	-0.0799542484395594	3.14479786671811	0.933490613176058	BN1106_s244B000347	LN627261	244	94693	147347	+	H2KPA5;G4VC08;G4VC09;L9JFU4;U3I9P2	GO:0016477;GO:0032956	IPR008636;IPR027717	Putative uncharacterized protein;Girdin;Uncharacterized protein	1
augustus_masked-scaffold2440-abinit-gene-0.25	-0.399772435222289	0.0174995613390045	-0.718387214656914	6.52811902438722	4.34184231471264	BN1106_s2440B000219	LN629457	2440	64961	66349	-	G7Y500	GO:0046872	IPR007087;IPR015880	Uncharacterized protein	1
augustus_masked-scaffold2450-abinit-gene-0.12	-0.91567938070035	-3.57102135984525	0.0767642975062746	3.98014249741102	1.24170353965756	BN1106_s2450B000114	LN629467	2450	80147	80659	-	no_uniprot	no_go	no_ipr	uncharacterised	7
augustus_masked-scaffold2471-abinit-gene-0.9	-0.0509447828509764	-0.454289735268953	2.51403784209351	5.81870724485559	3.63618004854388	BN1106_s2471B000098	LN629488	2471	53332	96315	-	G4VIC6;M7AU83;Q8HZQ7;G7MLY7;A2VBC7	GO:0016021;GO:0005524;GO:0042626;GO:0006200;GO:0008559;GO:0016324;GO:0000139;GO:0046581	IPR003593;IPR011527;IPR003439;IPR017871;IPR001140;IPR027417	Multidrug resistance protein 1;Putative multidrug resistance protein 1, 2, 3 (P glycoprotein 1, 2, 3);Putative uncharacterized protein;Multidrug resistance p-glycoprotein	1
augustus_masked-scaffold2485-abinit-gene-0.4	0.362039032305637	1.37445078035063	0.615140690225731	2.02716916777827	3.78813772058471	BN1106_s2485B000114	LN629502	2485	28713	80426	-	G4VFL2;E2AED1;E9GZ08;T1HG73;H9KIP5		IPR001357	PAX-interacting protein 1;Putative uncharacterized protein;Uncharacterized protein	1
augustus_masked-scaffold2498-abinit-gene-0.9	0	0	0	7.76800014338699	5.65536869633489	BN1106_s2498B000079	LN629515	2498	112100	112756	-	G7YQU3;G7YQU0;C1L817;Q5DH56;C1L813	GO:0016021;GO:0005215	IPR023271;IPR000425;IPR022357	Aquaporin-9 (AQP-9) (Small solute channel 1);Aquaporin-9;SJCHGC02876 protein	3
augustus_masked-scaffold2507-abinit-gene-0.26	0.0433483007709157	1.21897084773491	-0.296759445062097	5.56360410621825	1.44722642312682	BN1106_s2507B000138	LN629524	2507	104835	110712	-	no_uniprot	no_go	no_ipr	uncharacterised	1
augustus_masked-scaffold2535-abinit-gene-0.11	0	0	0	8.55017414056973	5.58152981742598	BN1106_s2535B000196	LN629552	2535	18669	19124	-	G7YUF6;H2KQ18;H2KV32;H2KV33;H2KQ17	GO:0005576;GO:0005509;GO:0030414;GO:0010466	IPR011992;IPR002048;IPR003961;IPR013783;IPR008197	Anosmin-1;Troponin C skeletal muscle;Centrin-2;Calmodulin;Calmodulin-2	3
augustus_masked-scaffold2539-abinit-gene-0.18	0.449668466577213	0.166106607286192	-0.174831997149695	2.4382705210296	3.52097281766448	BN1106_s2539B000160	LN629556	2539	169	15532	-	G7YQP2;G4LUV9;G4VFS2		IPR016024;IPR026827;IPR011989;IPR022716;IPR000357;IPR021133	Putative uncharacterized protein;Translational activator gcn1-related;Translational activator GCN1	1
augustus_masked-scaffold2540-abinit-gene-0.6	-0.00514542399312212	0.369593314593699	1.88503187584837	3.88747722743591	1.74622590894749	BN1106_s2540B000086	LN629557	2540	12712	36969	-	H2KVI5;G4LZB2;C1LH63;R7USF3;C3ZIK6	GO:0016021;GO:0008324	IPR001611;IPR025875;IPR002524;IPR027469	Putative leucine-rich B7 protein isoform 1;Putative uncharacterized protein;Cation efflux family protein;Leucine-rich repeat-containing protein 23;Uncharacterized protein	1
augustus_masked-scaffold2549-abinit-gene-0.27	-0.228601991796237	-0.982749959327728	-1.52995589466939	-1.3005227111459	-6.88291030799744	BN1106_s2549B000288	LN629566	2549	227261	227764	+	no_uniprot	no_go	no_ipr	uncharacterised	12
augustus_masked-scaffold2550-abinit-gene-0.8	0.440986087055668	0.377975314787658	2.51576770867799	1.63297773466478	3.39181491315527	BN1106_s2550B000069	LN629567	2550	12002	13309	+	G7YA55;G7YQ58;H2KQW4;H2KT58;H2KRD7	GO:0016021;GO:0022857	IPR020846;IPR016196;IPR005828;IPR005829	Solute carrier family 22 member 5;Solute carrier family 22 member 1;Solute carrier family 22 member 2;Solute carrier family 22 member 21;Organic cation transporter protein	1
augustus_masked-scaffold2556-abinit-gene-0.9	-2.45885127725085	-2.45885127725085	-2.45885127725085	4.42007840989443	1.27138206910736	BN1106_s2556B000047	LN629573	2556	105896	108362	+	no_uniprot	no_go	no_ipr	uncharacterised	7
augustus_masked-scaffold2610-abinit-gene-0.15	0.161102450759305	0.0784786520541552	-1.64308347123424	5.02941951172425	2.67973796394392	BN1106_s2610B000196	LN629627	2610	7462	34599	+	H2KQW0;G4VNW7	GO:0016021	IPR008952;IPR018499	Uncharacterized protein	1
augustus_masked-scaffold2613-abinit-gene-0.9	1.67250460817827	1.48224817812961	1.36123822948385	6.26393444853247	4.55585730195525	BN1106_s2613B000100	LN629630	2613	20707	21693	-	G7YJS7;H2KQR1;G7Y8P5;H2KRY9;H2KRG5	GO:0016740	IPR007074	Gap-Pol polyprotein;Lipopolysaccharide choline phosphotransferase-like protein;LicD1 protein	2
augustus_masked-scaffold262-abinit-gene-0.37	0	0	0	4.68990535625711	6.65168538700725	BN1106_s262B000410	LN627279	262	471143	471913	+	H2KRM2;G4VJU9;G7YCG5;G4M0W9;Q5DF00	GO:0030246;GO:0006955	IPR001304;IPR016186;IPR016187;IPR002352	Putative uncharacterized protein;Uncharacterized protein;SJCHGC01836 protein	1
augustus_masked-scaffold2623-abinit-gene-0.4	0	1.55719198943312	2.05997618280823	8.74596863291309	5.65536869633489	BN1106_s2623B000088	LN629640	2623	55893	56276	+	G7YM88		IPR009071	Uncharacterized protein	3
augustus_masked-scaffold2639-abinit-gene-0.7	-1.30785195531459	-1.30785195531459	-1.30785195531459	7.6496182782999	5.44379385001249	BN1106_s2639B000141	LN629656	2639	70024	71538	+	no_uniprot	no_go	no_ipr	uncharacterised	1
augustus_masked-scaffold265-abinit-gene-0.28	1.48565972966798	2.76670569194377	3.02920980794889	6.62790928565428	7.02103303584142	BN1106_s265B000355	LN627282	265	271602	272858	-	H3J1H8;H3IYW1;I1EBQ8;H3J663;H3IA21	GO:0003723;GO:0003964;GO:0015074;GO:0006278;GO:0004190;GO:0006508	IPR001584;IPR012337;IPR000477;IPR001969;IPR018061;IPR001995;IPR021109;IPR015416	Uncharacterized protein	2
augustus_masked-scaffold2664-abinit-gene-0.19	0.815649251063636	-0.624604339620483	0.919619069420339	4.91688630452909	2.28375581178073	BN1106_s2664B000144	LN629681	2664	77466	78969	+	no_uniprot	no_go	no_ipr	uncharacterised	1
augustus_masked-scaffold2686-abinit-gene-0.17	-1.30130357312036	1.21359333273802	0.759204910040228	4.91530012896881	2.82636699799674	BN1106_s2686B000192	LN629703	2686	40780	41946	-	Q4QQD2;Q6IFU1;G7Y5N0;C7C204;C7C205	GO:0003723;GO:0003964;GO:0008270;GO:0015074;GO:0006278;GO:0003676	IPR005312;IPR001584;IPR008042;IPR012337;IPR000477;IPR001878	Gag-Pol polyprotein;WDFY family member 4;Gag-pol polyprotein;Pol polyprotein	1
augustus_masked-scaffold2686-abinit-gene-0.20	-0.922004445858708	-1.44958823383774	-0.962330141259496	5.54110148950592	2.85320358641234	BN1106_s2686B000193	LN629703	2686	91931	92647	-	G7YPC5;G7YWU6;H2KTQ2;G7YNM6;C1L443	GO:0005794;GO:0016021;GO:0047915;GO:0006486;GO:0008378	IPR002659	Beta-1,3-galactosyltransferase brn;Beta-1 3-galactosyltransferase brn;Beta-1 3-galactosyltransferase 5;Beta-1 3-galactosyltransferase 1;UDP-glcNAc:betaGal beta-1 3-N-acetylglucosaminyltransferase 5	1
augustus_masked-scaffold2689-abinit-gene-0.2	-0.716556829579805	-2.20863365247725	-2.20863365247725	8.02256772364787	5.51414582455863	BN1106_s2689B000129	LN629706	2689	49539	51530	+	G7YVV9			Putative uncharacterized protein	1
augustus_masked-scaffold2694-abinit-gene-0.13	-0.128659000723392	0.179947093833032	0.00401839611031463	-2.39238785895558	-3.48041289337633	BN1106_s2694B000165	LN629711	2694	211888	234892	+	H2KNH3;G4VTR1	GO:0016021;GO:0004930	IPR000276;IPR017452	Putative rhodopsin-like orphan GPCR;Cholecystokinin receptor type A	12
augustus_masked-scaffold272-abinit-gene-0.34	-0.39827402202474	0.0238298958216241	-2.4710477964062	6.86799547697852	4.37146813377175	BN1106_s272B000344	LN627289	272	215257	256461	-	no_uniprot	no_go	no_ipr	uncharacterised	1
augustus_masked-scaffold2729-abinit-gene-0.22	-1.85081137358543	-1.85081137358543	0.537828513725522	6.94386556702196	4.53098452013377	BN1106_s2729B000152	LN629746	2729	226881	228788	+	H2KUJ2;H2KS74;F6Y745;B8Q2V9;C4IXV6	GO:0016021;GO:0005216	IPR027359;IPR005821	Two pore channel 3;Uncharacterized protein;Two pore calcium channel protein 1B;Two pore calcium channel protein 1	1
augustus_masked-scaffold2758-abinit-gene-0.18	0.21407798181539	1.05844217745877	0.951433281991875	5.38256376097024	3.48707112419473	BN1106_s2758B000091	LN629775	2758	89745	93062	-	H2KR56;G7YC93;H2KR57;H0WQG3;F1MBR9	GO:0016021;GO:0005886;GO:0004016;GO:0000166;GO:0007409;GO:0006171;GO:0035556;GO:0007616;GO:0016849;GO:0009190	IPR001054;IPR018297	Adenylate cyclase type 1;Adenylate cyclase 9;Uncharacterized protein	1
augustus_masked-scaffold2759-abinit-gene-0.24	0.155062211186687	-0.114288497085877	-0.761700660430501	3.12174435287907	2.60247552796323	BN1106_s2759B000078	LN629776	2759	72396	87827	-	G4V8K9;G7YWA0;K1PCV9;B4MTP1;B4P975		IPR018863	GK23792;GE12779;Putative uncharacterized protein;Uncharacterized protein	1
augustus_masked-scaffold2774-abinit-gene-0.17	0	0	0	7.03724917910033	5.41516037081644	BN1106_s2774B000079	LN629791	2774	28955	42462	+	G7YAV6;G7YWH1;G7YWH5;H2KVD4;G7Y911	GO:0004725;GO:0035335	IPR000387;IPR016130;IPR013783	Uncharacterized protein;Putative uncharacterized protein	3
augustus_masked-scaffold2774-abinit-gene-0.18	0.235928835840994	0.286711561050307	-2.20661510758383	6.9709383321277	3.44875358875106	BN1106_s2774B000080	LN629791	2774	68311	72258	+	G7Y911;H2KVD4;G7YAV6;G7YFB4	GO:0004725;GO:0035335;GO:0005524;GO:0004674	IPR000387;IPR016130;IPR011009;IPR000719;IPR008271;IPR013783	Uncharacterized protein;Cyclin-dependent kinase-like;Putative uncharacterized protein	1
augustus_masked-scaffold2777-abinit-gene-0.12	-0.297007709847525	0.442613174597801	-0.911870266561445	3.00570590115506	2.46654935057701	BN1106_s2777B000100	LN629794	2777	95962	101800	-	H2KS35;H2KVH3;G7YGH8;G4V5U5;Q7QGY2	GO:0005615;GO:0004866;GO:0010951	IPR009048;IPR011626;IPR002890;IPR000742;IPR013032;IPR001599;IPR019742;IPR019565;IPR008930;IPR014756;IPR002049	Putative macroglobulin/complement;Alpha-2-macroglobulin-like protein 1;Delta-like protein 4;Delta-like protein B;AGAP010940-PA	1
augustus_masked-scaffold280-abinit-gene-0.16	0	0	0	8.70781438858908	6.10608076175663	BN1106_s280B000156	LN627297	280	154506	155915	-	G7YP00;H2YQ04;Q1RLC3;C3XUC3;Q16PP0	GO:0008270;GO:0004842	IPR008974;IPR001841;IPR013083;IPR001293;IPR013323	Putative uncharacterized protein;Cysteine and histidine-rich protein 1 homolog;Uncharacterized protein;AAEL011575-PA;Zinc finger protein	3
augustus_masked-scaffold2824-abinit-gene-0.24	0.21072661620137	-1.30035238837756	-1.30035238837756	3.98324699832632	-1.30035238837756	BN1106_s2824B000279	LN629841	2824	176047	191985	-	no_uniprot	no_go	no_ipr	uncharacterised	9
augustus_masked-scaffold2845-abinit-gene-0.6	-0.259347606393511	-1.3408205347263	-3.84605962904873	6.73354172843061	4.20401865034324	BN1106_s2845B000093	LN629862	2845	53539	66581	-	no_uniprot	no_go	no_ipr	uncharacterised	1
augustus_masked-scaffold285-abinit-gene-0.86	1.50860805749893	2.13347512951987	1.46981276205459	8.17470600267374	6.59768993221805	BN1106_s285B000833	LN627302	285	858562	859593	-	H2KUW4;R7VDG5;I1JB53;C6T2Y6;I3SSE8	GO:0005509	IPR011992;IPR018247;IPR002048	Uncharacterized protein;Calmodulin-like protein 1	3
augustus_masked-scaffold2853-abinit-gene-0.8	1.06396277649717	1.28275080938459	1.53194170021875	-4.39296023453261	-1.33217000523278	BN1106_s2853B000165	LN629870	2853	65424	67986	+	H2KQF4;G4VAM4;Q2V892;Q7YTB3;Q8MXW9	GO:0005634;GO:0043565;GO:0003700;GO:0006351	IPR001766;IPR018122;IPR011991	Putative forkhead protein/ forkhead protein domain;Forkhead box protein G1;Forkhead transcription factor G;Brain factor 1;Winged helix/forkhead transcription factor	11
augustus_masked-scaffold2864-abinit-gene-0.13	-0.353559090867135	-0.57371782992686	-0.384249151649319	0.957549649679324	3.17068029572395	BN1106_s2864B000143	LN629881	2864	30301	206280	+	G7YD77;G4VD25	GO:0007050;GO:0005509	IPR003108;IPR002048	Putative bollus pemphigoid antigen;Microtubule-actin cross-linking factor 1	4
augustus_masked-scaffold288-abinit-gene-0.19	-0.389837871579747	0.509943783242566	7.23758347518799	8.6293434332604	7.84665117208282	BN1106_s288B000139	LN627305	288	43659	45565	+	no_uniprot	no_go	no_ipr	uncharacterised	2
augustus_masked-scaffold2888-abinit-gene-0.7	-0.440159369085935	-0.346213939831998	-0.921588074907387	2.1374050231448	3.28175302211638	BN1106_s2888B000085	LN629905	2888	57539	85862	+	G7Y5W6;G4LZ62;K1PQR3;R7USS7;A0NFH8	GO:0005634;GO:0003682;GO:0003677	IPR009057;IPR001005;IPR017884	AGAP004734-PA;Nuclear receptor co-repressor related (Ncor);Nuclear receptor corepressor 1;Uncharacterized protein	1
augustus_masked-scaffold2892-abinit-gene-0.5	0.164582339637068	-0.216019350527439	-0.904842647694942	3.37684173226908	1.92678954373947	BN1106_s2892B000046	LN629909	2892	2845	82338	+	G7YGJ7;R7UMX2;M4AJ05;I3KS81;Q17D43	GO:0005524;GO:0016887;GO:0006200	IPR003593;IPR026082;IPR003439;IPR027417;IPR017871	ATP-binding cassette subfamily A (ABC1) member 5;Uncharacterized protein;AAEL004331-PA	1
augustus_masked-scaffold2912-abinit-gene-0.14	-1.30149846293792	0.831896877496149	-1.30149846293792	7.23914457052882	5.29619146928013	BN1106_s2912B000165	LN629929	2912	153520	165162	-	G7YFT5	GO:0046872	IPR007087;IPR015880	Uncharacterized protein	1
augustus_masked-scaffold2916-abinit-gene-0.12	0.83152651059936	0.26694985569976	-0.385209984223206	6.81224547731913	4.37774560903775	BN1106_s2916B000224	LN629933	2916	92628	93308	-	G7YGP1			Uncharacterized protein	1
augustus_masked-scaffold296-abinit-gene-0.27	0.223894114508894	0.48685076047412	0.554137525489963	4.53883633107527	1.74664549727028	BN1106_s296B000183	LN627313	296	163940	171672	+	G4VFT4			Uncharacterized protein	1
augustus_masked-scaffold2993-abinit-gene-0.10	0	0	2.06231185585817	7.11190946841938	4.81272489950281	BN1106_s2993B000106	LN630010	2993	9921	11366	+	H2KQJ9;F6X733;G5BNL4;D2GZC6;L5JLL4	GO:0005871;GO:0003777	IPR002151;IPR015792;IPR015390;IPR013026;IPR011990;IPR013105;IPR019734	Putative uncharacterized protein;Uncharacterized protein;Kinesin light chain 4;Kinesin light chain	1
augustus_masked-scaffold3032-abinit-gene-0.12	-0.163054678336124	-0.627262951261454	-1.06464304874981	-0.327245699896054	-4.09220054335855	BN1106_s3032B000152	LN630049	3032	39692	56899	-	no_uniprot	no_go	no_ipr	uncharacterised	12
augustus_masked-scaffold305-abinit-gene-0.34	0.121210188217601	-0.104792762251082	-0.808748524870685	-3.2782445672818	-0.455961454981963	BN1106_s305B000349	LN627322	305	210246	212692	-	H2KR97;G7YR51;H2KSN9;G7YR50;H2KU66	GO:0016021;GO:0015385;GO:0006885	IPR006153;IPR018422;IPR004709		11
augustus_masked-scaffold3056-abinit-gene-0.22	-0.890409657305979	-1.45522550823672	-1.52281405567898	5.66696177739616	3.59146241867122	BN1106_s3056B000103	LN630073	3056	87086	93582	+	no_uniprot	no_go	no_ipr	uncharacterised	1
augustus_masked-scaffold3067-abinit-gene-0.19	0	0	0	4.37489103694724	7.38287640472372	BN1106_s3067B000138	LN630084	3067	41948	44000	-	no_uniprot	no_go	no_ipr	uncharacterised	1
augustus_masked-scaffold3110-abinit-gene-0.16	-0.178739060875072	0.54208299452918	3.14033863830776	2.98868586094455	1.924778416413	BN1106_s3110B000170	LN630127	3110	10642	35180	+	G7YI62;R7UXC2;C3Y9T1;T1I4J3;K1PNT5	GO:0004794;GO:0006567;GO:0016597;GO:0008152	IPR005789;IPR001926;IPR002912	Putative uncharacterized protein;Threonine dehydratase;Threonine dehydratase catabolic;Uncharacterized protein	1
augustus_masked-scaffold3110-abinit-gene-0.18	0.438561139608757	3.22372658592797	2.04705843567063	2.67991605760979	4.00357531938839	BN1106_s3110B000171	LN630127	3110	139925	145512	+	no_uniprot	no_go	no_ipr	uncharacterised	1
augustus_masked-scaffold3110-abinit-gene-0.20	-1.31221646383974	2.45687327340667	2.69326565749293	4.61083037869271	1.74857376546009	BN1106_s3110B000173	LN630127	3110	203530	203784	+	no_uniprot	no_go	no_ipr	uncharacterised	1
augustus_masked-scaffold3125-abinit-gene-0.11	0.0353328264731534	0.227847305568584	2.03253498392828	3.31319157263867	2.26164890482611	BN1106_s3125B000066	LN630142	3125	16620	20241	+	G4VGN2;H2KSZ1;I1D3T2;F8BNE8;B6JBY5	GO:0046316;GO:0004765;GO:0005975;GO:0016301	IPR027417;IPR000623;IPR006001	Gluconokinase;Shikimate kinase;Putative gluconokinase;Carbohydrate kinase, thermoresistant glucokinase family	1
augustus_masked-scaffold3126-abinit-gene-0.5	-0.365500644011092	0.65357614881658	-1.85169428057925	3.52675389458496	3.87243401451013	BN1106_s3126B000169	LN630143	3126	187159	187665	+	no_uniprot	no_go	no_ipr	uncharacterised	1
augustus_masked-scaffold3128-abinit-gene-0.16	-0.235703977855438	-1.04083073866535	-6.57153536509719	-3.156708159397	-3.51074513579736	BN1106_s3128B000150	LN630145	3128	2724	3019	+	no_uniprot	no_go	no_ipr	uncharacterised	12
augustus_masked-scaffold3130-abinit-gene-0.3	0.158918654385493	0.303780822055606	0.502216136806808	-4.2104999487112	-2.86017359748084	BN1106_s3130B000084	LN630147	3130	82682	87885	-	no_uniprot	no_go	no_ipr	uncharacterised	11
augustus_masked-scaffold314-abinit-gene-0.34	-0.0751731966206677	0.32015107273914	0.840380886405169	4.05863435086519	1.98670142203092	BN1106_s314B000336	LN627331	314	346052	396020	-	G7Y2R4;M3WSD0;G1L6C0;G3T094;M3YFZ1	GO:0042384;GO:0003341;GO:0002064;GO:0060438;GO:0021591	IPR008962	Uncharacterized protein;Hydrocephalus-inducing protein homolog	1
augustus_masked-scaffold3147-abinit-gene-0.11	0.15105639892252	-0.0238096227454534	-1.91724321831055	-0.125101216733862	-3.05474988621186	BN1106_s3147B000076	LN630164	3147	14306	16163	-	C1BH21;C1BGP8;Q7SZP6;Q6PBH4;E3TFG6	GO:0005875;GO:0007017	IPR019763;IPR001372	Dynein light chain 1, cytoplasmic;Dynein light chain 1 cytoplasmic;Dynein, light chain, LC8-type 2;Uncharacterized protein;Dnl2 protein	12
augustus_masked-scaffold315-abinit-gene-0.22	-0.11243477761133	0.319909496916278	-0.312065028779562	3.79653006528452	2.47917390350095	BN1106_s315B000260	LN627332	315	83137	91097	+	H2KUI8;K9JA69;K9JA47;M1VDU4;B8XPK4	GO:0004365;GO:0016620;GO:0051287;GO:0050661;GO:0006006	IPR020831;IPR020830;IPR020829;IPR020828;IPR016040;IPR006424	Glyceraldehyde 3-phosphate dehydrogenase;Glyceraldehyde-3-phosphate dehydrogenase	1
augustus_masked-scaffold315-abinit-gene-0.25	0.01579514700496	0.245068766658255	0.0425504196284123	-2.44167241824623	-3.05150064915744	BN1106_s315B000262	LN627332	315	231165	303899	-	H2KUI7;G4LUW7;G4LYX1;H2KNG0;G4V6N4	GO:0016021;GO:0005272;GO:0035725;GO:0016020	IPR001873	Amiloride-sensitive sodium channel,putative;Putative uncharacterized protein;FMRFamide-activated amiloride-sensitive sodium channel;Amiloride-sensitive sodium channel-related	12
augustus_masked-scaffold315-abinit-gene-0.27	0.228582975123295	-1.29033483030086	-2.84645826243001	1.92969254793436	5.14342096154865	BN1106_s315B000264	LN627332	315	429016	430047	-	no_uniprot	no_go	no_ipr	uncharacterised	4
augustus_masked-scaffold3162-abinit-gene-0.17	-0.332075664864432	0.897615232367954	1.33323486616431	2.49567036979516	3.0425798931128	BN1106_s3162B000174	LN630179	3162	108442	109412	-	G7YGQ4;G7YVP3;G7YL57;G7YM35;G7YST7	GO:0003676;GO:0008270	IPR005162;IPR001878	Uncharacterized protein;Putative uncharacterized protein	1
augustus_masked-scaffold3189-abinit-gene-0.8	-1.30804641942047	0.815207569913049	2.15597519519691	7.37516050906317	4.27348339800552	BN1106_s3189B000242	LN630206	3189	26657	28024	-	G7YM79			Uncharacterized protein	1
augustus_masked-scaffold3203-abinit-gene-0.9	0.229387793540972	0.648956035174955	-1.84461757413466	5.93574865950269	3.37086019607664	BN1106_s3203B000148	LN630220	3203	92218	93387	-	no_uniprot	no_go	no_ipr	uncharacterised	1
augustus_masked-scaffold3236-abinit-gene-0.18	-0.28617304105765	-0.32330186901199	0.0104659380614383	2.26001457218062	4.26955458675178	BN1106_s3236B000258	LN630253	3236	175273	237676	-	G7Y4L7;G4VL16;Q5C511;C4QK18;G7YGS1		IPR009060;IPR015940	Putative uncharacterized protein;Cell wall protein Awa1p-like;Uncharacterized protein;SJCHGC08693 protein	1
augustus_masked-scaffold3238-abinit-gene-0.6	0	0	0	8.73656567820459	6.59768993221805	BN1106_s3238B000040	LN630255	3238	47621	49576	+	H2KTG5;G4V5Z5;G7YJQ0		IPR007110;IPR000884;IPR013783;IPR003599	Putative uncharacterized protein;Uncharacterized protein;Thrombospondin-2	3
augustus_masked-scaffold3238-abinit-gene-0.7	0	0	0	8.12371818766714	6.19290634892531	BN1106_s3238B000041	LN630255	3238	60533	60832	-	no_uniprot	no_go	no_ipr	uncharacterised	3
augustus_masked-scaffold3238-abinit-gene-0.8	0	0	0	8.14385684214347	6.05966689623795	BN1106_s3238B000042	LN630255	3238	74404	74880	+	no_uniprot	no_go	no_ipr	uncharacterised	3
augustus_masked-scaffold3249-abinit-gene-0.2	0	0	0	8.96125047052369	6.05966689623795	BN1106_s3249B000086	LN630266	3249	11518	12531	-	H2KPB4;A9UMJ3;F6T9U7;Q5PQ29;K7FQY8		IPR026150;IPR027012	LOC100135370 protein;Uncharacterized protein;Enkurin;LOC496000 protein	3
augustus_masked-scaffold3298-abinit-gene-0.6	-0.40486010415038	-0.613726302967716	-1.63013311737921	3.63323566752536	5.18469755627019	BN1106_s3298B000046	LN630315	3298	65482	66552	+	H2KVS3			Putative uncharacterized protein	1
augustus_masked-scaffold3302-abinit-gene-0.9	-2.20129003547714	-0.0602157214567889	0.85702564153102	3.30443756043293	3.45407866085775	BN1106_s3302B000134	LN630319	3302	66126	68717	-	no_uniprot	no_go	no_ipr	uncharacterised	1
augustus_masked-scaffold3309-abinit-gene-0.29	-0.360066686661821	0.709482562777442	0.905433457226227	-2.12958017598663	-5.54440738168683	BN1106_s3309B000256	LN630326	3309	10566	32598	-	G7Y8E9;G4M1N7;C1LGW1;C1LGW0;G7Y8F0	GO:0016021;GO:0005216	IPR005821;IPR027359	Uncharacterized protein;Putative uncharacterized protein;Voltage-gated hydrogen channel 1	12
augustus_masked-scaffold3315-abinit-gene-0.15	0.36681335791854	2.06598921817495	2.81947711515836	1.85745747445372	3.30464550574632	BN1106_s3315B000107	LN630332	3315	117997	119049	-	H2KNT9;G4LXJ0;Q5C5P5;G7YD60	GO:0005794;GO:0016021;GO:0008378;GO:0006486;GO:0016020	IPR002659	Putative uncharacterized protein;UDP-glcNAc:betaGal beta-1 3-N-acetylglucosaminyltransferase 5;Uncharacterized protein;SJCHGC07898 protein	1
augustus_masked-scaffold3341-abinit-gene-0.8	-0.549680646109655	-1.09811748645167	-0.170253018522301	-0.321066373565845	-5.01097172982296	BN1106_s3341B000115	LN630358	3341	43036	58128	-	G4V7Z5;K1QHL4			Putative uncharacterized protein;Uncharacterized protein	12
augustus_masked-scaffold3353-abinit-gene-0.2	0.699964167781538	-0.177733588277878	2.23295968688373	6.48949670395672	5.46693429491362	BN1106_s3353B000056	LN630370	3353	42429	43580	-	H2KPI2;G4LZR2;H2KPI3;H2KPI4;Q5BZD8		IPR000008	Synaptotagmin, putative;Synaptotagmin-2;SJCHGC04634 protein	1
augustus_masked-scaffold3358-abinit-gene-0.18	0	0	0	7.53034083341153	5.9059053371292	BN1106_s3358B000106	LN630375	3358	97858	100584	-	no_uniprot	no_go	no_ipr	uncharacterised	3
augustus_masked-scaffold336-abinit-gene-0.45	-1.18725940618632	-0.541440427060866	-0.0317058881766847	5.1804443678094	1.95714967644948	BN1106_s336B000411	LN627353	336	228975	230552	+	G7YQH6;G7YQH0;G4V6A2	GO:0004435;GO:0035556;GO:0006629	IPR007110;IPR013783;IPR003599;IPR001711	Putative uncharacterized protein Smp_201090;Putative uncharacterized protein	1
augustus_masked-scaffold336-abinit-gene-0.46	0.31762924763555	0.160444861204558	0.172808472194859	4.50732185539188	3.66447583475916	BN1106_s336B000412	LN627353	336	259426	261587	+	G7YQH6;G7YQH0;G4V6A2	GO:0004435;GO:0035556;GO:0006629	IPR007110;IPR013783;IPR003599;IPR001711	Putative uncharacterized protein Smp_201090;Putative uncharacterized protein	1
augustus_masked-scaffold341-abinit-gene-0.43	-0.0160906884262886	0.512958905432194	1.13461858953105	-0.988458277389801	-5.47973253582616	BN1106_s341B000222	LN627358	341	270283	270780	+	G7YR46;H2KU63;H2KUG0;H2KVS5;G4VIW9	GO:0006950	IPR014729;IPR006015;IPR006016	Putative universal stress protein;Universal stress protein;Universal stress protein YxiE;Universal stress protein A-like protein	12
augustus_masked-scaffold3414-abinit-gene-0.8	-0.70654899477524	0.940944520868108	0.835903010132022	7.64137059430018	5.39909799138885	BN1106_s3414B000104	LN630431	3414	60322	63551	+	H2KT61;G4LYV6;H2KUH8;G4V621;I3KCK5			Putative uncharacterized protein;Protein FAM78A;Protein FAM78B;Uncharacterized protein	1
augustus_masked-scaffold3416-abinit-gene-0.9	-0.438495659276681	-0.413214589039301	0.823848092714963	4.59266684091597	2.5903549422609	BN1106_s3416B000068	LN630433	3416	27165	47602	+	G7YGD3;G7Y2R1;Q5C2E7;H2KRW8;K1QI52		IPR015943;IPR001680;IPR017986	Uncharacterized protein;SJCHGC09009 protein	1
augustus_masked-scaffold3429-abinit-gene-0.19	1.62356549652493	2.73771084807826	4.09032451991204	1.07263083786033	3.10403824697395	BN1106_s3429B000109	LN630446	3429	95127	97408	-	H2KRQ3;H2KQW4;G7YQ58;G7YSU3;H2KT58	GO:0016021;GO:0022857	IPR020846;IPR016196;IPR005828;IPR005829	Solute carrier family 22 member 1;Organic cation transporter-like protein;Solute carrier family 22 member 2;Organic cation transporter protein	1
augustus_masked-scaffold343-abinit-gene-0.51	0.487647634726427	-0.278392352116482	-0.846335417615233	-1.95543618633041	-5.3702633920306	BN1106_s343B000611	LN627360	343	208019	222245	+	no_uniprot	no_go	no_ipr	uncharacterised	12
augustus_masked-scaffold3458-abinit-gene-0.7	-2.20072843738474	-0.644126971611687	-0.141350086753452	3.03184467896767	3.2144319334317	BN1106_s3458B000110	LN630475	3458	92030	94485	+	Q5C4Y6;G7YT77;G4VJF9		IPR011598	Putative uncharacterized protein;SJCHGC08798 protein	1
augustus_masked-scaffold3459-abinit-gene-0.15	-0.244570773944826	-0.392923566747054	0.411626696999146	3.30168772329369	1.24794940298022	BN1106_s3459B000040	LN630476	3459	51454	85281	+	H2KPA4;Q5DF56;A7RI59;U3I4X1;H2XRC8		IPR013026;IPR011990;IPR019734;IPR001440;IPR000008;IPR013105	Predicted protein;Tetratricopeptide repeat protein 18;Uncharacterized protein;SJCHGC05586 protein	1
augustus_masked-scaffold3461-abinit-gene-0.10	-0.611852437543174	-0.144455251669029	-2.66282009929025	4.88317851059229	3.48761549552417	BN1106_s3461B000136	LN630478	3461	83286	108987	+	H2KV54;H2KQN8;G7YWW5;G7YNW5;T1IX40		IPR007074	Putative uncharacterized protein;Uncharacterized protein	1
augustus_masked-scaffold3461-abinit-gene-0.6	-0.0367642363334202	0.819931111298752	-1.08008349589015	5.87867991698974	3.82015994252373	BN1106_s3461B000137	LN630478	3461	21743	37959	+	G7YWW5;H2KV54;H2KQN8;G7YNW5		IPR007074	Putative uncharacterized protein;Uncharacterized protein	1
augustus_masked-scaffold3467-abinit-gene-0.6	0.250232619767107	-2.1991565388273	-2.1991565388273	5.03310655791729	1.9285140322898	BN1106_s3467B000112	LN630484	3467	116973	117443	-	Q5D8U0;G4VTB1;G4LZJ6;O77146;Q6IFU2	GO:0003723;GO:0003964;GO:0006278	IPR005135;IPR000477;IPR003286	Putative uncharacterized protein;Uncharacterized protein;Reverse transcriptase SjR1;SJCHGC02645 protein;Pol polyprotein	1
augustus_masked-scaffold3475-abinit-gene-0.2	-0.0242179763008519	0.438033415987519	0.379052774146768	-0.885536027645619	-3.9609794044058	BN1106_s3475B000058	LN630492	3475	51765	68312	-	no_uniprot	no_go	no_ipr	uncharacterised	12
augustus_masked-scaffold3484-abinit-gene-0.20	0.0201385282346536	0.309885132990932	-4.24709721353142	0.12779382341582	0.384929947634477	BN1106_s3484B000186	LN630501	3484	201893	203232	-	Q5DGN7;G4LXZ3;T1E2D6;Q16TQ1;U3KG85	GO:0005525;GO:0015031;GO:0007264	IPR027417;IPR005225;IPR001806;IPR003579	Rab15, 13, 10, 1, 35, 5, and, putative;AAEL010170-PA;AAEL010170-PB;AAEL010170-PC;Rab-protein 8;SJCHGC09359 protein;Putative rab-protein 8;Uncharacterized protein	7
augustus_masked-scaffold3486-abinit-gene-0.7	-0.212386710193144	-0.598241572159413	-2.00332136090218	1.99595487292179	3.19281938890192	BN1106_s3486B000055	LN630503	3486	49127	49510	+	no_uniprot	no_go	no_ipr	uncharacterised	7
augustus_masked-scaffold3486-abinit-gene-0.8	1.51085582503213	0	2.72514959006456	7.9321133913773	5.65536869633489	BN1106_s3486B000056	LN630503	3486	70076	71506	-	no_uniprot	no_go	no_ipr	uncharacterised	1
augustus_masked-scaffold3488-abinit-gene-0.15	0.200859211240246	0.653289725339786	0.241038000378968	6.29780396366106	3.93672959196462	BN1106_s3488B000143	LN630505	3488	86954	87659	+	B0B5H2;B0RZ80;H2KSB3;C7TXT4;Q0PWV0	GO:0005737;GO:0005874;GO:0005525;GO:0003924;GO:0005200;GO:0007017;GO:0051258	IPR013838;IPR002453;IPR008280;IPR000217;IPR018316;IPR023123;IPR017975;IPR003008	Beta-tubulin;Tubulin beta-5;Tubulin beta-2C chain;Tubulin beta;Putative tubulin beta-1 chain	1
augustus_masked-scaffold35-abinit-gene-0.31	-0.357815223325096	-0.350579601483439	-1.32203777732575	3.44233187763566	1.7999271479446	BN1106_s35B000344	LN627052	35	105513	106830	-	H2KPU3		IPR023214;IPR004274	Uncharacterized protein	1
augustus_masked-scaffold3518-abinit-gene-0.14	0.147876325290682	0.102525061973537	1.02815337092181	0.814027922987327	3.52076826118681	BN1106_s3518B000132	LN630535	3518	30541	68962	+	B5G4X7;G4VF49;G7YF94;U5ET05;T1D3Y5	GO:0004180;GO:0008236;GO:0006508	IPR008758	Lysosomal pro-X carboxypeptidase;Lysosomal Pro-Xaa carboxypeptidase (S28 family);Lysosomal Pro-X carboxypeptidase;Putative lysosomal pro-x carboxypeptidase;Putative prolylcarboxypeptidase	4
augustus_masked-scaffold3541-abinit-gene-0.9	1.48535227127377	0	5.39640681648827	3.02566945100368	6.79811268527003	BN1106_s3541B000067	LN630558	3541	370	1578	+	D1FP00;A2SY09;E5F7D0;Q7KPF4;O97475	GO:0005737;GO:0005856;GO:0005524	IPR004000;IPR020902;IPR004001	Actin;Uncharacterized protein;Non-muscle actin 6.2;Non-muscle actin II;Cytoskeletal actin 1	2
augustus_masked-scaffold3562-abinit-gene-0.17	-0.390762738607311	-1.30256770681549	-3.09606302082686	0.707172860879183	5.65139102179409	BN1106_s3562B000204	LN630579	3562	28264	29111	-	no_uniprot	no_go	no_ipr	uncharacterised	4
augustus_masked-scaffold3566-abinit-gene-0.2	0.911519536545052	1.88507117795838	0.938047584744716	-4.10591788074126	-4.10591788074126	BN1106_s3566B000138	LN630583	3566	133594	134881	-	H2U9F7;Q6WNT7;S7Q9Q6;H9FJR2;H2MTW5	GO:0003677;GO:0003700;GO:0001942;GO:0048863	IPR009071;IPR022097	Uncharacterized protein;Transcription factor SOX-21;Transcription factor Sox14b	10
augustus_masked-scaffold3569-abinit-gene-0.7	0	0	0	8.10316561781151	6.27279182286209	BN1106_s3569B000117	LN630586	3569	29734	30420	-	H2KT44;E9FVH4;B9EP79;B4NPN0;H2MX19	GO:0008537	IPR009077;IPR003186;IPR003185	GK18337;Proteasome activator complex subunit 3;Putative uncharacterized protein;Proteasome activator subunit 3;Uncharacterized protein	3
augustus_masked-scaffold3569-abinit-gene-0.8	0.100518751954004	0.089548334163295	0.407790951801188	-0.362008723660223	-5.74045689882444	BN1106_s3569B000118	LN630586	3569	50057	91587	-	G4V6W7;I3KWI0;Q49QW5;G3NH18;M3ZNX6	GO:0005634;GO:0043565;GO:0003700;GO:0008270;GO:0043010;GO:0021554;GO:0071632;GO:0031290;GO:0021537	IPR017970;IPR001356;IPR009057;IPR001781	Uncharacterized protein;Putative uncharacterized protein;Apterous	12
augustus_masked-scaffold3616-abinit-gene-0.10	-0.138184231895163	-0.0936190126006551	-0.195043731898899	5.98625400652978	3.88555450737127	BN1106_s3616B000124	LN630633	3616	35889	38735	+	G7Y2V0;H2KUU3;K7X6X4;H9K9D1;G3NSM6		IPR011705;IPR000210;IPR011333;IPR013069;IPR015916;IPR017096;IPR006652;IPR015915	Uncharacterized protein;Kelch-like protein 4;Kelch-like protein 10;Kelch-like protein	1
augustus_masked-scaffold3646-abinit-gene-0.2	-0.0447162508111436	-0.468427256501283	0.610970864703637	3.4008469559833	1.70023452474411	BN1106_s3646B000039	LN630663	3646	15026	82576	+	G7Y7W0;C7TY61	GO:0016874;GO:0018095	IPR004344;IPR027745	Tubulin tyrosine ligase-like family, member 7;Inositol polyphosphate-4-phosphatase	1
augustus_masked-scaffold3695-abinit-gene-0.8	-0.803641158845753	-0.238297827733611	-0.307578033183137	2.80407842196666	4.17665052301931	BN1106_s3695B000086	LN630712	3695	77941	78420	+	no_uniprot	no_go	no_ipr	uncharacterised	1
augustus_masked-scaffold3704-abinit-gene-0.15	0.379807058019983	0.0071435413932992	-0.266451344277357	2.70567038895572	5.26848506440494	BN1106_s3704B000125	LN630721	3704	155270	169687	+	H2KRF0;G4V5F1		IPR001810	Putative uncharacterized protein;F-box protein 38	1
augustus_masked-scaffold3721-abinit-gene-0.15	0.186641125421492	-0.708645079746002	-0.818495043167246	3.50243720729917	1.28512762561884	BN1106_s3721B000191	LN630738	3721	198051	198389	+	G7YB05;G7YVR1;G7YG30;G7YFT2;G7YP72			Uncharacterized protein;Putative uncharacterized protein	1
augustus_masked-scaffold3732-abinit-gene-0.8	-1.17445621398377	-1.12426975628777	0.0104776791778889	1.02024966893534	6.98395632295817	BN1106_s3732B000092	LN630749	3732	1821	2171	+	G7Y5K7		IPR011024	Uncharacterized protein	4
augustus_masked-scaffold379-abinit-gene-0.35	-1.25074474440603	-0.568643174730605	0.194474541861902	4.81630838028073	2.5812091142076	BN1106_s379B000267	LN627396	379	332669	389707	+	G7YPE7;F1KUF2;K7FGY6;H2VDJ6;Q4RUR2	GO:0005871;GO:0005874;GO:0005524;GO:0003777;GO:0007018	IPR027640;IPR019821;IPR001752;IPR027417	Kinesin-like protein KIF2A;Kinesin family member 2/24;Uncharacterized protein	1
augustus_masked-scaffold38-abinit-gene-0.39	0.377049534022573	0.794403924434359	0.478906129343555	-2.16419519899001	-3.87955578005455	BN1106_s38B000507	LN627055	38	72176	108703	+	no_uniprot	no_go	no_ipr	uncharacterised	12
augustus_masked-scaffold3807-abinit-gene-0.9	-0.672009228210475	0.390194733234654	1.04470038769366	3.06328251046676	2.7491126074401	BN1106_s3807B000093	LN630824	3807	65600	68364	+	H2KNQ9;D4AAU7;D2GVR9;H0VA59;F7CXA0		IPR001611;IPR025875;IPR003603;IPR003591	Putative uncharacterized protein;Protein Lrrc9;Uncharacterized protein;Leucine-rich repeat-containing protein 9	1
augustus_masked-scaffold382-abinit-gene-0.21	0.0983427084268556	-0.350449198758962	-0.780434589171488	2.15901879463857	3.69106912931152	BN1106_s382B000359	LN627399	382	270034	270307	+	no_uniprot	no_go	no_ipr	uncharacterised	4
augustus_masked-scaffold386-abinit-gene-0.43	3.32065339222763	3.91595719784343	1.91087140534319	3.54864546507513	5.7498202821839	BN1106_s386B000267	LN627403	386	132168	133691	+	C4XZL8;G3AFL8;G3B4J5;Q6BS01;M5W1A2	GO:0005524;GO:0006950	IPR018181;IPR013126	Heat shock 70 kDa protein;Heat shock protein 70, Hsp70 family;Putative uncharacterized protein;Uncharacterized protein;DEHA2D12584p	2
augustus_masked-scaffold386-abinit-gene-0.48	0.37235765292464	0.42852153970647	-0.560200531218861	6.06526464396375	3.63205411325722	BN1106_s386B000269	LN627403	386	526431	527420	-	B2KYE3;Q1M156;H2KV11;B4IXY2;B0X5J3	GO:0005737;GO:0004459;GO:0044262;GO:0006096	IPR001557;IPR011304;IPR018177;IPR022383;IPR001236;IPR015955;IPR016040		1
augustus_masked-scaffold389-abinit-gene-0.14	0.911757993562659	1.77213928542849	0.455499997524978	1.98732612257826	3.21082979947972	BN1106_s389B000287	LN627406	389	296935	302346	+	no_uniprot	no_go	no_ipr	uncharacterised	1
augustus_masked-scaffold3898-abinit-gene-0.10	-1.85188292906649	0.29222034538795	-0.381269709302337	6.53368388988821	4.65891957431754	BN1106_s3898B000108	LN630915	3898	134383	141825	+	H2KRZ0			Uro-adherence factor A	1
augustus_masked-scaffold3898-abinit-gene-0.11	-1.50077703094672	-1.43187242640822	-0.92908834691627	5.49038236044468	2.59248026993999	BN1106_s3898B000109	LN630915	3898	142358	143353	+	H2KRZ0;G4VGC6;A7M6E0			Putative uncharacterized protein;Putative uro-adherence factor A;Uro-adherence factor A	1
augustus_masked-scaffold3929-abinit-gene-0.8	0.288769680022398	-0.361054011381885	-1.05587319792138	1.07513644476851	3.27609718754113	BN1106_s3929B000116	LN630946	3929	86306	95716	-	G7Y4H5;G4LY27;C1L4K9		IPR018834;IPR019458	Protein SMG7;Smg-7 (Suppressor with morphological effect on genitalia protein 7), putative	4
augustus_masked-scaffold3934-abinit-gene-0.9	0.462263268235585	-0.306185440898572	0.811611335041171	4.017488882691	3.03962523027694	BN1106_s3934B000284	LN630951	3934	179122	215982	-	G7YHX8			Uncharacterized protein	1
augustus_masked-scaffold3949-abinit-gene-0.30	-0.691981355535539	-0.0760425835308887	3.46606510728943	6.70511113848132	5.18366601952472	BN1106_s3949B000287	LN630966	3949	247291	260471	+	H2KVV7;S4RA66;F6R0B0;H3A0S4;U3JYR4		IPR026319	Uncharacterized protein;Zinc finger protein 474	1
augustus_masked-scaffold3950-abinit-gene-0.6	0.0347201653437903	0.254506789093515	-0.752341708831279	-3.0598482897458	-5.43975528487364	BN1106_s3950B000040	LN630967	3950	35237	51910	+	G7Y747;G4VBG3;H0ZF32;S9XB95;L8I3A5	GO:0005634;GO:0043565;GO:0003700;GO:0035108	IPR017970;IPR001356;IPR020479;IPR009057	Putative homeobox protein even skipped;Homeobox even-skipped homolog protein 1;Uncharacterized protein;Homeobox even-skipped-like protein 1	12
augustus_masked-scaffold3964-abinit-gene-0.2	-0.112381744484528	0.210455814421625	-0.151849147185935	-5.72428636597608	-5.72428636597608	BN1106_s3964B000046	LN630981	3964	7427	19840	+	E9HK87;G5AVT9;C3ZSZ7;H9IVC0;F4WDV6	GO:0005634;GO:0043565;GO:0003700	IPR001356;IPR009057;IPR017970	Putative uncharacterized protein;Paired mesoderm homeobox protein 2B;Paired mesoderm homeobox protein 2A;Uncharacterized protein	10
augustus_masked-scaffold3982-abinit-gene-0.1	-1.85758905663317	-0.780611332473585	-0.184243954102113	-3.93269042516741	-3.93269042516741	BN1106_s3982B000050	LN630999	3982	5686	6354	-	no_uniprot	no_go	no_ipr	uncharacterised	10
augustus_masked-scaffold3997-abinit-gene-0.9	-0.513824176635529	0.454761883845755	0.170849708054213	5.64985446073995	3.76706416993343	BN1106_s3997B000063	LN631014	3997	26497	29019	+	no_uniprot	no_go	no_ipr	uncharacterised	1
augustus_masked-scaffold4018-abinit-gene-0.2	2.0522482114996	2.50515947694925	1.46857944501035	8.03884500899307	5.41516037081644	BN1106_s4018B000052	LN631035	4018	56538	57373	+	no_uniprot	no_go	no_ipr	uncharacterised	2
augustus_masked-scaffold402-abinit-gene-0.24	0	2.13332297263821	0	8.8225134058579	6.31046226124776	BN1106_s402B000188	LN627419	402	51180	52067	+	H2KUH8;G4V621;H2KT61;G4LYV6;H2Z8W5			Putative uncharacterized protein;Protein FAM78A;Protein FAM78B;Uncharacterized protein	3
augustus_masked-scaffold4023-abinit-gene-0.12	-1.85197549791659	-0.295165661424576	-1.85197549791659	5.61876004130672	7.12196306716489	BN1106_s4023B000150	LN631040	4023	77429	83219	+	G7YGH8;G4V5U5;H2KS35;H2KVH3;M4AUM4	GO:0005615;GO:0004866;GO:0010951	IPR009048;IPR011626;IPR002890;IPR000742;IPR013032;IPR001599;IPR019742;IPR019565;IPR008930;IPR014756;IPR011625	Putative macroglobulin/complement;Alpha-2-macroglobulin-like protein 1;Delta-like protein 4;Delta-like protein B;Uncharacterized protein	3
augustus_masked-scaffold4040-abinit-gene-0.4	0.219504370559056	0.129799052027815	0.23815214512155	-2.32140827413951	-3.21654177977842	BN1106_s4040B000055	LN631057	4040	34427	54701	-	H2KPS8;H2KPS6;G4VCC5;T1PDW7;S4NN52	GO:0016021;GO:0055085	IPR016196;IPR011701;IPR020846	Putative monocarboxylate transporter;Monocarboxylate transporter 13;Monocarboxylate transporter 7;Monocarboxylate transporter;Major Facilitator Superfamily protein	12
augustus_masked-scaffold4040-abinit-gene-0.5	1.50296207983645	0	0	9.87166155843703	7.29015512316971	BN1106_s4040B000056	LN631057	4040	81638	82783	-	H2KPS7;H2KRP7;H2KUK2;H2KUK1;M2XVK4	GO:0004721;GO:0016787	IPR004843;IPR006186	Protein phosphatase 1 catalytic subunit	3
augustus_masked-scaffold4065-abinit-gene-0.3	0.277267627468156	0.135513167382278	-1.15829383128823	3.26965906227325	1.42694309627567	BN1106_s4065B000046	LN631082	4065	12129	28042	+	G7YK02;G4V5H3;M6V423;K8M4J6;M6JI53		IPR001611;IPR025875;IPR003591	Putative leucine-rich repeat-containing protein;Leucine-rich repeat and death domain-containing protein LOC401387;Leucine rich repeat protein	1
augustus_masked-scaffold408-abinit-gene-0.10	0.187743607612333	0.245068105663808	0.171187305309992	8.07111282952507	5.75405780775377	BN1106_s408B000170	LN627425	408	84806	101900	+	G7YSJ6;G7YSJ7;G4V8I8;G4V8I7;I3MC60	GO:0016021;GO:0008270	IPR012858;IPR003961;IPR007110;IPR013783;IPR013098;IPR003599;IPR003598;IPR018499;IPR008952;IPR001841	Putative uncharacterized protein;Neuroglian;DC-STAMP domain-containing protein 1;Uncharacterized protein	3
augustus_masked-scaffold4099-abinit-gene-0.7	-0.495980499973323	-0.798318164058889	-1.20044879234293	3.94230400300124	2.07530241513996	BN1106_s4099B000076	LN631116	4099	33001	40983	-	no_uniprot	no_go	no_ipr	uncharacterised	1
augustus_masked-scaffold4109-abinit-gene-0.18	-0.0296408091385665	-0.968619626142484	-1.63378105932016	3.15277410581255	0.628012793327272	BN1106_s4109B000160	LN631126	4109	53880	54896	+	no_uniprot	no_go	no_ipr	uncharacterised	1
augustus_masked-scaffold4120-abinit-gene-0.1	-0.549720170400953	0.503959187447386	-0.884370983548523	4.28152705909128	1.61452669593555	BN1106_s4120B000056	LN631137	4120	20385	22094	-	G7YBS8;H3JBG2;M9UW40;A2A262;T1EFX6	GO:0007165	IPR000698;IPR011021;IPR014752;IPR011022;IPR017864;IPR014753;IPR014756	Arrestin1;Beta-arrestin;Uncharacterized protein;Arrestin-beta	1
augustus_masked-scaffold417-abinit-gene-0.19	-0.469314314732763	-0.564014441644158	0.728263527689844	3.33184810970125	3.08114626085715	BN1106_s417B000227	LN627434	417	262205	311206	-	Q5D9M9;G4VHF5;A7SGA3;K1QSB4;K7GB25	GO:0016874		Predicted protein;Putative ubiquitin-protein ligase BRE1;Uncharacterized protein C14orf45-like protein;Uncharacterized protein;SJCHGC05606 protein	1
augustus_masked-scaffold418-abinit-gene-0.31	0.116551794150762	0.0539304304009249	-0.156576890737291	3.23537177297313	1.57806731083675	BN1106_s418B000293	LN627435	418	345286	367738	+	H2KNL6;H2KNL5;G4V6N0;B3GUV1;Q1WIQ5	GO:0005576	IPR001283;IPR018244;IPR014044	Golgi-associated plant pathogenesis-related protein 1;Venom allergen-like (VAL) 13 protein;Venom allergen-like protein 13	1
augustus_masked-scaffold42-abinit-gene-0.53	-1.26538519661633	-0.819542790593101	-0.631854832078226	5.26839426669932	3.15740730906172	BN1106_s42B000580	LN627059	42	42187	43188	-	no_uniprot	no_go	no_ipr	uncharacterised	1
augustus_masked-scaffold4228-abinit-gene-0.3	0	0	0	0	3.73023334635821	BN1106_s4228B000040	LN631245	4228	14622	16144	-	G7YWL0	GO:0030246	IPR001304;IPR016187	Putative uncharacterized protein	4
augustus_masked-scaffold4231-abinit-gene-0.12	-0.0391752278545514	0.285752713225012	-0.0446278676524461	-0.887996569709044	-5.37927082814541	BN1106_s4231B000110	LN631248	4231	116002	128637	+	G7Y8P5;G7YJS7;G7YGS5;H2KQR1;H2KRG5	GO:0016740	IPR007074	Gap-Pol polyprotein;Lipopolysaccharide choline phosphotransferase-like protein;LicD1 protein	12
augustus_masked-scaffold4238-abinit-gene-0.7	0.619093812528044	1.26052004539968	1.47683579748215	-5.42110485040211	-1.00979044616064	BN1106_s4238B000092	LN631255	4238	11411	12103	-	G7YND5;G4VDH6;H2TDI5;R7V8M3;G3P8J8	GO:0005525;GO:0003924;GO:0004871;GO:0007188;GO:0007186;GO:0006184	IPR001408;IPR001019;IPR011025;IPR027417	Uncharacterized protein;Putative gtp-binding protein (I) alpha-2 subunit, gnai2;Guanine nucleotide binding protein (G protein) alpha inhibiting activity polypeptide	11
augustus_masked-scaffold424-abinit-gene-1.77	-0.149502217861853	0.197614739674533	0.71943398260691	3.02771179513048	1.33555296312279	BN1106_s424B001100	LN627441	424	445589	472628	+	G7YW84			Putative uncharacterized protein	1
augustus_masked-scaffold4253-abinit-gene-0.5	0.639983361194995	1.08335914758208	-0.0178028105872503	-3.03850030633541	-3.00337952803926	BN1106_s4253B000080	LN631270	4253	84712	95337	-	G4VQJ1;G7YV40;T1JAJ1;K1QTV5;B4IQF9	GO:0046872;GO:0003676	IPR007087;IPR015880;IPR013087	GM11368;Putative zinc finger protein;Transcriptional repressor scratch 1;Uncharacterized protein	12
augustus_masked-scaffold4272-abinit-gene-0.9	-1.85569436297942	-1.85569436297942	-1.85569436297942	7.6034182097403	5.31676299867497	BN1106_s4272B000061	LN631289	4272	34051	36861	+	G3MM33;Q16PP0;B0XGP3;E9FRE0;T1IJ15	GO:0008270;GO:0004842	IPR008974;IPR001841;IPR013083;IPR013323;IPR001293	Putative uncharacterized protein;AAEL011575-PA;Uncharacterized protein	1
augustus_masked-scaffold4279-abinit-gene-0.18	0.598535138781061	-0.0722106680252566	-1.14697644338712	2.09742079312618	3.34917932332038	BN1106_s4279B000170	LN631296	4279	9474	9794	-	no_uniprot	no_go	no_ipr	uncharacterised	4
augustus_masked-scaffold428-abinit-gene-0.36	0.146694139177846	-0.503217744542704	1.11071271044488	5.76414001550125	4.17634013952972	BN1106_s428B000269	LN627445	428	153638	226211	-	G7YMV8;H2MEP7;F7BG98;H0Z4L1;Q4SVS4	GO:0005777;GO:0003676;GO:0000166;GO:0048477;GO:0010468;GO:0007143;GO:0010923	IPR024582;IPR024768;IPR012677;IPR021139;IPR025605;IPR000504	Uncharacterized protein;Limkain-b1	1
augustus_masked-scaffold432-abinit-gene-0.17	-1.85848249253507	-1.85848249253507	-1.85848249253507	6.7524164798072	4.48828251102652	BN1106_s432B000312	LN627449	432	158865	160001	+	no_uniprot	no_go	no_ipr	uncharacterised	1
augustus_masked-scaffold433-abinit-gene-0.16	0	2.50434010017526	1.47009120235991	8.24662158257843	6.79811268527003	BN1106_s433B000285	LN627450	433	143591	145546	-	H2KNY2;F9W2W2;E2IXF8;H2KR66;H9KP28	GO:0000166;GO:0003723	IPR006548;IPR002343;IPR012677;IPR000504	ELAV2;Embryonic lethal abnormal vision 1-like protein;ELAV like protein 2/3/4;Uncharacterized protein	3
augustus_masked-scaffold434-abinit-gene-0.46	-2.20918660084633	0.941278260449028	0.865289724723127	7.22044595243909	4.91529928359215	BN1106_s434B000513	LN627451	434	142573	145149	+	no_uniprot	no_go	no_ipr	uncharacterised	1
augustus_masked-scaffold4357-abinit-gene-0.7	-0.394858875455302	-0.087966312705877	-1.34139826524323	4.4028421107665	2.47679933896658	BN1106_s4357B000130	LN631374	4357	24802	26922	-	G7YM26;C3Z926;B3RID5;S9XI81;A7RX27		IPR025252	Predicted protein;Putative uncharacterized protein;Coiled-coil domain-containing protein 37	1
augustus_masked-scaffold437-abinit-gene-0.46	-0.509505681463603	-1.31480035350558	-3.18402829351555	-0.0624463350463742	2.76604272863702	BN1106_s437B000563	LN627454	437	389474	389773	-	no_uniprot	no_go	no_ipr	uncharacterised	4
augustus_masked-scaffold4401-abinit-gene-0.10	-0.300808388972264	-0.449467060847855	1.44703457690652	3.4338899962664	3.51945491407674	BN1106_s4401B000050	LN631418	4401	88425	88832	+	no_uniprot	no_go	no_ipr	uncharacterised	1
augustus_masked-scaffold4402-abinit-gene-0.11	-0.149117886921974	0.145728137340591	0.502357854637232	3.85665578370823	1.31645319272687	BN1106_s4402B000079	LN631419	4402	24663	41286	+	G7Y9W3;G7YSY1;G7YI63;G7Y5L9;G7Y5N0	GO:0016853;GO:0003723;GO:0003964;GO:0008270;GO:0006278	IPR005312;IPR008042;IPR000477;IPR001878	Protein disulfide-isomerase;WDFY family member 4	1
augustus_masked-scaffold4413-abinit-gene-0.10	-0.62928413686376	-0.279540788463837	-2.66772661869339	0.63841752067267	6.56398756650876	BN1106_s4413B000122	LN631430	4413	47019	59112	+	H2KSK2;G4LY01;Q5BVN7	GO:0030246	IPR016024;IPR001304;IPR016186;IPR016187	Putative uncharacterized protein;Uncharacterized protein;SJCHGC06583 protein	4
augustus_masked-scaffold4416-abinit-gene-0.16	-1.30706531600144	1.18816544151055	-1.30706531600144	8.34032635607404	6.36964393232455	BN1106_s4416B000159	LN631433	4416	74113	77871	+	no_uniprot	no_go	no_ipr	uncharacterised	3
augustus_masked-scaffold4478-abinit-gene-0.9	-0.0125028740708997	-0.0154348389582379	-0.885538208834818	-3.60464249635085	-2.44469786470177	BN1106_s4478B000037	LN631495	4478	72199	74362	-	Q9C0T2;Q5KIW7;Q55TH0;Q0PKG2;R4XDI7	GO:0046872;GO:0004784;GO:0006801	IPR024134;IPR018152;IPR001424		11
augustus_masked-scaffold4529-abinit-gene-0.7	-0.0640840475488016	-1.05121193540197	-2.74236802468061	-1.12867323034734	-5.37182976129611	BN1106_s4529B000159	LN631546	4529	94118	94462	-	H3ITL4;A7SA13;A7TCD2	GO:0003723;GO:0003964;GO:0008270;GO:0015074;GO:0006278	IPR001584;IPR012337;IPR000477;IPR001878	Predicted protein;Uncharacterized protein	12
augustus_masked-scaffold4531-abinit-gene-0.8	-0.209991894470043	-0.268758521958036	-1.67331617769498	4.22999185530394	1.1470157464176	BN1106_s4531B000135	LN631548	4531	56985	61655	+	no_uniprot	no_go	no_ipr	uncharacterised	1
augustus_masked-scaffold4543-abinit-gene-0.9	0	2.13351869277215	1.46933933823602	8.20997805154295	5.95982921575031	BN1106_s4543B000078	LN631560	4543	34838	35134	-	H2KR96;G7YHN0;A7S403;B7Q2C5;H2SAQ4		IPR018783	Predicted protein;Transcription factor E(Y)2, putative;Enhancer of yellow 2 transcription factor homolog;Enhancer of yellow 2 transcription factor;Uncharacterized protein	3
augustus_masked-scaffold463-abinit-gene-0.13	0.247446437441814	0.343954485542708	0.149104251954435	-0.630819008127338	-3.30613837340806	BN1106_s463B000119	LN627480	463	175350	198363	+	H2KUB0;G4VDC4;H2KNR9;K1QQ70;E9HFS0	GO:0016021;GO:0005886;GO:0005509;GO:0007156	IPR002126;IPR015919;IPR020894;IPR008985;IPR013320;IPR000742;IPR013032;IPR000152;IPR001791;IPR013164	Putative uncharacterized protein;Putative cadherin;Protocadherin alpha-2;Protocadherin-16;Protocadherin-11 X-linked	12
augustus_masked-scaffold4684-abinit-gene-0.5	0.168017855533709	-0.959242961793562	-0.685470147852236	0.265500866861931	3.45781054243773	BN1106_s4684B000092	LN631701	4684	77683	78000	+	no_uniprot	no_go	no_ipr	uncharacterised	4
augustus_masked-scaffold47-abinit-gene-0.23	0	0	2.44476009808769	4.37489103694724	0	BN1106_s47B000280	LN627064	47	261790	262197	+	Q4QQD7	GO:0003723;GO:0003964;GO:0006278	IPR000477	Reverse transcriptase	1
augustus_masked-scaffold475-abinit-gene-0.50	0.521703310275512	1.56733981179536	1.01772399552343	-1.83162281173056	-5.74403554141145	BN1106_s475B000503	LN627492	475	350783	354252	+	H2KU34;G4M1V3	GO:0016021;GO:0004930	IPR000276;IPR017452	Rhodopsin-like orphan GPCR,putative;Rhodopsin-like orphan GPCR	12
augustus_masked-scaffold475-abinit-gene-0.52	-0.134271700398392	1.55478242320925	1.81519595459807	1.81984671143159	5.15364227411993	BN1106_s475B000505	LN627492	475	476992	494101	+	G7YRG0;G7YTT0;G7YFH0;G7YP90;G7YKT1	GO:0003676;GO:0008270	IPR018061;IPR021109;IPR001878	Clasp1 cytoplasmic linker associated protein 1;Retrovirus-related Pol polyprotein from transposon 17.6;Putative uncharacterized protein;Retrovirus-related Pol polyprotein from transposon gypsy	1
augustus_masked-scaffold4774-abinit-gene-0.4	0	0	0	7.43666107945105	4.96571409251954	BN1106_s4774B000045	LN631791	4774	18773	19231	-	H2KV32;H2KV33;H2KQ17;H2KQ18;G7YUF6	GO:0005576;GO:0005509;GO:0030414;GO:0010466	IPR011992;IPR002048;IPR003961;IPR013783;IPR008197	Anosmin-1;Troponin C skeletal muscle;Centrin-2;Calmodulin;Calmodulin-2	3
augustus_masked-scaffold4774-abinit-gene-0.5	2.07378474892914	1.54597275186689	0	8.41205247003331	5.78846265793824	BN1106_s4774B000046	LN631791	4774	38467	38922	-	G7YUF6;H2KQ18;H2KV32;H2KV33;H2KQ17	GO:0005576;GO:0005509;GO:0030414;GO:0010466	IPR011992;IPR002048;IPR003961;IPR013783;IPR008197	Anosmin-1;Troponin C skeletal muscle;Centrin-2;Calmodulin;Calmodulin-2	3
augustus_masked-scaffold4777-abinit-gene-0.25	-1.48817598031964	0.0124213639796089	-2.97189082808898	3.30176039209297	3.17854476672545	BN1106_s4777B000203	LN631794	4777	130536	131099	+	Q4QQE9;G7YVA5;G7YGI3;G7YQ11;K7F0Z6	GO:0004519;GO:0003723;GO:0003964;GO:0006278	IPR005135;IPR003286;IPR000477	Uncharacterized protein;Putative uncharacterized protein;Endonuclease-reverse transcriptase	4
augustus_masked-scaffold4803-abinit-gene-0.3	0.249145152245706	0.0873157964995954	-2.6709564073724	6.43630818826098	4.38576338066396	BN1106_s4803B000040	LN631820	4803	11361	12287	+	H2KVD1;G7Y4T1;J9EJ13;H2WJK8;Q676D8	GO:0004721	IPR004843;IPR006186		1
augustus_masked-scaffold4824-abinit-gene-0.5	0.891089065928099	2.39367784906233	2.40172034221996	1.037286533628	6.9823863805048	BN1106_s4824B000018	LN631841	4824	66155	68123	-	no_uniprot	no_go	no_ipr	uncharacterised	5
augustus_masked-scaffold485-abinit-gene-0.23	0.291705142365185	0.635107866739267	-0.0073322074603972	-1.62370708131252	-3.30817261288538	BN1106_s485B000230	LN627502	485	2201	64322	-	G7YKE5;G4V6Z4	GO:0016021	IPR005012;IPR004031	Putative uncharacterized protein;Uncharacterized protein	12
augustus_masked-scaffold4892-abinit-gene-0.6	-0.260232805115008	-0.374767310540845	-0.417570909318867	3.15596339590822	2.78786576075614	BN1106_s4892B000044	LN631909	4892	56179	58604	-	G7YB17;G7YCA2;G7Y7I6;G7Y9N1;C7C206	GO:0003676;GO:0008270;GO:0015074;GO:0016301;GO:0016853	IPR005312;IPR001584;IPR008042;IPR012337;IPR001878	Gag-Pol polyprotein;Nek6 si:ch211-167p9.4 NIMA (Never in mitosis gene a)-related kinase 6;NIMA (Never in mitosis gene a)-related kinase 6;Protein disulfide-isomerase	1
augustus_masked-scaffold49-abinit-gene-0.47	0	0	0	5.68737168477957	0	BN1106_s49B000417	LN627066	49	314184	315011	-	no_uniprot	no_go	no_ipr	uncharacterised	1
augustus_masked-scaffold490-abinit-gene-0.4	0.099377115640694	0.364980836892499	0.173509848947415	-2.15149378721412	-6.24289047559424	BN1106_s490B000138	LN627507	490	56693	71345	-	H2KNV9;G4VRN6;B4J9R4;B4QGG2;U5EQN9	GO:0005634;GO:0043565;GO:0003700;GO:0008270;GO:0006351;GO:0003707;GO:0043401	IPR001628;IPR013088;IPR008946;IPR000536;IPR001723	GH20426;GD11109;Photoreceptor-specific nuclear receptor related;Photoreceptor-specific nuclear receptor;Putative hormone receptor 51 hormone receptor 51	12
augustus_masked-scaffold4925-abinit-gene-0.7	0.346269525268818	0.378535543986121	-0.794215709676251	3.98002684265983	0.987731223099242	BN1106_s4925B000032	LN631942	4925	23474	48358	-	G4VN02;T1FZU9;G7YX40;G1P3Q4;D4HND2	GO:0003676;GO:0000166;GO:0005737;GO:0008494;GO:0007126;GO:0045948;GO:0030529;GO:0019013;GO:0003723	IPR012677;IPR000504;IPR004087;IPR004088	Boule isoform b;Uncharacterized protein;Boule-related;Heterogeneous nuclear ribonucleoprotein K	1
augustus_masked-scaffold4926-abinit-gene-0.8	-0.0449686372176572	1.14411312107738	0.709699782602835	4.93283164895218	2.20170684580101	BN1106_s4926B000066	LN631943	4926	34551	35090	+	H2KVR1;Q52H25;I1GH19;F1KXF3;G0ZJ86	GO:0005737;GO:0005874;GO:0005525;GO:0003924;GO:0005200;GO:0007017;GO:0051258	IPR002452;IPR008280;IPR000217;IPR018316;IPR023123;IPR017975;IPR003008	Tubulin alpha-2 chain;Neural alpha2 tubulin;Tubulin alpha;Uncharacterized protein;Tubulin alpha 1	1
augustus_masked-scaffold5-abinit-gene-0.21	0.318334977104655	1.65985017890714	1.07562034178745	-1.41237117959577	-5.32478390927665	BN1106_s5B000223	LN627022	5	319246	320139	-	H2KNR2;B4L470;B4JLC5;B4M3I7;R7TUD6	GO:0016021;GO:0004930	IPR000276;IPR017452;IPR019427	GH12829;GI14912;GJ18945;FMRFamide receptor;Uncharacterized protein	12
augustus_masked-scaffold5-abinit-gene-0.22	0.168645321254386	0.131643312589523	0.00275678703264148	-1.2293646158812	-3.05064772951703	BN1106_s5B000224	LN627022	5	386824	446942	-	G4VB79;B4GBS6;B5E0L1;G7Y8M0;A8XC51	GO:0008076;GO:0005249	IPR005821;IPR003091;IPR003937;IPR013821;IPR028325;IPR000048	Protein CBR-KQT-1;GL10490;GA24387;Voltage-gated potassium channel, KCNQ;Potassium voltage-gated channel KQT-like subfamily invertebrate	12
augustus_masked-scaffold501-abinit-gene-0.19	0	1.55875873374763	0	7.9734840522918	5.78846265793824	BN1106_s501B000289	LN627518	501	130653	131468	-	no_uniprot	no_go	no_ipr	uncharacterised	3
augustus_masked-scaffold501-abinit-gene-0.20	1.50921023977196	2.14550920429049	0	8.33039334721342	5.9059053371292	BN1106_s501B000290	LN627518	501	164801	165775	-	no_uniprot	no_go	no_ipr	uncharacterised	3
augustus_masked-scaffold508-abinit-gene-0.68	0.982265462337685	-0.176841651094517	-0.282559080633142	7.04949661485236	4.84544547696233	BN1106_s508B000664	LN627525	508	400548	402080	-	no_uniprot	no_go	no_ipr	uncharacterised	1
augustus_masked-scaffold5115-abinit-gene-0.18	0.813197053517927	-0.711287238079592	-0.464543615433904	4.41527652906877	1.28273009319927	BN1106_s5115B000150	LN632132	5115	73103	93336	-	G7Y8E8;G4LVT8	GO:0003677;GO:0008270	IPR017956;IPR011011;IPR001965;IPR019787;IPR001841;IPR013083	Putative uncharacterized protein;PHD finger protein 10	1
augustus_masked-scaffold5131-abinit-gene-0.4	-0.252357569159344	-1.43569009836367	-2.96179079592949	3.26841234899576	0.993163590820854	BN1106_s5131B000048	LN632148	5131	132	3009	-	no_uniprot	no_go	no_ipr	uncharacterised	7
augustus_masked-scaffold5142-abinit-gene-0.2	0.112585077619675	0.602430542480596	1.3192045228587	-4.62919988470408	-4.62919988470408	BN1106_s5142B000010	LN632159	5142	16763	21061	-	no_uniprot	no_go	no_ipr	uncharacterised	10
augustus_masked-scaffold5146-abinit-gene-0.11	0.60293438978564	-0.274904106798868	0.678662805978567	4.25772059398782	3.33445516817232	BN1106_s5146B000136	LN632163	5146	39573	40514	-	G7Y9N7;G4LX28;H2KQ78;H2KUV1;H2KPL4			Putative uncharacterized protein;Uncharacterized protein	1
augustus_masked-scaffold5146-abinit-gene-0.12	-0.0201077182701539	0.591199373781006	1.46769451640823	3.459869286195	1.66845341248242	BN1106_s5146B000137	LN632163	5146	54611	55096	-	no_uniprot	no_go	no_ipr	uncharacterised	1
augustus_masked-scaffold5163-abinit-gene-0.9	0.111502183224741	0.130146352143142	1.6440389775576	-3.18737741971619	-3.12927083541429	BN1106_s5163B000012	LN632180	5163	24346	29947	-	Q8I7B2;Q86MW6;A7UNB2;O96866;Q86MW7	GO:0004197;GO:0006508;GO:0050790;GO:0008234	IPR025661;IPR025660;IPR013128;IPR000668;IPR012599;IPR000169	Cathepsin B;Cathepsin B protease;Pro-cathepsin B2	12
augustus_masked-scaffold5169-abinit-gene-0.10	-0.717379987286908	-2.2039314485185	-2.2039314485185	5.86605883000203	3.64497565694949	BN1106_s5169B000148	LN632186	5169	116127	131978	+	H2KQ12;H2KPQ4;H2KQ11;F6Z9D3;Q86SC3	GO:0005524;GO:0004674;GO:0004672;GO:0005954	IPR020636;IPR011009;IPR000719;IPR017441;IPR002290;IPR008271	Uncharacterized protein;Calcium/calmodulin-dependent protein kinase I;Ca2+/calmodulin-dependent protein kinase;Calmodulin-dependent protein kinase homologue	1
augustus_masked-scaffold5169-abinit-gene-0.9	-0.923330656472295	0.65438576804921	0.62288335064811	6.60484373240718	4.4119821433481	BN1106_s5169B000150	LN632186	5169	82447	83526	-	H2KQ11;I1G9F9;G4VCT2;A8PQL8;J0E1Y8	GO:0005524;GO:0004674;GO:0004683	IPR020636;IPR011009;IPR000719;IPR017441;IPR002290;IPR008271	Cam kinase protein 1, putative;Putative calcium/calmodulin-dependent protein kinase;Calcium/calmodulin-dependent protein kinase I;Uncharacterized protein;Calcium/calmodulin-dependent protein kinase type 1	1
augustus_masked-scaffold5248-abinit-gene-0.4	0.138751500506766	0.0830666933244029	1.57878924851876	1.36916705151931	3.61857744659897	BN1106_s5248B000014	LN632265	5248	771	47238	-	H2KPQ1;G4VRZ7;G7Y7V9;D3ZUM4;Q3TAW7	GO:0005764;GO:0004565;GO:0016936;GO:0019388;GO:0005975	IPR026283;IPR008979;IPR019801;IPR013781;IPR001944;IPR017853	Putative beta-galactosidase	1
augustus_masked-scaffold525-abinit-gene-0.22	0.409032729364712	1.00784560911986	3.06936746133966	2.26840702041198	2.00273701623584	BN1106_s525B000335	LN627542	525	222662	224665	+	G7YRD6;L1I8L9;E9C6V1;L1J3M2;Q5TWN5		IPR009030;IPR001611;IPR025875;IPR003591;IPR000372;IPR026906	Uncharacterized protein;TLR4 interactor with leucine rich repeats;AGAP007060-PA	1
augustus_masked-scaffold53-abinit-gene-0.55	-0.566819989767279	-0.286833489199749	-0.321820063065051	-1.99840741537328	-6.24156394632205	BN1106_s53B000497	LN627070	53	309378	310891	-	no_uniprot	no_go	no_ipr	uncharacterised	12
augustus_masked-scaffold530-abinit-gene-0.20	0.303295772675215	0.501147846129557	0.192078778208646	-2.5549427972443	-6.24919757857128	BN1106_s530B000210	LN627547	530	189758	207603	+	G7YIL8;H3AQA8;F1NHU5;Q5EVH0;Q4S1Q0	GO:0005634;GO:0043565;GO:0003700	IPR017970;IPR001356;IPR008422;IPR009057	Uncharacterized protein;Iroquois-class homeodomain protein IRX-6;Irx-a	12
augustus_masked-scaffold530-abinit-gene-0.21	0.587249013425598	0.733254670702205	0.387762938421217	-4.66280826671626	-4.66280826671626	BN1106_s530B000211	LN627547	530	206993	207199	-	no_uniprot	no_go	no_ipr	uncharacterised	10
augustus_masked-scaffold5326-abinit-gene-0.7	0	1.54360603574112	2.1034759455117	5.75169840303296	0	BN1106_s5326B000107	LN632343	5326	63922	64302	-	no_uniprot	no_go	no_ipr	uncharacterised	1
augustus_masked-scaffold5359-abinit-gene-0.3	-0.141838598987917	-0.674559081709848	2.53901748644645	4.89448043727347	2.74828506137362	BN1106_s5359B000032	LN632376	5359	3414	26759	+	G4VG24;G7YIS3;C3ZEW2;Q6EEV2;R1ELQ2	GO:0005509	IPR011992;IPR018247;IPR002048	Putative uncharacterized protein;Putative calmodulin;Calmodulin;Uncharacterized protein	1
augustus_masked-scaffold5428-abinit-gene-0.5	-0.341092354973425	-0.95892857325053	-1.49750220789539	-0.342412470233326	-6.72123565507471	BN1106_s5428B000036	LN632445	5428	37626	39276	+	no_uniprot	no_go	no_ipr	uncharacterised	12
augustus_masked-scaffold5478-abinit-gene-0.7	-0.308043191154951	-0.351783514509792	-0.481809932754825	4.679702161565	3.67111444737632	BN1106_s5478B000074	LN632495	5478	42230	74663	-	G7Y673	GO:0004181;GO:0008270;GO:0006508	IPR011989;IPR000834	Cytosolic carboxypeptidase 1	1
augustus_masked-scaffold5566-abinit-gene-0.4	-1.48568178607337	0.54559863617961	0.962481065506665	4.4545262518168	2.73050582233063	BN1106_s5566B000048	LN632583	5566	3211	3438	+	H2KQS1;I6TL06;F9GDV0;F9GDX6;Q5BYA7	GO:0005874;GO:0005525;GO:0003924;GO:0005200;GO:0007017;GO:0051258;GO:0005737	IPR002453;IPR008280;IPR000217;IPR018316;IPR023123;IPR017975;IPR003008;IPR013838	Uncharacterized protein;Tubulin beta;Beta-tubulin;Putative uncharacterized protein	1
augustus_masked-scaffold5580-abinit-gene-0.4	-0.176200792461492	0.0423893024927562	-0.240504703365788	-3.44318254141246	-6.85800974711265	BN1106_s5580B000026	LN632597	5580	17540	21333	+	G7YHX4;G7YSL0;G7YWL0;G7YAZ5;G7YMK6	GO:0030246	IPR001304;IPR016187;IPR003014	Uncharacterized protein;Putative uncharacterized protein	10
augustus_masked-scaffold5583-abinit-gene-0.7	0.0683360121516952	0.154576801212595	-0.272827416088766	4.66915621180955	3.09852428059906	BN1106_s5583B000078	LN632600	5583	55549	86284	+	E4Y0Z0;G3PIG1;U3BZ94;D0VWY9;G3QIQ6	GO:0005737;GO:0005874;GO:0005525;GO:0003924;GO:0005200;GO:0007017;GO:0051258;ENSGGOT00000002322;GO:0005886;Unreviewed	IPR013838;IPR002453;IPR008280;IPR000217;IPR018316;IPR023123;IPR017975;IPR003008	Tubulin beta chain;Whole genome shotgun assembly, allelic scaffold set, scaffold scaffoldA_1591;Whole genome shotgun assembly, allelic scaffold set, scaffold scaffoldA_2372;Whole genome shotgun assembly, reference scaffold set, scaffold scaffold_535;Uncharacterized protein;Tubulin beta-4B chain	1
augustus_masked-scaffold56-abinit-gene-0.9	0	0	0	7.72130275184638	5.78846265793824	BN1106_s56B000206	LN627073	56	249384	250223	-	G7YGX3			Uncharacterized protein	3
augustus_masked-scaffold5637-abinit-gene-0.5	1.37676601095116	1.82254588002661	1.10354039221578	4.4748694623813	4.41662398464113	BN1106_s5637B000042	LN632654	5637	4882	5220	+	no_uniprot	no_go	no_ipr	uncharacterised	1
augustus_masked-scaffold57-abinit-gene-0.18	-0.594629263551415	-0.365212208569703	3.36681104853101	4.16891445727697	7.43618269996145	BN1106_s57B000144	LN627074	57	272440	347911	-	L2FY08;B3LA60;Q5C107;A1CTG0			Putative uncharacterized protein;Uncharacterized protein;SJCHGC09637 protein	2
augustus_masked-scaffold574-abinit-gene-0.14	0.187347941161169	0.0645862069282188	-0.79166837844526	-4.55265978981919	-4.16781314244577	BN1106_s574B000134	LN627591	574	100504	107352	-	no_uniprot	no_go	no_ipr	uncharacterised	10
augustus_masked-scaffold576-abinit-gene-0.51	-0.300913087502121	-0.266742557864465	0.21535475401291	3.42428001382402	1.07779449587309	BN1106_s576B000396	LN627593	576	1941	27722	-	G7YT41;K1RVF3;R7UYP8;C3YDJ9;B1H2Z1			LOC100145514 protein;Putative uncharacterized protein;Coiled-coil domain-containing protein 63;Uncharacterized protein	1
augustus_masked-scaffold576-abinit-gene-0.53	-0.249912763183758	-0.172504079212489	0.286823404692676	3.3023603305716	0.736735071378188	BN1106_s576B000397	LN627593	576	137930	144274	-	H2KVF5			Putative uncharacterized protein	1
augustus_masked-scaffold58-abinit-gene-0.37	0.0509091390450838	0.143368738612216	2.13630937614689	3.40712712116968	2.48540688478506	BN1106_s58B000483	LN627075	58	34817	110908	-	C7TYR1;G7Y6K5;G4VJE9;K1QJ14;Q567F5	GO:0046872;GO:0003676	IPR007087;IPR015880;IPR013087	Zinc finger, C2H2-type domain-containing protein;Putative zinc finger protein;Zinc finger protein;Histone H4 transcription factor;Uncharacterized protein;Zgc:112083	1
augustus_masked-scaffold583-abinit-gene-0.18	-1.30903436517739	-1.30903436517739	-1.30903436517739	6.30211688979293	3.78933911868586	BN1106_s583B000282	LN627600	583	32746	73978	+	G7Y5T8;G7YP56		IPR007110	Uncharacterized protein;Putative uncharacterized protein	1
augustus_masked-scaffold584-abinit-gene-0.41	-0.0374957047314837	0.0743271657371558	0.283512455283088	-3.26326032163103	-2.38710171763996	BN1106_s584B000346	LN627601	584	76963	100151	+	H9D1C4;I6Z120;B1WA66;D9J274;G7YT59	GO:0016021;GO:0022891;GO:0008643	IPR020846;IPR016196;IPR005828;IPR003663;IPR005829	Glucose-transporter;Glucose transporter;Solute carrier family 2 facilitated glucose transporter member 3;Glucose transporter-2 protein	11
augustus_masked-scaffold586-abinit-gene-0.38	-0.396924409894332	-1.52796810533494	-3.83685729032971	-5.30105738663993	-5.30105738663993	BN1106_s586B000370	LN627603	586	407358	407615	-	no_uniprot	no_go	no_ipr	uncharacterised	10
augustus_masked-scaffold5902-abinit-gene-0.7	0	0	0	6.91849885375914	5.32029495452276	BN1106_s5902B000098	LN632919	5902	3864	4232	+	no_uniprot	no_go	no_ipr	uncharacterised	3
augustus_masked-scaffold593-abinit-gene-0.17	0	0	0	9.56835651904923	7.05671978803636	BN1106_s593B000217	LN627610	593	170605	173625	+	H2KNY9;G7YLZ7;H2UJW2;K1R849;C3Z2Y8	GO:0005871;GO:0005874;GO:0005524;GO:0003777;GO:0007018	IPR003892;IPR027640;IPR019821;IPR001752;IPR027417	Putative uncharacterized protein;Kinesin-4;Kinesin family member C2/C3;Uncharacterized protein;Kinesin-like protein KIFC3	3
augustus_masked-scaffold5952-abinit-gene-0.10	1.5063022688314	2.50332716615825	0	8.87869991075519	6.01099348418347	BN1106_s5952B000118	LN632969	5952	46419	47804	-	no_uniprot	no_go	no_ipr	uncharacterised	3
augustus_masked-scaffold5981-abinit-gene-0.11	-0.394348508149783	0.295553712807521	-0.782709482343716	3.28986152940711	3.26084676108825	BN1106_s5981B000071	LN632998	5981	99917	116028	+	G7YNK6;G7Y6D1;G7Y631;G7YKA9;G7YIN6	GO:0016853;GO:0003676;GO:0008270	IPR005312;IPR001878	Protein disulfide-isomerase	1
augustus_masked-scaffold602-abinit-gene-0.7	0.111209065025024	0.365546692443743	0.0223270452721582	-1.87169741749012	-3.17289043676436	BN1106_s602B000098	LN627619	602	73328	101185	-	G7Y4R6;G4VQY1;R7UB24;E9G8Z9;K1R8T3	GO:0005622;GO:0007165	IPR000008;IPR001478;IPR008936;IPR000198	Putative uncharacterized protein;Putative rho gtpase activating protein;Rho GTPase-activating protein 100F;Uncharacterized protein	12
augustus_masked-scaffold606-abinit-gene-0.23	0.0794113957879024	0.123859488517907	-0.461281709177781	4.1020954502814	1.86849035272333	BN1106_s606B000241	LN627623	606	158449	196739	-	R7VBJ5			Uncharacterized protein	1
augustus_masked-scaffold607-abinit-gene-0.49	-0.108750331476022	0.710368424272881	0.788500351805103	3.33078809851998	0.93521120492364	BN1106_s607B000418	LN627624	607	377353	407363	-	G7YUP9	GO:0048037;GO:0016616	IPR006140;IPR016040	Putative uncharacterized protein	1
augustus_masked-scaffold609-abinit-gene-0.39	0.624923337725216	0.443323038755365	0.398565752134433	2.49144484723262	3.33715897821474	BN1106_s609B000457	LN627626	609	303193	305082	-	no_uniprot	no_go	no_ipr	uncharacterised	1
augustus_masked-scaffold6100-abinit-gene-0.6	0.252722261564005	0.109654594008305	0.24733815018876	-1.25490785628452	-4.16832390338347	BN1106_s6100B000030	LN633117	6100	16675	27153	+	G7YJS7;G7Y8P5;G7YGS5;H2KQR1;H2KRG5	GO:0016740	IPR007074	Gap-Pol polyprotein;Lipopolysaccharide choline phosphotransferase-like protein;LicD1 protein	12
augustus_masked-scaffold6145-abinit-gene-0.8	-0.629391020199787	-0.882129796401019	-1.27802229186934	1.78803824519537	4.80743561984432	BN1106_s6145B000035	LN633162	6145	27837	33917	+	H2KQL7	GO:0046872	IPR000571	Zinc finger protein 36 C3H1 type-like 1	1
augustus_masked-scaffold6259-abinit-gene-0.0	-0.00465171276409926	0.501599099996131	6.80761810844291	4.113630566128	3.01654181306428	BN1106_s6259B000024	LN633276	6259	14441	14740	+	G7YR46;H2KU63;G4VIW9;C1LTK2;C1L874	GO:0006950	IPR014729;IPR006015;IPR006016	Universal stress protein;Putative universal stress protein;Universal stress protein YxiE	2
augustus_masked-scaffold6262-abinit-gene-0.7	0.165694131851394	-0.473767521224854	-2.44099554232389	-2.93669859787526	-5.3166055930031	BN1106_s6262B000046	LN633279	6262	53128	53535	-	H2KUL3			Protein FAM115A	12
augustus_masked-scaffold6288-abinit-gene-0.4	-0.129060178810001	0.575552290792842	-0.177054379467339	3.17462706763225	1.92384946358514	BN1106_s6288B000040	LN633305	6288	19425	19712	-	no_uniprot	no_go	no_ipr	uncharacterised	1
augustus_masked-scaffold63-abinit-gene-0.22	-1.30629635696648	0.247088146526085	-1.30629635696648	9.51916957909455	7.369641329715	BN1106_s63B000395	LN627080	63	272942	275585	-	H2KPG2;H2KR65			Uncharacterized protein	3
augustus_masked-scaffold633-abinit-gene-0.33	-1.08667246018765	-0.813207477718752	-1.75080042115509	1.95600686206182	6.31139064455363	BN1106_s633B000402	LN627650	633	167244	181817	-	G7YMD8			Cytoplasmic polyadenylation element binding protein	4
augustus_masked-scaffold634-abinit-gene-0.56	0	0	0	8.39225428619494	5.58152981742598	BN1106_s634B000587	LN627651	634	498758	517077	+	no_uniprot	no_go	no_ipr	uncharacterised	3
augustus_masked-scaffold64-abinit-gene-0.33	0.104594918543381	0.0341884415853535	-0.278478743574279	4.89078610706352	5.77060057100478	BN1106_s64B000506	LN627081	64	320168	371540	-	G7YMA1;C7TZ09;G4VQ78;K1RDW7;K1PUA9		IPR020864	Macrophage expressed gene 1;Uncharacterized protein;Macrophage-expressed gene 1 protein	1
augustus_masked-scaffold6435-abinit-gene-0.3	-0.167305174184287	-0.203967218014808	-2.96641633312012	-8.05970394468431	-8.05970394468431	BN1106_s6435B000014	LN633452	6435	28781	32811	-	no_uniprot	no_go	no_ipr	uncharacterised	10
augustus_masked-scaffold645-abinit-gene-0.20	-0.837025599935599	0.17906734747573	-0.669183452654261	2.77274120683458	4.34159901927671	BN1106_s645B000316	LN627662	645	85056	123429	-	G7Y9J8;G4LWT3;E9I0D6;B3M8I2;B4MGQ4	GO:0003677;GO:0008270;GO:0003985	IPR017956;IPR001487;IPR018359;IPR004022;IPR018500;IPR018501;IPR019786;IPR011011;IPR001965;IPR019787;IPR013083	GF24755;GJ16046;Putative uncharacterized protein;Acetyl-CoA C-acetyltransferase;Nucleosome-remodeling factor subunit BPTF	1
augustus_masked-scaffold646-abinit-gene-0.15	2.09451850990552	1.55802587210508	0	8.36523182244104	6.34676500356159	BN1106_s646B000221	LN627663	646	169264	214641	-	G7YN30			Putative uncharacterized protein	3
augustus_masked-scaffold65-abinit-gene-0.62	0.630960656677162	0.493427839265918	2.49215945953291	4.65374442783551	4.52873603864193	BN1106_s65B000493	LN627082	65	517459	521443	+	G7YTL5;G7YDV6;G7YSU0;Q5BS69;C1LHZ7		IPR027417	Uncharacterized protein;NAD dependent epimerase/dehydratase;Putative uncharacterized protein;SJCHGC05825 protein	1
augustus_masked-scaffold654-abinit-gene-0.18	-0.404628327094919	-0.914065366293872	-0.989284670722242	6.32664995809112	3.73233538825447	BN1106_s654B000236	LN627671	654	404320	405219	+	G7YA59			Uncharacterized protein	1
augustus_masked-scaffold6570-abinit-gene-0.8	0.134767383537046	-0.0159097573260327	-0.778974675366584	-4.29861357567573	-6.01184887542668	BN1106_s6570B000050	LN633587	6570	15845	21833	-	Q8I7B2;A5X492;Q86MW8;A7UNB2;Q86MW6	GO:0004197;GO:0006508;GO:0050790	IPR000169;IPR013128;IPR000668;IPR012599;IPR025661;IPR025660	Cathepsin B1;Cathepsin B;Pro-cathepsin B2	10
augustus_masked-scaffold6570-abinit-gene-0.9	0.135631297357582	-0.0642899023816286	-0.397107473749392	-3.76993170797074	-5.77416856072946	BN1106_s6570B000051	LN633587	6570	37134	40398	-	A7UNB2;Q86MW6;A5X494;Q86MW8;Q8I7B2	GO:0004197;GO:0006508;GO:0050790	IPR025660;IPR013128;IPR000668;IPR012599;IPR025661;IPR000169	Cathepsin B3;Cathepsin B;Pro-cathepsin B2	10
augustus_masked-scaffold658-abinit-gene-0.20	0.163802593485659	0.126696713719125	3.82366331012569	4.77946053462685	6.23899630455338	BN1106_s658B000223	LN627675	658	188519	189766	-	Q6WE52;Q6WE55;B0FBP2;F2DR86;L8GT00	GO:0005737;GO:0005856;GO:0005524	IPR004000;IPR020902;IPR004001	Actin;Predicted protein;Actin-1, putative	2
augustus_masked-scaffold661-abinit-gene-0.13	0.246312590510914	0.303005116126798	-0.0784242176701611	6.71079603699292	4.41422958747529	BN1106_s661B000188	LN627678	661	219200	242337	-	no_uniprot	no_go	no_ipr	uncharacterised	1
augustus_masked-scaffold664-abinit-gene-0.45	-0.0539744863778093	-0.623861536672591	-0.712511967771523	-1.32063248748024	-5.563789018429	BN1106_s664B000636	LN627681	664	67042	107648	-	G4LXB5			Putative uncharacterized protein	12
augustus_masked-scaffold667-abinit-gene-0.19	0.132675661641352	0.448990957650071	0.159016853093176	-1.96842776501966	-7.34687594018387	BN1106_s667B000209	LN627684	667	385602	387673	+	no_uniprot	no_go	no_ipr	uncharacterised	12
augustus_masked-scaffold668-abinit-gene-0.13	0.0634391478777232	-0.2371293045714	-1.6027502257721	-5.14908538502519	-4.04708426491177	BN1106_s668B000136	LN627685	668	122878	130156	-	no_uniprot	no_go	no_ipr	uncharacterised	10
augustus_masked-scaffold671-abinit-gene-0.13	-0.709039550232857	-1.85595995970384	-3.41285878939536	3.33700112103111	3.26476895928668	BN1106_s671B000146	LN627688	671	272857	273117	+	no_uniprot	no_go	no_ipr	uncharacterised	7
augustus_masked-scaffold672-abinit-gene-0.15	0.188811738184139	0.43565224863228	0.749823053012927	-1.74048371590301	-3.33286534037256	BN1106_s672B000285	LN627689	672	4435	65480	-	G7YQ31	GO:0016020	IPR001107;IPR018080;IPR001972	Mechanosensory protein 2	12
augustus_masked-scaffold672-abinit-gene-0.17	0.0876931996073527	-0.357553831563726	-0.974717589118393	2.9395669142103	4.50610183838437	BN1106_s672B000286	LN627689	672	93511	94340	-	no_uniprot	no_go	no_ipr	uncharacterised	1
augustus_masked-scaffold672-abinit-gene-0.24	1.50748112849896	0	0	8.65797863196083	6.79811268527003	BN1106_s672B000290	LN627689	672	334514	335482	-	no_uniprot	no_go	no_ipr	uncharacterised	3
augustus_masked-scaffold6767-abinit-gene-0.4	0.186762746742525	0.395471416015905	-0.157140787013754	-1.93979859377133	-3.14994900749455	BN1106_s6767B000048	LN633784	6767	4579	8288	-	G7YK06;G4VP34	GO:0030054;GO:0016021;GO:0045211;GO:0004889	IPR027361;IPR006202;IPR006201;IPR006029;IPR018000;IPR002394	Putative nachr subunit;Acetylcholine receptor subunit alpha-like 2	12
augustus_masked-scaffold680-abinit-gene-0.23	-1.85560845727964	-0.307608993177134	-1.85560845727964	2.73990505294156	4.20405843895832	BN1106_s680B000336	LN627697	680	250184	257291	-	H2KQ52;T0R937;D8TR40;G2XLK1;H3HDJ9	GO:0005524;GO:0004674	IPR000961;IPR011009;IPR017892;IPR000719;IPR017441;IPR002290;IPR008271	Putative uncharacterized protein;Hypothetical_protein;Serine/threonine-protein kinase psk1;Uncharacterized protein;AGC protein kinase, variant	4
augustus_masked-scaffold6800-abinit-gene-0.11	-0.435094026431171	-0.477222300185284	-0.801235864379068	-0.128581699803719	-4.90473251016809	BN1106_s6800B000065	LN633817	6800	41309	44723	+	E2AGW9;E2AI95;E2BZL8;J9L3I7;E2A5I0		IPR025452	Putative uncharacterized protein;Uncharacterized protein	12
augustus_masked-scaffold6824-abinit-gene-0.6	0.33832358059578	-0.222915753946793	-0.34577565983308	4.25546205910545	0.75343230871907	BN1106_s6824B000082	LN633841	6824	419	751	-	no_uniprot	no_go	no_ipr	uncharacterised	9
augustus_masked-scaffold683-abinit-gene-0.24	0	0	0	5.81213610268996	3.73023334635821	BN1106_s683B000335	LN627700	683	157500	160193	-	H2KSM1;C1LKA0;C1LK99;C1L6U5;Q9BMI9	GO:0004731;GO:0009116	IPR000845;IPR001369;IPR011270;IPR011268	Purine nucleoside phosphorylase	1
augustus_masked-scaffold683-abinit-gene-0.27	0.295761652892137	1.39449694660828	0.548429135019648	-0.490764274157691	3.59387053846801	BN1106_s683B000336	LN627700	683	215417	264667	+	G7YJQ6;H9KPG2;B0X178;R7UVJ9;Q7QE83	GO:0005634;GO:0046872;GO:0043565;GO:0003700;GO:0003677;GO:0003676	IPR017970;IPR001356;IPR009057;IPR007087;IPR015880;IPR013087	Zinc finger protein 1;Zinc finger homeobox protein 1;Uncharacterized protein;AGAP000779-PA	4
augustus_masked-scaffold6863-abinit-gene-0.4	-1.0718887934941	0.188853410346171	2.22076887249264	4.46669960042248	3.02558261166788	BN1106_s6863B000032	LN633880	6863	33740	34375	-	G7YEW1;G7Y2G6			Uncharacterized protein	1
augustus_masked-scaffold7050-abinit-gene-0.5	0.365934335289912	1.66393427547679	0.991016424262844	0.00619676619138509	3.02909326930104	BN1106_s7050B000046	LN634067	7050	52147	52995	-	G7YU50			Putative uncharacterized protein	4
augustus_masked-scaffold707-abinit-gene-0.42	0.605610476585799	1.78274773751313	1.46687552222778	3.07802463449364	4.0738443453308	BN1106_s707B000538	LN627724	707	249626	250624	-	no_uniprot	no_go	no_ipr	uncharacterised	1
augustus_masked-scaffold707-abinit-gene-0.47	-0.289315385782213	-0.0118160557059142	-2.99424804674767	4.40713642103444	2.10412543711559	BN1106_s707B000541	LN627724	707	393927	394919	-	H2KR61;G7YDQ0			Uncharacterized protein	7
augustus_masked-scaffold707-abinit-gene-0.49	0	1.54501108539456	2.02928417870067	7.54080654414498	3.06079022929983	BN1106_s707B000543	LN627724	707	432955	434145	+	no_uniprot	no_go	no_ipr	uncharacterised	2
augustus_masked-scaffold709-abinit-gene-0.65	0.212388763930644	-0.0823988201513384	-2.43216854819387	5.45881200034117	3.20220764302421	BN1106_s709B000620	LN627726	709	295040	296005	+	H2KSU0;D3PJE7;C1L4B0;L5M9M3;K1R720	GO:0005524;GO:0004674	IPR011009;IPR000719;IPR017441;IPR008271	Casein kinase I isoform alpha;Casein kinase I;Casein kinase I isoform delta	1
augustus_masked-scaffold709-abinit-gene-0.67	-2.47464371675303	0.829767544464554	-2.47464371675303	5.62257130897594	3.53634976743044	BN1106_s709B000621	LN627726	709	378970	380829	+	H2KQU7			Uncharacterized protein	1
augustus_masked-scaffold709-abinit-gene-0.69	-1.85885847083294	-1.85885847083294	-1.85885847083294	6.51319773284695	4.52293742288626	BN1106_s709B000623	LN627726	709	404675	408410	+	no_uniprot	no_go	no_ipr	uncharacterised	1
augustus_masked-scaffold709-abinit-gene-0.71	-0.420480805638146	-0.717110365879178	-0.285842795406326	3.50111011231632	0.385675311978352	BN1106_s709B000624	LN627726	709	504786	515497	+	G7YLD4;R7V8N7;T1G097;T1JL66;K1Q0Q0	GO:0005525;GO:0007264	IPR027417;IPR001806;IPR005225	Rab-like protein 2A;Uncharacterized protein	9
augustus_masked-scaffold709-abinit-gene-0.76	-0.270322784941783	-0.766619958071544	-2.6777164829938	0.838151684026661	6.64359700122332	BN1106_s709B000627	LN627726	709	683351	688402	-	Q9BII4;Q9GU67;E3VWL9;Q2L7A9;A5GZU9	GO:0008199;GO:0006879;GO:0006826	IPR001519;IPR009040;IPR009078;IPR012347;IPR014034;IPR008331	Truncated ferritin-like protein;Ferritin-like protein;Yolk ferritin	4
augustus_masked-scaffold716-abinit-gene-0.14	-1.2942754382952	-1.20082954947135	-4.24289107716429	4.03410474440246	2.62110834703038	BN1106_s716B000207	LN627733	716	212682	213647	+	H3ISG9;H3JL02;H3I745;C4QPF1;Q9BM79	GO:0003676;GO:0015074;GO:0004190;GO:0003723;GO:0003964;GO:0006508;GO:0006278	IPR001584;IPR012337;IPR001969;IPR018061;IPR001995;IPR021109;IPR000477	Putative uncharacterized protein;Uncharacterized protein;Gag-pol polyprotein	7
augustus_masked-scaffold72-abinit-gene-0.17	0.219032756906172	-0.303808028742933	-1.03957676172141	3.65829965561268	1.94901342787824	BN1106_s72B000240	LN627089	72	23611	84469	+	H2KSK7			Uncharacterized protein	1
augustus_masked-scaffold7205-abinit-gene-0.1	-0.175918904333162	0.676110750442426	-1.09844964629042	2.53824577785769	4.82524412936302	BN1106_s7205B000020	LN634222	7205	11386	15186	-	G7YVN9;G4VJ29	GO:0005524;GO:0003677;GO:0004386;GO:0008270	IPR025766;IPR014001;IPR001650;IPR027417;IPR000330;IPR011011;IPR001841;IPR013083;IPR001965	Putative transcriptional regulator atrx homolog (X-linked nuclear protein-1);Transcriptional regulator ATRX	1
augustus_masked-scaffold73-abinit-gene-0.35	-0.064267457156161	0.116330267116908	0.31817518462967	-2.02780207945243	-3.32283077471925	BN1106_s73B000484	LN627090	73	95559	101467	+	G7YCQ6;G4VQV2;E5T3K4;E5SS00;B7PJQ2	GO:0005634;GO:0043565;GO:0003700;GO:0008270;GO:0046872	IPR017970;IPR001356;IPR009057;IPR007087;IPR015880;IPR013087;IPR003604	Putative uncharacterized protein;Putative homeobox domain protein;Uncharacterized protein;Zinc finger protein 2	12
augustus_masked-scaffold73-abinit-gene-0.36	0.0781532342239526	0.262234319746437	0.361225983747403	-3.14424645374838	-6.55907365944857	BN1106_s73B000485	LN627090	73	100154	100573	-	no_uniprot	no_go	no_ipr	uncharacterised	10
augustus_masked-scaffold73-abinit-gene-0.37	0.254899044028399	0.114346816354431	1.05998785793314	3.07210980648132	1.00649639391198	BN1106_s73B000486	LN627090	73	124682	125413	-	H2KQX9;Q52WZ7;G4VQV0;K1QPL7;B5X7H0		IPR001715;IPR010441	Sperm flagellar protein 1;Uncharacterized protein;SPEF1-like protein	1
augustus_masked-scaffold73-abinit-gene-0.44	0.316954361655846	0.135093513458727	2.60416650905622	4.29332272028333	2.20212367174484	BN1106_s73B000489	LN627090	73	484640	506455	+	H2KQM3;G4VQW1;E5S252;L5LDJ9;G9KAH9	GO:0016021;GO:0055085	IPR011701;IPR016196;IPR020846	Major facilitator superfamily domain-containing protein 7-a;Feline leukemia virus subgroup C receptor-related;Major facilitator superfamily domain containing 7;Major facilitator superfamily domain-containing protein 7	1
augustus_masked-scaffold732-abinit-gene-0.28	1.12718662577286	-1.30075061183159	-1.30075061183159	6.33909674226914	3.91472715837972	BN1106_s732B000442	LN627749	732	63466	140483	+	G7YNN4			Putative uncharacterized protein	1
augustus_masked-scaffold735-abinit-gene-0.4	0.185468807222412	0.688076324575025	-0.223310457462063	-2.31625301115928	-3.35297505737152	BN1106_s735B000164	LN627752	735	164545	191654	+	G7Y356;G4VF14;R7UH39;C3Y3S9;A0PF25	GO:0016021;GO:0005886;GO:0004935;GO:0071875;GO:0004930	IPR002233;IPR000276;IPR017452	Novel insect-like dopamine D1-like G-protein coupled receptor;Putative uncharacterized protein;Putative amine GPCR;Alpha-1A adrenergic receptor;Uncharacterized protein	12
augustus_masked-scaffold736-abinit-gene-0.24	-0.851638570034998	-0.998443966117931	-2.63777121530621	0.445925293415883	6.23945487338506	BN1106_s736B000228	LN627753	736	2103	2765	+	Q24950;A1E5L1;Q24951;A1E5T4;Q5BM01		IPR012615	Vitelline protein BI;Vitelline protein BII;Vitelline protein B1;Vitelline protein B2;Vitelline protein Vit20	4
augustus_masked-scaffold736-abinit-gene-0.25	-2.17542634854096	-0.152381112647792	-2.19230945223734	1.11140820382442	4.25370275499403	BN1106_s736B000229	LN627753	736	28380	29459	-	no_uniprot	no_go	no_ipr	uncharacterised	4
augustus_masked-scaffold7372-abinit-gene-0.1	-1.85655847534025	-1.85655847534025	-1.85655847534025	6.3534195762027	3.241815008523	BN1106_s7372B000025	LN634389	7372	14785	15189	+	no_uniprot	no_go	no_ipr	uncharacterised	1
augustus_masked-scaffold7377-abinit-gene-0.5	-0.097631490377692	-0.362678319706582	-1.11885089262218	2.98991548259866	3.78385968156828	BN1106_s7377B000032	LN634394	7377	6566	22011	+	G7Y7S6;G4V5X6;B8A4H7;B5LY74;H2AMR9	GO:0005622;GO:0004725;GO:0035335;GO:0004721	IPR000751;IPR001763	Protein phosphatase;Uncharacterized protein;Putative m-phase inducer phosphatase(Cdc25);M-phase inducer phosphatase 3	1
augustus_masked-scaffold739-abinit-gene-0.28	0.197041623606452	0.240250396145925	0.166248802783958	7.98671685292702	5.69533126519893	BN1106_s739B000128	LN627756	739	64841	66100	-	G7YSN7			Putative uncharacterized protein	3
augustus_masked-scaffold743-abinit-gene-0.8	0.585768196501288	-1.85533198049256	-1.85533198049256	8.03089829279855	5.36290055386176	BN1106_s743B000081	LN627760	743	136879	137916	-	H2KU48;F6UP78;U3F901;T1E718;J3SBX2	GO:0005524;GO:0004674	IPR000961;IPR011009;IPR000719;IPR017441;IPR002290;IPR008271	Uncharacterized protein;Protein kinase A;Protein kinase, cAMP-dependent, catalytic, beta;Protein kinase cAMP-dependent catalytic beta	1
augustus_masked-scaffold75-abinit-gene-0.18	0.207551575347093	1.18859327487136	-0.125606875128556	-2.48231392214878	-3.23665202521589	BN1106_s75B000137	LN627092	75	210411	230944	-	H2KU61			Putative uncharacterized protein	12
augustus_masked-scaffold7536-abinit-gene-0.2	0.274191568915498	-0.644570392846099	0.167705132349106	4.94559078307585	2.60721686059945	BN1106_s7536B000030	LN634553	7536	4495	27474	-	H2KNW7;K1Q948;M4AKE4;F1RQQ7;Q5BY06	GO:0005737;GO:0008184;GO:0030170;GO:0005975	IPR011833;IPR000811		1
augustus_masked-scaffold7572-abinit-gene-0.8	-0.840766442922677	-0.84533346522643	-2.86952435330615	0.974535412740622	6.22385645039407	BN1106_s7572B000046	LN634589	7572	7400	23813	+	B8R1B2;B8R1B1;H2KRC0;G7YE15;Q9BII9	GO:0006950	IPR002068;IPR008978;IPR001436	Alpha crystallin-containing small heat shock protein;Alpha crystallin-containing small heat shock protein variant NtermFhHSP35a;Major egg antigen;Putative uncharacterized protein	4
augustus_masked-scaffold758-abinit-gene-0.48	-1.1854802664143	-1.19491786648653	-1.34336793663202	3.89788894671518	1.98159501020084	BN1106_s758B000544	LN627775	758	36931	51566	+	G7Y667		IPR001478	Uncharacterized protein	7
augustus_masked-scaffold7618-abinit-gene-0.2	-0.375127541273262	0.0338600711507304	-1.06683818331961	4.90547340859993	3.2854379910731	BN1106_s7618B000044	LN634635	7618	27580	33690	+	H2KQN8;G7YNW5;H2KV54;G7YWW5		IPR007074	Putative uncharacterized protein;Uncharacterized protein	1
augustus_masked-scaffold766-abinit-gene-0.37	0.178379670654477	0.579120188101626	-0.12628874840418	-1.65261774853237	-3.54100522098739	BN1106_s766B000317	LN627783	766	329142	329982	-	no_uniprot	no_go	no_ipr	uncharacterised	12
augustus_masked-scaffold781-abinit-gene-0.20	-1.05968473472423	-0.982993155182804	-0.446920095684931	2.50233406027808	3.42432496334495	BN1106_s781B000230	LN627798	781	181706	182107	-	no_uniprot	no_go	no_ipr	uncharacterised	1
augustus_masked-scaffold790-abinit-gene-0.18	-1.30089399937387	-1.30089399937387	-1.30089399937387	6.97110308646216	4.35447469696103	BN1106_s790B000191	LN627807	790	122510	123259	+	no_uniprot	no_go	no_ipr	uncharacterised	1
augustus_masked-scaffold795-abinit-gene-0.30	-0.180980967490699	0.159094304026109	-0.202543669145122	4.17046502473673	2.91697887007553	BN1106_s795B000308	LN627812	795	210554	327239	+	H2KV68;G4VMY6;G4VMY5;K1PS37;H9H054	GO:0016849;GO:0009190;GO:0035556;GO:0016021;GO:0000166;GO:0004016;GO:0006171	IPR001054;IPR018297;IPR009398	Putative uncharacterized protein;Putative adenylate and guanylate cyclases;Ca(2+)/calmodulin-responsive adenylate cyclase;Uncharacterized protein;Adenylate cyclase type 1	1
augustus_masked-scaffold8-abinit-gene-0.66	0.351981218977404	0.130790983777747	-1.93581305109193	-5.94931532065053	-5.94931532065053	BN1106_s8B000451	LN627025	8	209952	210986	+	H2KPQ4;H2KQ12;D0MST7	GO:0005524;GO:0004674;GO:0004672	IPR020636;IPR011009;IPR000719;IPR017441;IPR002290;IPR008271	Calcium/calmodulin-dependent protein kinase, putative;Calcium/calmodulin-dependent protein kinase I;Ca2+/calmodulin-dependent protein kinase	10
augustus_masked-scaffold80-abinit-gene-0.60	1.40061575830475	1.839942649011	3.86803405622056	6.94035494914427	4.92737995155365	BN1106_s80B000525	LN627097	80	338169	361387	-	H2KRW6;M3C3T3;R7Y8W3;I1S445;H5UJJ3	GAB45901;GO:0016787	IPR002018;IPR019826;IPR019819	Neuroligin-4 Y-linked protein;Putative carboxylesterase;Uncharacterized protein;Carboxylesterase	2
augustus_masked-scaffold810-abinit-gene-0.46	0.169068367223451	-0.282903127655869	-1.81527353536447	-5.51374001780666	-5.51374001780666	BN1106_s810B000520	LN627827	810	565683	575339	-	no_uniprot	no_go	no_ipr	uncharacterised	10
augustus_masked-scaffold815-abinit-gene-0.8	0.77429207560105	1.19270985534375	1.84244107353111	6.57386699180554	5.60534890162684	BN1106_s815B000142	LN627832	815	42197	102029	+	G4VMW8;B3S7J2			Putative uncharacterized protein	2
augustus_masked-scaffold820-abinit-gene-0.26	-0.429278689335799	0.981904317946025	-0.429689673800347	5.67340841488499	2.81334865943225	BN1106_s820B000180	LN627837	820	60920	94950	-	G7YC93;H2KR56;G7Y3G3;H2KPM3;L7M0M3	GO:0016849;GO:0009190;GO:0035556;GO:0016021;GO:0000166	IPR001054;IPR018297	Adenylate cyclase 9;Putative adenylate/guanylate cyclase	1
augustus_masked-scaffold830-abinit-gene-0.4	-0.0435949538896736	-0.16828858321384	0.847444985063088	3.13002864709505	2.0685286055704	BN1106_s830B000084	LN627847	830	29293	94487	+	G7Y364;M3ZTI2;K1QGS4;C3ZM80;C3ZM76	GO:0006464;GO:0032040;GO:0006364	IPR004344;IPR028330;IPR006709	Putative uncharacterized protein;Probable tubulin polyglutamylase TTLL2;Putative tubulin polyglutamylase TTLL2;Uncharacterized protein	1
augustus_masked-scaffold834-abinit-gene-0.22	-0.233616280358991	-0.154804065480221	0.0546530028792365	-0.342470049616319	-3.02264742689274	BN1106_s834B000162	LN627851	834	142799	172514	+	G7YMZ2;G4VBY3;R7UY84;I3KW77;I3KW78		IPR024855;IPR016024	Putative uncharacterized protein;Protein unc-79 homolog;Uncharacterized protein	12
augustus_masked-scaffold8386-abinit-gene-0.2	-0.0466124847591605	0.153638388473512	-0.623996172382167	-1.65297069545368	-5.89612722640245	BN1106_s8386B000014	LN635403	8386	13149	14252	+	no_uniprot	no_go	no_ipr	uncharacterised	12
augustus_masked-scaffold84-abinit-gene-0.23	0	0	0	7.30073516898531	4.96571409251954	BN1106_s84B000342	LN627101	84	243145	243651	-	no_uniprot	no_go	no_ipr	uncharacterised	3
augustus_masked-scaffold8420-abinit-gene-0.6	0.13962994241389	0.408526556786351	0.411011113551593	4.34881833263004	2.3691803398425	BN1106_s8420B000036	LN635437	8420	12580	19486	-	H2KPS7;H2KRP7;H2KUK1;H2KUK2;G7L2X5	GO:0004721;GO:0016787	IPR004843;IPR006186	Protein phosphatase 1 catalytic subunit	1
augustus_masked-scaffold8420-abinit-gene-0.7	-0.152598617003296	0.469631089106745	1.0648522594479	3.57225573633474	2.00826778532361	BN1106_s8420B000037	LN635437	8420	31157	41987	-	H2KPS6;H2KPS8;G4VCC5;T1PDW7;R7U5N9	GO:0016021;GO:0055085	IPR016196;IPR011701;IPR020846	Putative monocarboxylate transporter;Monocarboxylate transporter 13;Monocarboxylate transporter 7;Uncharacterized protein;Major Facilitator Superfamily protein	1
augustus_masked-scaffold843-abinit-gene-0.10	0.388305629293615	-0.454773681843246	0.323161747013852	4.07496661335311	1.72438303940179	BN1106_s843B000178	LN627860	843	149742	158654	-	no_uniprot	no_go	no_ipr	uncharacterised	1
augustus_masked-scaffold844-abinit-gene-0.16	-0.363711022596956	0.914306792439572	0.560254142675824	6.59649762675107	4.71764345938356	BN1106_s844B000257	LN627861	844	136922	171588	-	H2KRY8;H2W667;G0MGX2;E3MAX4;M2XEI9	GO:0005737;GO:0005874;GO:0005525;GO:0003924;GO:0005200;GO:0007017;GO:0051258	IPR002452;IPR008280;IPR000217;IPR018316;IPR023123;IPR017975;IPR003008	CRE-TBA-8 protein;Putative uncharacterized protein;Tubulin alpha-3 chain;Uncharacterized protein;Tubulin	1
augustus_masked-scaffold845-abinit-gene-0.26	0.138492291577183	0.383706885013126	0.810983849376848	3.15440862486245	1.44204311850213	BN1106_s845B000577	LN627862	845	22623	54782	+	G4VKH7;H2KUU3;G4VAX6;K7X6X4;G7YH29		IPR011705;IPR015916;IPR017096;IPR006652;IPR011333;IPR013069;IPR015915	Kelch-like protein;Kelch-like protein 10	1
augustus_masked-scaffold8490-abinit-gene-0.12	-0.169703752093739	0.633735728980946	4.31319573490292	8.67607049444375	8.83404206036061	BN1106_s8490B000026	LN635507	8490	22873	26304	-	Q7JNQ9;Q6R018;Q8T5Z9;H8WG11;Q2HPD3	GO:0008234;GO:0006508	IPR025661;IPR000169;IPR025660;IPR013128;IPR000668;IPR013201	Cathepsin protein CatL1-MM3p;Cathepsin L1 proteinase;Cathepsin L protein;Secreted cathepsin L 1;Cathepsin L	2
augustus_masked-scaffold8543-abinit-gene-0.3	-0.363506184767978	-0.292188951716671	-1.85041000725726	6.29344683488621	3.93805265068098	BN1106_s8543B000026	LN635560	8543	19614	20084	-	no_uniprot	no_go	no_ipr	uncharacterised	1
augustus_masked-scaffold859-abinit-gene-0.16	0.996657233066488	-0.342847835364314	1.82508966380333	6.6422408229319	4.66394411564228	BN1106_s859B000311	LN627876	859	115810	156930	+	G7YG59;L7M2A2;B3S1Z1;S4RNS8;E9QBW1		IPR026319	Putative uncharacterized protein;Zinc finger C2HC domain-containing protein 1A;Protein FAM164A;Uncharacterized protein	1
augustus_masked-scaffold859-abinit-gene-0.19	0.0664772669579854	0.399377512076612	-0.0688216938273616	-1.6677044262518	-7.82380824954208	BN1106_s859B000312	LN627876	859	250952	355075	-	G4VA40;G7YP76;R7TXT1;D6W6Z2;N6T2D8	GO:0016021;GO:0016286	IPR013099;IPR004178;IPR015449	Putative uncharacterized protein;Calcium-activated potassium channel;Small conductance calcium-activated potassium channel protein 3;Uncharacterized protein	12
augustus_masked-scaffold8602-abinit-gene-0.4	0.231260837535263	0.97296895982503	0.681498874493419	1.59938710907898	3.27086773123009	BN1106_s8602B000048	LN635619	8602	18973	33167	+	Q5D9G4;H2KSE3;G4V633;E3WQB6;E9GER9	GO:0005622;GO:0007165	IPR001060;IPR008936;IPR000198;IPR001452;IPR013315	Uncharacterized protein;Putative uncharacterized protein;Putative slit-robo rho gtpase activating protein;SLIT-ROBO Rho GTPase activating protein;SJCHGC07308 protein	1
augustus_masked-scaffold863-abinit-gene-0.56	-0.0497424985035906	-0.167973166362035	0.316465891115634	3.61755703321739	0.835585833607437	BN1106_s863B000373	LN627880	863	260000	264936	+	C1LG16;C1LG15;Q5BYC4;G7YD48;R7U0J9		IPR019347	33 kDa inner dynein arm light chain, axonemal (P33);Dynein light intermediate chain axonemal;SJCHGC03334 protein;Uncharacterized protein	1
augustus_masked-scaffold8641-abinit-gene-0.3	0.220784330766222	1.89913092648878	4.94994430727901	3.2214899079685	4.17478688569033	BN1106_s8641B000016	LN635658	8641	920	1691	-	G7YLC0;Q5C192;G4LYZ1;C1LJA9;C1L6B7	GO:0016639;GO:0006520;GO:0016491	IPR006095;IPR006096;IPR006097;IPR014362;IPR016040	Glutamate dehydrogenase (NAD(P)+);SJCHGC04960 protein	1
augustus_masked-scaffold867-abinit-gene-0.22	0.47526684865694	0.305900119574202	-0.535941311135618	-0.687823203123171	3.18309400066804	BN1106_s867B000288	LN627884	867	14385	19516	+	no_uniprot	no_go	no_ipr	uncharacterised	4
augustus_masked-scaffold881-abinit-gene-0.21	-0.217938279837927	-0.834707692805226	-1.08801364209047	1.40543065816615	3.86078628416155	BN1106_s881B000358	LN627898	881	45418	45825	-	no_uniprot	no_go	no_ipr	uncharacterised	1
augustus_masked-scaffold886-abinit-gene-0.24	0.207371763370835	-0.591332422956716	-0.14002037299367	3.12348914144298	3.1419304912025	BN1106_s886B000186	LN627903	886	93511	96565	-	G7YXL6;Q5C278;C1LGC2;G4V6C0;G7Y893	GO:0005622;GO:0005509;GO:0004198;GO:0006508	IPR022684;IPR022682;IPR022683;IPR011992;IPR002048;IPR000169;IPR001300;IPR018247	Calpain-B;Family C2 unassigned peptidase (C02 family);Calpain-A;SJCHGC06316 protein	1
augustus_masked-scaffold894-abinit-gene-0.13	0.197920499457013	0.219047820077327	-0.0826889656902736	-4.94260487964102	-4.94260487964102	BN1106_s894B000222	LN627911	894	14124	15395	-	no_uniprot	no_go	no_ipr	uncharacterised	10
augustus_masked-scaffold894-abinit-gene-0.14	1.50595478668901	0	0	9.02578097377063	6.92581214231254	BN1106_s894B000223	LN627911	894	42533	45448	-	H2KUN7			Putative uncharacterized protein	3
augustus_masked-scaffold8980-abinit-gene-0.2	-0.511093433102554	-1.05607339625778	-0.716880988262993	1.86459106589993	3.11902167776523	BN1106_s8980B000020	LN635997	8980	11247	14160	+	G4VLU3;G4VLU4;H2KSF9;Q9CRF9;Q8BTR1	GO:0005737;GO:0005524;GO:0004818;GO:0004827;GO:0006424;GO:0006433;GO:0004812;GO:0006418;GO:0030529;GO:0035613;GO:0071346;GO:0017148	IPR002314;IPR006195;IPR004154;IPR004526;IPR000924;IPR020061;IPR020058;IPR020059;IPR010987;IPR004499;IPR016061;IPR017449;IPR020056;IPR011035;IPR014729;IPR001412	Putative glutamyl-tRNA synthetase, cytoplasmic (Glutamate--tRNA ligase) (Glurs);Bifunctional glutamyl/prolyl-tRNA synthetase;Putative uncharacterized protein	1
augustus_masked-scaffold904-abinit-gene-0.16	0.344724589345843	0.193777888674871	-3.72774360290953	4.96373327587967	3.15728746509489	BN1106_s904B000118	LN627921	904	223800	227795	-	H2KQF5;S4VGM4;Q9NKV5;G7YHA8;Q9NKV4	GO:0005524;GO:0016301;KC508615	IPR022415;IPR022414;IPR022413;IPR014746	Taurocyamine kinase;Arginine kinase	1
augustus_masked-scaffold9066-abinit-gene-0.2	-0.178428432197142	0.383978112222122	2.05751140480714e-05	2.92810483977348	5.36365697300294	BN1106_s9066B000056	LN636083	9066	1995	25690	+	G7YIZ0;G4V649	GO:0016301	IPR011009	Serine/threonine kinase;Uncharacterized protein	1
augustus_masked-scaffold914-abinit-gene-0.28	-0.030819821297321	-0.355101917616134	1.63951635818915	4.00416665684696	1.31754781605923	BN1106_s914B000122	LN627931	914	159272	186742	-	G3VPD6;K1S0J4;F6XZN2;G3VPD7;H3AUA0		IPR002110;IPR020683;IPR000048	Uncharacterized protein	1
augustus_masked-scaffold920-abinit-gene-0.27	-0.937150165286699	-0.0216255572570923	-2.9944475728784	4.44221350657265	5.99483463291674	BN1106_s920B000194	LN627937	920	108654	110282	+	Q93147;I3JAU8;Q7ZVJ1;B7TBH4;H9M6D7	GO:0005524;GO:0006950	IPR018181;IPR013126	Heat shock 70 Ba;Heat shock protein 70;Uncharacterized protein;Heat shock protein 8	1
augustus_masked-scaffold924-abinit-gene-0.21	0.125532375513385	0.537932525881835	1.17465836801625	-2.59946507481891	-6.69086176319903	BN1106_s924B000328	LN627941	924	35905	68412	-	G7YJS4;B7P150;L7M842;R7TTC5;C3YGH6	GO:0008253;GO:0009166;GO:0016787	IPR008334;IPR006179;IPR024654;IPR004843	5' nucleotidase, putative;Putative uncharacterized protein;Trifunctional nucleotide phosphoesterase protein YfkN;Putative salivary ecto-5'-nucleotidase/apyrase;Uncharacterized protein	12
augustus_masked-scaffold935-abinit-gene-0.8	0.172376436597204	0.142793176622639	2.62830007431461	3.98825186403826	3.05434006742047	BN1106_s935B000241	LN627952	935	73370	185865	+	G7YUU2;G4VTM7;G7YTK2;R7TCN3;K1QIU9		IPR013032;IPR002049;IPR008979;IPR008211;IPR008160;IPR000034;IPR018031	Putative laminin gamma-1 chain;Laminin subunit gamma-1;Laminin gamma 1;Uncharacterized protein	1
augustus_masked-scaffold94-abinit-gene-0.17	-0.0031922899944874	-0.148542824696573	-0.412607501140721	-3.54463908722383	-3.30769691467358	BN1106_s94B000342	LN627111	94	186204	248273	+	G7YU13;Q5C7E7;G4VTI4			Strain Puerto Rico chromosome W, complete genome;Putative uncharacterized protein;SJCHGC08202 protein	12
augustus_masked-scaffold943-abinit-gene-0.10	-2.1987536244038	-0.0650196736531932	-2.1987536244038	2.57739718596057	4.21688741668612	BN1106_s943B000288	LN627960	943	57713	69405	-	G7Y5S1;Q5D9R6;G4VIU8		IPR007216	Putative dynein heavy chain;Cell differentiation protein RCD1 homolog;SJCHGC03990 protein	4
augustus_masked-scaffold9572-abinit-gene-0.2	0.103482651358625	-0.214869870899959	-0.0835970970596733	2.40185887147945	3.97283904623123	BN1106_s9572B000018	LN636589	9572	1879	9491	+	no_uniprot	no_go	no_ipr	uncharacterised	4
augustus_masked-scaffold962-abinit-gene-0.13	0.0282880577770452	0.233532817218684	-0.326401381264242	-3.57020865476637	-3.1323747922108	BN1106_s962B000215	LN627979	962	55415	125556	+	R7TFW5;A8XPM0;L7N1W4;H9GJ73;B7PR12	GO:0046872;GO:0003676;GO:0009982;GO:0003723;GO:0001522	IPR007087;IPR015880;IPR013087;IPR020103;IPR006224;IPR006145;IPR002942;IPR001214	Protein CBR-MNM-2;Zinc finger protein, putative;Uncharacterized protein	12
augustus_masked-scaffold9731-abinit-gene-0.7	0.162150646677674	0.98431220898882	0.216049007647294	-1.3428161690338	-3.20528017909782	BN1106_s9731B000006	LN636748	9731	15264	29702	+	G4LUJ1;C5J3U1;C1LEE0;T1FXW4;T1FXA4	GO:0016021;GO:0004930;GO:0005887;GO:0004952;GO:0007212	IPR000276;IPR017452;IPR000929	Dopamine D2-like receptor;Type 2 dopamine receptor;Biogenic amine (Dopamine) receptor, putative;Uncharacterized protein	12
augustus_masked-scaffold981-abinit-gene-0.20	0.125658461652527	0.755260515010811	0.539666999776141	0.468082457882129	3.36902669593287	BN1106_s981B000269	LN627998	981	347268	364651	+	G7Y498;G4M185;G4M186	GO:0016021;GO:0005634;GO:0005667;GO:0004930;GO:0003700;GO:0006351;GO:0007179	IPR013790;IPR000276;IPR017452;IPR003619;IPR013019;IPR017855;IPR001132;IPR008984	Smad1, 5, 8, and, putative;Uncharacterized protein	4
augustus_masked-scaffold984-abinit-gene-0.10	0.201998737415801	-0.243690347367847	1.81885280713475	5.20140170195616	3.72077891312298	BN1106_s984B000100	LN628001	984	69282	149911	-	G7YKK1;G7YVF7	GO:0016874	IPR002110;IPR020683	Uncharacterized protein;E3 ubiquitin-protein ligase HECTD1	1
augustus_masked-scaffold9884-abinit-gene-0.1	0	0	0	4.24315653094877	3.06079022929983	BN1106_s9884B000031	LN636901	9884	9105	9689	+	G7YWH5;G7YWH1			Putative uncharacterized protein	1
augustus_masked-scaffold998-abinit-gene-0.19	0.0200072744613067	0.039891179816129	-0.101087452631321	-2.98811715946512	-6.40294436516531	BN1106_s998B000177	LN628015	998	124619	156987	+	G7YT03;G3W9Q1;I3ND49;F6RQU5;A2D5D9	GO:0005634;GO:0043565;GO:0003700;GO:0007275;GO:0000976	IPR017970;IPR001356;IPR009057;IPR003654;IPR000047	ALX4;Uncharacterized protein;Homeobox protein aristaless-like 4	10
maker-scaffold1-est_gff_TopHat-gene-0.2	-0.116879920371208	0.375383094359933	0.191774399015497	-2.39481961864653	-4.02393474560381	BN1106_s1B000543	LN627018	1	502302	503675	+	no_uniprot	no_go	no_ipr	uncharacterised	12
maker-scaffold10-augustus-gene-0.52	-0.668205022399764	-0.24087264588464	0.513682486111341	5.61763609840226	3.75924722103231	BN1106_s10B000518	LN627027	10	93922	192009	+	G7YMZ1;B0WB21;D6WM41;E3WM85;H9J0K7	GO:0016459;GO:0005524;GO:0003774	IPR019749;IPR014352;IPR019748;IPR000299;IPR018979;IPR000048;IPR001609;IPR000857;IPR027417;IPR011993;IPR001452	Myosin-VIIa;Putative uncharacterized protein;Uncharacterized protein;Myosin VII	1
maker-scaffold10-exonerate_est2genome-gene-0.20	0	0	0	4.37489103694724	3.73023334635821	BN1106_s10B000543	LN627027	10	352751	353165	+	no_uniprot	no_go	no_ipr	uncharacterised	1
maker-scaffold10-exonerate_est2genome-gene-0.6	0.218947928143088	-0.159185703961485	-0.3741036646573	-4.43363098921169	1.22173770712321	BN1106_s10B000554	LN627027	10	68798	69064	+	no_uniprot	no_go	no_ipr	uncharacterised	11
maker-scaffold100-augustus-gene-0.29	-0.272185147204844	-0.0832053886977686	0.0968694108117987	4.04705177751517	2.27535436889593	BN1106_s100B000379	LN627117	100	253286	326504	+	G7YE07;G4V6F0			Putative uncharacterized protein;Uncharacterized protein	1
maker-scaffold1000-exonerate_est2genome-gene-0.1	0.393482929330776	0.671960220708163	-0.950911371536028	0.0146849555914557	-4.58082855462974	BN1106_s1000B000628	LN628017	1000	45909	46328	+	no_uniprot	no_go	no_ipr	uncharacterised	12
maker-scaffold1000-exonerate_est2genome-gene-0.8	0.418143994072599	0.363777626995123	0.611072319249104	3.84167380206138	-3.58336613117634	BN1106_s1000B000645	LN628017	1000	175826	176102	+	no_uniprot	no_go	no_ipr	uncharacterised	9
maker-scaffold1002-augustus-gene-0.29	0	1.55787710343208	0	8.16080151784758	7.1879497414353	BN1106_s1002B000235	LN628019	1002	201312	216423	+	G4VA00;G7YSD3;K1PG94;T0QVB7;K1R7U8	GO:0005634;GO:0043565;GO:0003700	IPR001356;IPR008422;IPR009057	Irx-related;Pre-B-cell leukemia transcription factor 1;Pre-B-cell leukemia transcription factor 4;Uncharacterized protein	3
maker-scaffold1002-augustus-gene-0.31	0.279231464388339	1.64561303840505	3.102684904316	3.25186309096559	1.53943966883305	BN1106_s1002B000237	LN628019	1002	235569	248016	-	H2KUJ3;C4QKW6;C4N149;Q86FI7;N6U4E3	GO:0004181;GO:0008270;GO:0006508	IPR000834;IPR003146;IPR009020	Putative uncharacterized protein;Subfamily M14A unassigned peptidase (M14 family);Carboxypeptidase O;Uncharacterized protein;Clone ZZD489 mRNA sequence	1
maker-scaffold1002-est_gff_Cufflinks-est_gff_TopHat-gene-0.9	-0.279721405649536	2.20317949813903	2.24063319470871	3.63029108578749	-2.98456352506975	BN1106_s1002B000238	LN628019	1002	224522	230452	+	no_uniprot	no_go	no_ipr	uncharacterised	9
maker-scaffold1002-exonerate_est2genome-gene-0.15	-1.3073560574035	1.19814024848391	0.160589093080461	3.06753497954374	1.75343417189633	BN1106_s1002B000251	LN628019	1002	83713	87209	-	no_uniprot	no_go	no_ipr	uncharacterised	1
maker-scaffold10037-augustus-gene-0.3	-0.0094185952817778	0.798858833671837	0.270326635055055	2.54678869914664	4.50737177274729	BN1106_s10037B000010	LN637054	10037	994	9455	-	G4V5Q3;G7YF58;Q7ZXT1;F7A677;K7EBP3	GO:0005524;GO:0003677;GO:0004386;GO:0005852;GO:0003743	IPR014001;IPR001650;IPR027417;IPR000330;IPR027512;IPR000717	Uncharacterized protein;Putative uncharacterized protein;Translation initiation factor 3 subunit A;LOC398513 protein	1
maker-scaffold1004-exonerate_est2genome-gene-0.11	-0.0672813460267179	-0.946151392336073	-0.0283539878346026	3.24691281956999	-3.0807063889463	BN1106_s1004B000213	LN628021	1004	94839	95176	-	no_uniprot	no_go	no_ipr	uncharacterised	9
maker-scaffold10041-exonerate_est2genome-gene-0.2	0.0179187549038584	0.194276541649629	0.527158420256425	-4.7551130627174	-4.7551130627174	BN1106_s10041B000019	LN637058	10041	29424	31022	+	no_uniprot	no_go	no_ipr	uncharacterised	10
maker-scaffold10041-exonerate_est2genome-gene-0.4	-0.497406563547038	0.27345346484128	0.18866216277943	-5.01735494095609	-5.01735494095609	BN1106_s10041B000021	LN637058	10041	29352	29611	-	no_uniprot	no_go	no_ipr	uncharacterised	10
maker-scaffold10068-est_gff_Cufflinks-exonerate_est2genome-gene-0.1	-1.31107992019719	2.9635673386914	2.22428249449774	3.06381111675005	5.90715261415713	BN1106_s10068B000004	LN637085	10068	10180	12415	+	no_uniprot	no_go	no_ipr	uncharacterised	1
maker-scaffold10068-est_gff_TopHat-gene-0.0	-1.30909117710717	0.824601987713812	1.10206820336544	1.71657827389651	5.83164224187938	BN1106_s10068B000005	LN637085	10068	116	783	+	no_uniprot	no_go	no_ipr	uncharacterised	1
maker-scaffold10068-est_gff_TopHat-gene-0.2	-1.29984823831568	0.24424083250257	0.166377591239062	2.11497896738451	5.56415118587899	BN1106_s10068B000006	LN637085	10068	112	751	-	no_uniprot	no_go	no_ipr	uncharacterised	1
maker-scaffold1008-augustus-gene-0.11	0.25236067992422	0.0289649746809886	0.0510606086646668	6.77767725014147	4.59454930031049	BN1106_s1008B000098	LN628025	1008	97976	126352	-	G7YFU6	GO:0005509	IPR011992;IPR002048	EF-hand calcium-binding domain-containing protein 6	1
maker-scaffold1008-est_gff_TopHat-gene-0.2	-1.30415534960119	0.825157134910285	1.11019205395539	7.20733687957496	4.88875099932412	BN1106_s1008B000099	LN628025	1008	98250	103760	+	no_uniprot	no_go	no_ipr	uncharacterised	1
maker-scaffold10080-est_gff_Cufflinks-gene-0.0	-1.01733180106593	-0.880752286634145	0.220363323604079	3.14074500130291	1.05229895031617	BN1106_s10080B000028	LN637097	10080	3632	8345	-	no_uniprot	no_go	no_ipr	uncharacterised	1
maker-scaffold1009-est_gff_TopHat-gene-0.2	-0.0519188741356462	0.00185627343937789	-0.554207749802659	-0.915442252399195	-3.24582521207448	BN1106_s1009B000162	LN628026	1009	64465	64800	+	no_uniprot	no_go	no_ipr	uncharacterised	12
maker-scaffold1010-est_gff_TopHat-gene-0.7	-1.60246338795887	-0.344878504063228	-0.403299867450649	3.59803752058312	2.85501790251833	BN1106_s1010B000170	LN628027	1010	102470	106226	+	no_uniprot	no_go	no_ipr	uncharacterised	1
maker-scaffold10114-est_gff_Cufflinks-est_gff_TopHat-gene-0.1	-0.409455078830156	-0.556540056354637	-0.792508265368904	-1.5719416956732	-3.8708979113703	BN1106_s10114B000037	LN637131	10114	6046	21807	+	no_uniprot	no_go	no_ipr	uncharacterised	12
maker-scaffold10114-est_gff_TopHat-gene-0.5	-0.654179368265741	-0.310685346679538	-1.40555543794914	-0.445839827414444	-6.22821360024399	BN1106_s10114B000038	LN637131	10114	19418	25837	-	no_uniprot	no_go	no_ipr	uncharacterised	12
maker-scaffold1013-augustus-gene-0.32	0.141877533001043	0.113922467997786	-1.01036173998049	-1.32434957678887	-3.16466616143274	BN1106_s1013B000370	LN628030	1013	31196	81636	-	G4VME5;G4VME4;D6WEX3;R7UM99;H3BAV8	GO:0005874;GO:0000226	IPR000435	Putative uncharacterized protein;Putative tektin;Uncharacterized protein	12
maker-scaffold1013-est_gff_Cufflinks-est_gff_TopHat-gene-0.15	-0.154347599984895	0.844331523948254	-0.0672325476129938	-3.865945899533	-3.18506266536101	BN1106_s1013B000371	LN628030	1013	23743	28645	-	Q7RTK8;I3KXH3;F6XJL5	GO:0003723;GO:0003964;GO:0006278	IPR000477	Uncharacterized protein;Reverse transcriptase	11
maker-scaffold1013-est_gff_Cufflinks-gene-0.1	-0.327850498556245	0.347751929497832	-1.14513331017823	-6.08068381430374	-6.08068381430374	BN1106_s1013B000372	LN628030	1013	22395	24242	+	no_uniprot	no_go	no_ipr	uncharacterised	10
maker-scaffold1013-est_gff_Cufflinks-gene-0.3	0.135489417501474	0.125857524395718	-1.03038978802601	-1.25911713498123	-3.28183815215363	BN1106_s1013B000373	LN628030	1013	30372	31878	+	no_uniprot	no_go	no_ipr	uncharacterised	12
maker-scaffold1013-est_gff_TopHat-gene-0.2	-0.203512080807812	0.22289837306981	-0.575536000410963	-5.47285185887539	-5.47285185887539	BN1106_s1013B000375	LN628030	1013	25475	28114	+	no_uniprot	no_go	no_ipr	uncharacterised	10
maker-scaffold1013-exonerate_est2genome-gene-0.7	-0.584539828020176	-1.01303214776767	-0.543711473819627	3.54904218898707	2.53098942436739	BN1106_s1013B000386	LN628030	1013	121518	122108	+	no_uniprot	no_go	no_ipr	uncharacterised	1
maker-scaffold10139-augustus-gene-0.8	0.0523839169531106	-0.288831573258956	-0.840344494501708	-4.64116312089239	-3.35202379903888	BN1106_s10139B000014	LN637156	10139	10277	13260	+	B9VXS2;A8W638;B9VXS1;A8W7J0;Q95VA7	GO:0008234;GO:0006508	IPR025661;IPR000169;IPR025660;IPR013128;IPR000668;IPR013201	Cathepsin L;Procathepsin L;Cathepsin 2L;Cathepsin 1L	11
maker-scaffold10139-est_gff_TopHat-gene-0.4	0.0591613362801588	-0.333034126864708	-1.27665642200001	-5.7198769033988	-3.22600958674318	BN1106_s10139B000018	LN637156	10139	10957	11392	-	no_uniprot	no_go	no_ipr	uncharacterised	10
maker-scaffold10139-est_gff_TopHat-gene-0.5	0.150851478811697	-0.227287728731588	-0.354738952282873	-5.19376966313576	-2.9976977305803	BN1106_s10139B000019	LN637156	10139	10303	10856	-	no_uniprot	no_go	no_ipr	uncharacterised	11
maker-scaffold10140-est_gff_Cufflinks-gene-0.0	-0.0173973378847734	-0.439569248264595	-2.1027886972718	0.854877511070947	-6.44585765791436	BN1106_s10140B000002	LN637157	10140	5613	7970	+	no_uniprot	no_go	no_ipr	uncharacterised	9
maker-scaffold10154-est_gff_TopHat-gene-0.0	0.205300633246662	0.0584765461580616	-0.878661088361001	-3.57188112173233	2.38794809401798	BN1106_s10154B000008	LN637171	10154	7859	8268	+	no_uniprot	no_go	no_ipr	uncharacterised	4
maker-scaffold1018-augustus-gene-0.9	0.120008621640086	-0.809808039102077	1.04159986100031	2.9194687103916	4.83540918718333	BN1106_s1018B000175	LN628035	1018	9684	41329	+	G7YTL3;E9HBU7;G3TBR7;F1QWV7;E0AE56	GO:0016021;GO:0005509;GO:0006898;GO:0070293;GO:0016324;GO:0031526;GO:0005905;GO:0030139;GO:0005783;GO:0005768;GO:0005794;GO:0008283;GO:0030900;GO:0006766	IPR011042;IPR026823;IPR000742;IPR001881;IPR013032;IPR000152;IPR018097;IPR009030;IPR023415;IPR000033;IPR002172;IPR019825	Low-density lipoprotein receptor-related protein 2;Putative uncharacterized protein;Uncharacterized protein;Very low-density lipoprotein receptor	1
maker-scaffold1018-est_gff_Cufflinks-gene-0.2	-0.48304892519954	1.00724814850106	-1.0582237670443	-0.531017169086626	-5.02229142752299	BN1106_s1018B000178	LN628035	1018	126572	129533	+	no_uniprot	no_go	no_ipr	uncharacterised	12
maker-scaffold1018-est_gff_TopHat-gene-0.4	0.200032829998761	-1.30681627217104	1.58547990678802	3.46933453819333	5.49129641309899	BN1106_s1018B000180	LN628035	1018	20123	21919	-	no_uniprot	no_go	no_ipr	uncharacterised	1
maker-scaffold10183-exonerate_est2genome-gene-0.1	-0.0538633032862315	-1.0316042363277	-2.96411245942206	-1.24648847640691	-6.36846396838161	BN1106_s10183B000021	LN637200	10183	13238	14037	-	no_uniprot	no_go	no_ipr	uncharacterised	12
maker-scaffold10188-est_gff_Cufflinks-est_gff_TopHat-gene-0.0	-0.298812515360941	-0.24657953287279	-2.77424533800464	-3.9864645806827	-1.55364667630773	BN1106_s10188B000018	LN637205	10188	3915	18539	-	no_uniprot	no_go	no_ipr	uncharacterised	11
maker-scaffold1019-est_gff_TopHat-gene-0.1	-0.129495062530498	1.27553977377429	1.11895886805581	4.32879124987892	1.79535945189133	BN1106_s1019B000205	LN628036	1019	40545	52783	+	no_uniprot	no_go	no_ipr	uncharacterised	1
maker-scaffold1019-est_gff_TopHat-gene-0.2	-0.725085686310083	1.35937301373527	1.64608050916054	3.64934929233672	2.69855922602252	BN1106_s1019B000208	LN628036	1019	52897	67311	+	no_uniprot	no_go	no_ipr	uncharacterised	1
maker-scaffold102-augustus-gene-0.37	-0.745732511717321	-2.87651357086548	-5.38177990340056	0.834823798688619	-2.32098967410073	BN1106_s102B000380	LN627119	102	60968	64178	+	no_uniprot	no_go	no_ipr	uncharacterised	7
maker-scaffold102-est_gff_Cufflinks-exonerate_est2genome-est_gff_TopHat-gene-0.13	-0.429368644538036	0.0812734279353986	0.27963322643151	2.48596019926715	3.55690858853874	BN1106_s102B000384	LN627119	102	359754	381426	+	F6Q639;G9L377;G1MJ59;M3YCB8;S9YBE1	GO:0030991;GO:0060271;GO:0035721		Uncharacterized protein;Intraflagellar transport protein 43 isoform 1-like protein	1
maker-scaffold10200-est_gff_TopHat-gene-0.0	0.322549697369228	0.702682839839845	0.755152250569358	1.17510956377155	3.3492036317091	BN1106_s10200B000028	LN637217	10200	897	1094	-	no_uniprot	no_go	no_ipr	uncharacterised	4
maker-scaffold10224-est_gff_Cufflinks-gene-0.1	0.190896067217382	0.914767720058691	3.26294654294746	3.07882608432118	1.50770861732092	BN1106_s10224B000017	LN637241	10224	4080	11611	-	G7YLG0;H3IYW1;G7YIJ5;G7YVL4;G4M0N9	GO:0003676;GO:0015074;GO:0004190;GO:0003723;GO:0003964;GO:0006508;GO:0006278	IPR027417;IPR001452;IPR001584;IPR012337;IPR001969;IPR018061;IPR001995;IPR021109;IPR000477;IPR015416	Maguk P55 subfamily member 2,6, putative;Pro-Pol polyprotein;Uncharacterized protein	1
maker-scaffold10240-est_gff_Cufflinks-est_gff_TopHat-gene-0.1	-0.391100165385975	-0.707272632793721	0.108332518981282	0.301915970572832	-3.9641568286182	BN1106_s10240B000014	LN637257	10240	6136	9554	-	no_uniprot	no_go	no_ipr	uncharacterised	12
maker-scaffold1025-augustus-gene-0.23	0.241670566716724	1.21446564150301	3.67503674097434	3.56621937680248	3.34212813765356	BN1106_s1025B000066	LN628042	1025	6298	23765	+	G4VHP9;Q5DB96;C3XR13;G3R1K8;G7YPK0	GO:0004563;GO:0005975;ENSGGOT00000009338;GO:0001669;GO:0005764;GO:0016020;GO:0043615;GO:0006874;GO:0044267;GO:0006689;GO:0030203;GO:0019915;GO:0007626;GO:0007040;GO:0008049;GO:0042552;GO:0050885;GO:0009313;GO:0048477;GO:0007341;GO:0008654;GO:0045944;GO:0008360;GO:0007605;GO:0001501;Unreviewed	IPR025705;IPR015883;IPR013781;IPR017853	Putative uncharacterized protein;Uncharacterized protein;Hexosaminidase	1
maker-scaffold1025-est_gff_TopHat-gene-0.3	0.839678803512813	1.29461718098364	2.59895536937205	-4.13765942332032	2.90137617320709	BN1106_s1025B000071	LN628042	1025	77089	77766	+	no_uniprot	no_go	no_ipr	uncharacterised	5
maker-scaffold1025-exonerate_est2genome-gene-0.18	-0.499720926144915	-0.431830011403411	0.0199584657043683	3.73453945456385	-0.363426026094126	BN1106_s1025B000074	LN628042	1025	162390	163275	-	no_uniprot	no_go	no_ipr	uncharacterised	9
maker-scaffold1026-est_gff_Cufflinks-gene-0.32	0.228099421135148	0.283498281532214	-1.85626270610183	3.79732426456553	1.87397064025637	BN1106_s1026B000555	LN628043	1026	185313	187925	-	no_uniprot	no_go	no_ipr	uncharacterised	1
maker-scaffold10266-augustus-gene-0.6	-0.241648549454581	-0.0944064019211535	1.13956976898932	-3.77378108911261	-6.79945054011628	BN1106_s10266B000006	LN637283	10266	121	3949	-	R4FN16;Q5BY19;Q5DFP6;T1JRZ4;G4LWH7	GO:0004531;GO:0006259	IPR004947	Deoxyribonuclease II-related;Putative uncharacterized protein;SJCHGC00967 protein;Putative deoxyribonuclease ii;Uncharacterized protein	10
maker-scaffold10266-est_gff_Cufflinks-est_gff_TopHat-gene-0.0	-0.128828434368396	-0.027697614811796	0.70511539784018	-3.58082380603483	-7.49323653571571	BN1106_s10266B000007	LN637283	10266	117	5890	+	G7YJ68;G7YGI3;G7YVA5;G7YGF1;G7YLU4		IPR005135	Uncharacterized protein;Putative uncharacterized protein	10
maker-scaffold10278-est_gff_Cufflinks-est_gff_TopHat-gene-0.0	0.00871834149356232	0.950997102779487	3.94430442459464	-0.0798170076660618	-1.13358112172381	BN1106_s10278B000009	LN637295	10278	10404	12555	-	Q0ZNJ0;Q4KSL8;Q24939	GO:0006629	IPR011001;IPR008139;IPR007856	Secreted saposin-like protein SAP-3;FHAP protein;SAP-1	8
maker-scaffold103-est_gff_Cufflinks-est_gff_TopHat-gene-0.47	0.238323467601784	0.0469464872952035	-2.11638366050229	-3.4886155706122	-7.58001225899231	BN1106_s103B000729	LN627120	103	465648	493997	-	G7YKX9;C1LHJ1;G4VKE1	GO:0016021	IPR018499;IPR008952	Hypotheticial protein;Putative uncharacterized protein;Uncharacterized protein	10
maker-scaffold1030-est_gff_Cufflinks-exonerate_est2genome-est_gff_TopHat-gene-0.2	0.880242621940948	1.78340301450646	2.63261044110225	8.40832557133631	6.1014976961838	BN1106_s1030B000277	LN628047	1030	20912	38786	+	G7YXJ1;Q5DGC4;G4V5G8		IPR009360;IPR011008;IPR010753	Putative uncharacterized protein;SJCHGC02082 protein;Uncharacterized protein	3
maker-scaffold1031-est_gff_Cufflinks-gene-0.5	-0.924548742678548	-1.8085236144041	-3.34969117784196	2.92396004233999	2.06546919297448	BN1106_s1031B000082	LN628048	1031	100894	102462	-	no_uniprot	no_go	no_ipr	uncharacterised	7
maker-scaffold10326-augustus-gene-0.6	0.268452781649486	0.878170957385818	3.58516444091878	8.15151643315039	7.90819439813731	BN1106_s10326B000017	LN637343	10326	8503	9258	-	Q0ZNJ0		IPR011001;IPR008139	Secreted saposin-like protein SAP-3	2
maker-scaffold10326-est_gff_TopHat-gene-0.0	-0.192611969115022	0.371795220975711	3.28795084180843	7.73934871899467	7.52291073836663	BN1106_s10326B000018	LN637343	10326	9058	10386	+	no_uniprot	no_go	no_ipr	uncharacterised	2
maker-scaffold10326-est_gff_TopHat-gene-0.2	2.44782166684188	3.29520538943822	2.84277002093848	8.36751179479099	5.09837348386326	BN1106_s10326B000019	LN637343	10326	6901	7600	-	no_uniprot	no_go	no_ipr	uncharacterised	2
maker-scaffold10328-augustus-gene-0.1	1.04325241507831	0.290747104526936	1.1849222555316	5.37500097121024	3.57217380138861	BN1106_s10328B000012	LN637345	10328	6360	10230	+	H2KU21;G4VTP4		IPR010736	Uncharacterized protein;Putative uncharacterized protein	1
maker-scaffold1033-est_gff_Cufflinks-est_gff_TopHat-gene-0.2	-0.0553503271230529	-0.0598952796661774	-1.62716464923133	-2.50471708198183	-3.81881788962924	BN1106_s1033B000118	LN628050	1033	95532	114748	+	no_uniprot	no_go	no_ipr	uncharacterised	12
maker-scaffold10332-augustus-gene-0.6	-0.100430695581741	0.445862431694758	2.57722192441708	8.13687711313751	8.43492036082905	BN1106_s10332B000011	LN637349	10332	7919	10539	+	B9UN46;B9UN47;Q6R018;H6WYY7;E3UTT5	GO:0008234;GO:0006508	IPR025661;IPR000169;IPR025660;IPR013128;IPR000668;IPR013201	Cathepsin L1D;Cathepsin L-like proteinase;Cathepsin L1;Cathepsin L protein	2
maker-scaffold10332-est_gff_TopHat-gene-0.3	0.2680306199873	0.992135595593975	2.82634484742941	9.10052832534199	8.71811090161765	BN1106_s10332B000012	LN637349	10332	9988	10489	-	no_uniprot	no_go	no_ipr	uncharacterised	2
maker-scaffold10332-exonerate_est2genome-gene-0.0	-0.258864280643525	0.773759273377271	3.3074322718529	8.20426193700306	8.92742924161751	BN1106_s10332B000013	LN637349	10332	171	935	+	no_uniprot	no_go	no_ipr	uncharacterised	2
maker-scaffold10347-augustus-gene-0.13	-0.302647089704603	-0.410465010537004	-2.12754552166054	3.55865667087865	-1.29118719271586	BN1106_s10347B000028	LN637364	10347	5120	8604	+	Q86MW7;A5X493;Q86MW8;Q8I7B2;A5X494	GO:0004197;GO:0006508;GO:0050790	IPR000169;IPR025660;IPR013128;IPR000668;IPR012599;IPR025661	Cathepsin B2;Cathepsin B3;Cathepsin B;Pro-cathepsin B2	9
maker-scaffold10347-augustus-gene-0.14	0.0480424942392528	-0.0167551834875539	-1.11022488376445	4.6106214352545	-1.8613663747999	BN1106_s10347B000029	LN637364	10347	9016	12693	+	no_uniprot	no_go	no_ipr	uncharacterised	9
maker-scaffold10347-est_gff_Cufflinks-gene-0.10	-0.19391593154208	-0.788980657291974	-1.35305079939995	1.70697519298242	-5.05430010586481	BN1106_s10347B000031	LN637364	10347	24423	27291	-	no_uniprot	no_go	no_ipr	uncharacterised	9
maker-scaffold10347-est_gff_Cufflinks-gene-0.4	-0.59156233193068	-1.10137670984972	-1.00746540978377	4.21177647605295	0.505551686939073	BN1106_s10347B000032	LN637364	10347	14077	21418	+	G4M1V0;Q8T5G5;Q8MWP9;G4LXE5;Q5C394	GO:0003723;GO:0003964;GO:0006278;GO:0016746	IPR000477;IPR005135;IPR002123	Putative uncharacterized protein;Acyl-CoA:glycerol-3-phosphate acyltransferase;SJCHGC09145 protein;Polyprotein	1
maker-scaffold10347-est_gff_TopHat-gene-0.7	0.414149256914682	0.594704909004022	0.110776885630663	4.50413878694718	-2.97216463338033	BN1106_s10347B000033	LN637364	10347	6208	6862	-	no_uniprot	no_go	no_ipr	uncharacterised	9
maker-scaffold10347-est_gff_TopHat-gene-0.8	0	1.5601890199505	1.46594221745074	6.71481041272851	0	BN1106_s10347B000034	LN637364	10347	11646	12162	-	no_uniprot	no_go	no_ipr	uncharacterised	1
maker-scaffold10358-augustus-gene-0.1	-1.17678358828169	0.884185398497388	1.85893099932208	4.30236824645794	1.46418352754113	BN1106_s10358B000010	LN637375	10358	1720	12215	-	no_uniprot	no_go	no_ipr	uncharacterised	1
maker-scaffold10369-exonerate_est2genome-gene-0.0	0	0	0	6.4587353363792	3.06079022929983	BN1106_s10369B000016	LN637386	10369	5947	6901	+	no_uniprot	no_go	no_ipr	uncharacterised	1
maker-scaffold1039-est_gff_TopHat-gene-0.3	-0.0908757236691091	-1.05774623606269	-3.23324667702551	-0.54183321899985	-1.46818097379012	BN1106_s1039B000511	LN628056	1039	98997	99837	+	no_uniprot	no_go	no_ipr	uncharacterised	7
maker-scaffold1039-exonerate_est2genome-gene-0.5	0.641813210098015	0.6932381763237	0.392223149833658	4.07661172562623	2.16174335563077	BN1106_s1039B000533	LN628056	1039	123163	123541	+	no_uniprot	no_go	no_ipr	uncharacterised	1
maker-scaffold104-augustus-gene-0.58	-0.0394979719346278	-0.152235696544704	0.704371141210009	3.7005676738605	1.16646102828711	BN1106_s104B000457	LN627121	104	592611	609589	-	H2KUQ7;G4VIR6;T1PEL1;H9KG01;H2LK91	GO:0005581;GO:0005201	IPR008160;IPR000885	Putative collagen alpha-1(I) chain;Collagen alpha-2(I) chain;Uncharacterized protein;Collagen	1
maker-scaffold104-est_gff_TopHat-gene-0.24	-0.316209282871492	-0.131490784950945	0.437103187465828	3.35542643462039	-0.0578496781450344	BN1106_s104B000461	LN627121	104	592377	592713	+	no_uniprot	no_go	no_ipr	uncharacterised	9
maker-scaffold104-est_gff_TopHat-gene-0.26	0.299384341317344	-0.731603031710192	0.317784922561001	4.66895297474346	2.66115782229392	BN1106_s104B000462	LN627121	104	599236	601829	+	no_uniprot	no_go	no_ipr	uncharacterised	1
maker-scaffold104-est_gff_TopHat-gene-0.4	0	0	0	8.56710450383533	6.4800773213151	BN1106_s104B000466	LN627121	104	166849	167267	+	no_uniprot	no_go	no_ipr	uncharacterised	3
maker-scaffold10420-augustus-gene-0.4	0.264356663525689	0.425450743906437	-1.01369270038423	-3.36261387431031	0.58912612393839	BN1106_s10420B000006	LN637437	10420	15088	16388	-	no_uniprot	no_go	no_ipr	uncharacterised	11
maker-scaffold10420-est_gff_TopHat-gene-0.1	0.200201412817691	0.372839245337186	-1.07791487998716	-3.12634549188259	0.361050686550731	BN1106_s10420B000007	LN637437	10420	15264	15633	+	no_uniprot	no_go	no_ipr	uncharacterised	11
maker-scaffold10425-est_gff_Cufflinks-gene-0.2	0.13044245690673	0.217568462862081	-3.11169385049586	-7.45500734669922	-7.45500734669922	BN1106_s10425B000010	LN637442	10425	10695	12716	+	no_uniprot	no_go	no_ipr	uncharacterised	10
maker-scaffold10425-est_gff_TopHat-gene-0.4	0.115879886511362	0.119925131589323	-3.98633048714263	-7.05884423044796	-7.05884423044796	BN1106_s10425B000013	LN637442	10425	11708	12422	-	no_uniprot	no_go	no_ipr	uncharacterised	10
maker-scaffold1043-est_gff_TopHat-gene-0.1	-0.649919153288995	-1.76206788208269	-1.84176034818467	1.07040326009492	3.14389031886271	BN1106_s1043B000214	LN628060	1043	43931	44696	+	no_uniprot	no_go	no_ipr	uncharacterised	7
maker-scaffold1043-est_gff_TopHat-gene-0.11	-0.273174720119702	-0.599682489559427	-0.813425322017283	1.93823893221619	4.25726622542156	BN1106_s1043B000215	LN628060	1043	44599	50507	-	no_uniprot	no_go	no_ipr	uncharacterised	1
maker-scaffold10431-est_gff_TopHat-gene-0.0	-0.0472719057705131	-0.572999074750214	-0.851906045363712	-0.744685847306972	-3.4039478135938	BN1106_s10431B000020	LN637448	10431	11080	11776	-	no_uniprot	no_go	no_ipr	uncharacterised	12
maker-scaffold1044-est_gff_TopHat-gene-0.25	0.446803634070227	0.0329107236781212	-0.429939853913581	3.93707826301713	5.03750705305409	BN1106_s1044B000294	LN628061	1044	150741	151035	-	no_uniprot	no_go	no_ipr	uncharacterised	1
maker-scaffold1045-augustus-gene-0.26	-0.897827188222903	-1.03822650495806	-1.77258077103232	4.87524287491535	3.08039423983922	BN1106_s1045B000179	LN628062	1045	62976	64586	-	no_uniprot	no_go	no_ipr	uncharacterised	1
maker-scaffold1045-exonerate_est2genome-gene-0.3	-0.432676284436187	-0.257306310477908	0.142483911099493	3.45019066117239	2.1453233920524	BN1106_s1045B000197	LN628062	1045	45081	45566	+	no_uniprot	no_go	no_ipr	uncharacterised	1
maker-scaffold1046-augustus-gene-0.14	0.171870777003495	0.801814800299345	-1.83182313759131	3.72923116290541	4.35779133301661	BN1106_s1046B000152	LN628063	1046	16623	44097	+	H2KT19;G4LV93;A3F514;F1Q745;H3AUZ2	GO:0016874;GO:0030163;GO:0004842;GO:0008270;GO:0016567	IPR003769;IPR014719;IPR003126;IPR013993;IPR001841	Ubiquitin ligase E3 alpha-II;Uncharacterized protein;Ubiquitin ligase E3 alpha-related;E3 ubiquitin-protein ligase UBR2	1
maker-scaffold1046-est_gff_TopHat-gene-0.3	-2.4627828530814	-0.319949147939578	0.273062197741304	4.22795958850676	4.69393833303142	BN1106_s1046B000155	LN628063	1046	57463	60229	-	no_uniprot	no_go	no_ipr	uncharacterised	1
maker-scaffold1046-est_gff_TopHat-gene-0.4	-1.06170360946308	-1.64073439728536	-1.6833088162083	3.23709969290045	3.83318592638829	BN1106_s1046B000156	LN628063	1046	66458	69244	-	no_uniprot	no_go	no_ipr	uncharacterised	7
maker-scaffold10472-est_gff_TopHat-gene-0.0	-0.65240139076348	0.0630704084439309	0.0190292887056991	0.159571126547659	-5.45904969226557	BN1106_s10472B000017	LN637489	10472	14483	23365	+	no_uniprot	no_go	no_ipr	uncharacterised	9
maker-scaffold1055-augustus-gene-0.44	-0.168993785420136	0.318757258735694	0.291459164328602	-1.48895224183766	-3.12767867204143	BN1106_s1055B000503	LN628072	1055	337904	348638	+	no_uniprot	no_go	no_ipr	uncharacterised	12
maker-scaffold1055-est_gff_Cufflinks-gene-0.27	0	0	1.46666719180281	6.77256184556989	7.00270043227014	BN1106_s1055B000507	LN628072	1055	371905	378347	-	no_uniprot	no_go	no_ipr	uncharacterised	2
maker-scaffold1055-est_gff_TopHat-gene-0.3	-0.0412551570029134	-0.125963086517137	-0.54684270662905	0.122702419838031	-3.05635420397485	BN1106_s1055B000515	LN628072	1055	69010	69371	+	no_uniprot	no_go	no_ipr	uncharacterised	12
maker-scaffold10551-exonerate_est2genome-gene-0.1	0	0	0	7.63037319015335	0	BN1106_s10551B000014	LN637568	10551	19266	19947	-	no_uniprot	no_go	no_ipr	uncharacterised	1
maker-scaffold1061-est_gff_Cufflinks-gene-0.3	0	2.15114693731819	2.1078894946092	7.02859875580584	3.73023334635821	BN1106_s1061B000226	LN628078	1061	75882	78843	+	no_uniprot	no_go	no_ipr	uncharacterised	2
maker-scaffold1063-est_gff_Cufflinks-est_gff_TopHat-gene-0.6	0	0	0	6.95656171560913	5.2154777702113	BN1106_s1063B000115	LN628080	1063	97910	99114	-	H2KQI9			Uncharacterized protein	3
maker-scaffold1063-est_gff_Cufflinks-gene-0.1	0	0	0	7.14338285340272	4.41131440424146	BN1106_s1063B000116	LN628080	1063	98413	99418	+	no_uniprot	no_go	no_ipr	uncharacterised	1
maker-scaffold10635-est_gff_Cufflinks-est_gff_TopHat-gene-0.1	-0.00840221598254587	0.100360034374534	0.306525926910419	-0.235657002479501	-5.16475371306723	BN1106_s10635B000008	LN637652	10635	13050	18994	+	no_uniprot	no_go	no_ipr	uncharacterised	12
maker-scaffold10637-est_gff_Cufflinks-exonerate_est2genome-est_gff_TopHat-gene-0.0	0.540783479015273	0.856816087432819	0.954069356652482	3.21258372651795	3.20864908119161	BN1106_s10637B000010	LN637654	10637	3004	9246	+	A6Y9U9;A6Y9U8;Q9NFY9;G4LW80;J9FRH7	GO:0004197;GO:0006508	IPR001096	Legumain-1;Legumain-2;Hemoglobinase (C13 family);Hemoglobinase-type cysteine proteinase;Asparaginyl endopeptidase	1
maker-scaffold1068-est_gff_TopHat-gene-0.7	-0.00625990404129873	-0.155840594160624	-2.4268603289959	2.36317640361153	3.2032289555062	BN1106_s1068B000165	LN628085	1068	124769	136049	-	no_uniprot	no_go	no_ipr	uncharacterised	4
maker-scaffold10688-est_gff_Cufflinks-est_gff_TopHat-gene-0.0	-0.0358796827854686	-0.279299660234091	-0.867881240123578	-2.92306167665955	-5.71525251046454	BN1106_s10688B000027	LN637705	10688	127	16575	+	no_uniprot	no_go	no_ipr	uncharacterised	12
maker-scaffold10694-est_gff_Cufflinks-gene-0.0	0.54687553704526	1.33847577960847	0.426948718324006	-4.75064353539022	-4.04607964003569	BN1106_s10694B000012	LN637711	10694	1	1397	+	no_uniprot	no_go	no_ipr	uncharacterised	10
maker-scaffold10694-est_gff_TopHat-gene-0.1	0.282297578021952	1.09360041211688	0.122524709572398	-7.4625439353283	-7.4625439353283	BN1106_s10694B000013	LN637711	10694	451	1291	-	no_uniprot	no_go	no_ipr	uncharacterised	10
maker-scaffold107-est_gff_Cufflinks-est_gff_TopHat-gene-0.7	0	0	0	7.73425618896951	5.84890710546799	BN1106_s107B000178	LN627124	107	236454	243058	+	no_uniprot	no_go	no_ipr	uncharacterised	3
maker-scaffold107-exonerate_est2genome-gene-0.18	0	0	0	7.23932517322898	4.96571409251954	BN1106_s107B000184	LN627124	107	242299	242903	-	no_uniprot	no_go	no_ipr	uncharacterised	3
maker-scaffold1071-est_gff_Cufflinks-gene-0.13	-0.603642283690979	-1.32729354660686	-1.63598232384387	3.09843886222865	1.8179371505704	BN1106_s1071B000112	LN628088	1071	165842	177568	+	no_uniprot	no_go	no_ipr	uncharacterised	1
maker-scaffold10716-est_gff_TopHat-gene-0.0	0.240944983510238	-0.195140597213232	-1.65249663141846	-3.06124064248769	-5.44114763761553	BN1106_s10716B000008	LN637733	10716	9703	10956	+	no_uniprot	no_go	no_ipr	uncharacterised	12
maker-scaffold1073-est_gff_TopHat-gene-0.4	0.142958951379226	-0.531438423145126	-0.961816029562128	0.0384480754158307	-5.42662682126645	BN1106_s1073B000179	LN628090	1073	149187	150361	+	no_uniprot	no_go	no_ipr	uncharacterised	12
maker-scaffold1074-augustus-gene-0.22	-0.0225631282013543	-0.210178427528721	-1.35534170841484	-3.75449400576242	-4.49942355057701	BN1106_s1074B000188	LN628091	1074	352298	356085	+	no_uniprot	no_go	no_ipr	uncharacterised	10
maker-scaffold1074-est_gff_TopHat-gene-0.14	0.0337177037678886	-0.152788111079322	-1.29571446510347	-4.18479387586221	-4.48785649877955	BN1106_s1074B000195	LN628091	1074	353928	354350	-	no_uniprot	no_go	no_ipr	uncharacterised	10
maker-scaffold1074-exonerate_est2genome-gene-0.13	-1.33106962234279	0.98717113343125	1.61246918676518	6.01175619084707	4.22028729494516	BN1106_s1074B000200	LN628091	1074	317726	319221	-	no_uniprot	no_go	no_ipr	uncharacterised	1
maker-scaffold1074-exonerate_est2genome-gene-0.15	-0.0817771249725672	-0.207064616602804	-1.31498924244348	-3.34017455469252	-4.88537983365477	BN1106_s1074B000201	LN628091	1074	355716	356505	-	no_uniprot	no_go	no_ipr	uncharacterised	12
maker-scaffold10757-est_gff_Cufflinks-gene-0.0	0.275248280651658	0.101051467900096	-0.925226673207538	-5.71030622263027	-5.71030622263027	BN1106_s10757B000008	LN637774	10757	15458	17396	+	no_uniprot	no_go	no_ipr	uncharacterised	10
maker-scaffold1076-augustus-gene-0.86	0.216433572865022	-1.85572645919651	-1.85572645919651	8.01644101799463	5.88490280107389	BN1106_s1076B000668	LN628093	1076	74120	80692	-	H2KTP4;H2KSY2;H2KTP5			Uncharacterized protein;Putative uncharacterized protein	1
maker-scaffold1076-augustus-gene-0.87	0.0739234277824039	-0.482792928817283	-0.933457270941187	6.68960300661867	4.25621156196416	BN1106_s1076B000669	LN628093	1076	107955	126574	-	H2KSY2;H2KTP4;H2KTP5			Uncharacterized protein;Putative uncharacterized protein	1
maker-scaffold1076-est_gff_TopHat-gene-0.19	0.194927520838404	0.0330372195718063	-0.903598872767329	-3.1187733159246	-2.05089804181463	BN1106_s1076B000677	LN628093	1076	449383	450197	+	no_uniprot	no_go	no_ipr	uncharacterised	11
maker-scaffold1076-est_gff_TopHat-gene-0.45	0.185536437424633	0.0192483215280888	-0.878275559476466	-3.17438879255717	-2.02860857090375	BN1106_s1076B000681	LN628093	1076	449200	450107	-	no_uniprot	no_go	no_ipr	uncharacterised	11
maker-scaffold1076-est_gff_TopHat-gene-0.52	-0.691337582218056	-0.314208768569165	-2.16521815694838	-2.1955490989794	-5.22121854998307	BN1106_s1076B000684	LN628093	1076	558666	559112	-	no_uniprot	no_go	no_ipr	uncharacterised	12
maker-scaffold10769-est_gff_Cufflinks-gene-0.3	-0.405532200809638	1.22295973754315	0.995270303463737	4.97583243882212	3.2373908947329	BN1106_s10769B000016	LN637786	10769	18033	20063	-	no_uniprot	no_go	no_ipr	uncharacterised	1
maker-scaffold1078-augustus-gene-0.28	-0.0460407040766455	-0.17037501437869	-1.40386069404944	2.43576092766797	4.32268308924668	BN1106_s1078B000236	LN628095	1078	161434	184173	-	G7YPM7	GO:0003676;GO:0016779;GO:0008270	IPR002934;IPR002058;IPR015880;IPR001878	Terminal uridylyltransferase 7	1
maker-scaffold1078-est_gff_TopHat-gene-0.6	-3.41377486043525	-0.654778713664669	-1.93961913214384	2.50927198209719	4.32685439983515	BN1106_s1078B000237	LN628095	1078	148550	150946	+	no_uniprot	no_go	no_ipr	uncharacterised	4
maker-scaffold1078-est_gff_TopHat-gene-0.7	0.246142954301529	-0.910686819664186	-0.985574124066463	3.29420231733163	4.83265903746837	BN1106_s1078B000238	LN628095	1078	145058	148536	+	no_uniprot	no_go	no_ipr	uncharacterised	1
maker-scaffold1078-est_gff_TopHat-gene-0.8	-0.710856048741135	-0.653684980350423	-0.143683259006494	3.72138034110279	5.64781198597408	BN1106_s1078B000239	LN628095	1078	151087	152126	+	no_uniprot	no_go	no_ipr	uncharacterised	1
maker-scaffold1079-augustus-gene-0.60	0.535400762329093	0.544162391665902	1.43107379313848	-0.0464439572461064	3.54746763688277	BN1106_s1079B000449	LN628096	1079	465232	478422	-	Q5C240;G7Y8H2;C4Q6M8;J9JN10;G7Y8H1	GO:0003993;GO:0046872	IPR004843;IPR008963;IPR015914;IPR025733	Acid phosphatase-related;Iron/zinc purple acid phosphatase-like protein;Uncharacterized protein;Putative uncharacterized protein	4
maker-scaffold1079-est_gff_TopHat-gene-0.16	0.318334783009801	-4.2468886385374	-0.0933664938695404	3.64939172415049	0.385138522628493	BN1106_s1079B000451	LN628096	1079	456274	456632	+	no_uniprot	no_go	no_ipr	uncharacterised	7
maker-scaffold1079-est_gff_TopHat-gene-0.18	0.490772434972696	0.447667166736558	1.40667105214334	-0.221312742361647	3.43355158883418	BN1106_s1079B000453	LN628096	1079	465491	471697	+	no_uniprot	no_go	no_ipr	uncharacterised	4
maker-scaffold1079-est_gff_TopHat-gene-0.19	0.392323996493097	0.431694891378784	1.5510017690926	-0.194534326852855	3.60534515972632	BN1106_s1079B000454	LN628096	1079	478226	498857	+	no_uniprot	no_go	no_ipr	uncharacterised	4
maker-scaffold10790-exonerate_est2genome-gene-0.0	-0.175463013219227	-0.521545520698924	-0.439556557952665	0.935007890676031	-5.66661936406681	BN1106_s10790B000007	LN637807	10790	42	294	+	no_uniprot	no_go	no_ipr	uncharacterised	9
maker-scaffold1080-est_gff_Cufflinks-exonerate_est2genome-est_gff_TopHat-gene-0.1	-1.34683334068889	-0.71034201129369	-2.8482896454565	6.30152994552081	7.57125747767636	BN1106_s1080B000065	LN628097	1080	68226	81321	-	no_uniprot	no_go	no_ipr	uncharacterised	3
maker-scaffold1080-est_gff_TopHat-gene-0.0	-0.354971593219911	0.281476173177225	-1.85445940699887	6.69000697723961	8.46759240789541	BN1106_s1080B000066	LN628097	1080	69236	71418	+	no_uniprot	no_go	no_ipr	uncharacterised	3
maker-scaffold1081-augustus-gene-0.10	0.294179943913155	0.252153874479172	0.5501338837666	1.36993537148973	3.04318645754071	BN1106_s1081B000242	LN628098	1081	106964	110819	-	Q06A71;K7Z2A9;Q8ISK1;H2KVT7;A1BNE5	GO:0004364;GO:0016853;GO:0016740	IPR010987;IPR004045;IPR004046;IPR012336	Glutathione transferase;Prostaglandin-H2 D-isomerase;Glutathione S-transferase sigma class;Glutathione transferase sigma class;Glutathione S-transferase	1
maker-scaffold1081-est_gff_TopHat-gene-0.4	0.281715722331002	0.252776350906798	0.542781420715931	1.28750126650081	3.0441698575343	BN1106_s1081B000245	LN628098	1081	109779	110570	+	no_uniprot	no_go	no_ipr	uncharacterised	1
maker-scaffold1081-est_gff_TopHat-gene-0.5	-0.695449187143385	-0.647477305360781	-0.179226978750023	4.04808783842399	3.94352877439492	BN1106_s1081B000246	LN628098	1081	111593	125923	+	no_uniprot	no_go	no_ipr	uncharacterised	1
maker-scaffold10815-est_gff_Cufflinks-est_gff_TopHat-gene-0.2	0.0604424936772414	-0.133915452990943	-0.74676532324748	-2.08715925879413	-6.3303157897429	BN1106_s10815B000006	LN637832	10815	1828	4719	-	G7Y947;G4VIE5	GO:0007155	IPR000421;IPR008979	Putative uncharacterized protein;Uncharacterized protein	12
maker-scaffold10815-est_gff_TopHat-gene-0.0	0.417385730512024	0.35329193422946	-0.219361895035954	-4.52339216971931	-4.52339216971931	BN1106_s10815B000007	LN637832	10815	3087	3788	+	no_uniprot	no_go	no_ipr	uncharacterised	10
maker-scaffold10840-exonerate_est2genome-gene-0.3	-0.155192795378936	-0.409047682869646	-1.16903550674161	-0.459324354283714	-4.83421539123095	BN1106_s10840B000011	LN637857	10840	18704	19662	-	no_uniprot	no_go	no_ipr	uncharacterised	12
maker-scaffold1085-est_gff_Cufflinks-est_gff_TopHat-gene-0.3	-0.922915269193686	-2.15186962948517	-1.44627913833834	-0.686286443817753	-3.59970249091671	BN1106_s1085B000090	LN628102	1085	50950	53199	+	no_uniprot	no_go	no_ipr	uncharacterised	9
maker-scaffold10890-augustus-gene-0.7	-0.0135095286709683	0.00957185228278856	0.168668393514981	-2.81863130406897	-5.28882439100715	BN1106_s10890B000012	LN637907	10890	1105	3347	-	H2KV48;G7YRC3;G7Y401;G7YMU5;G7YCV9	GO:0005576;GO:0005840;GO:0019843;GO:0003735;GO:0006412	IPR001283;IPR014044;IPR018244;IPR002413;IPR000529;IPR014717	Peptidase inhibitor 16;GLIPR1-like protein 1;Cysteine-rich secretory protein LCCL domain-containing 2	10
maker-scaffold10890-est_gff_TopHat-gene-0.0	-0.0300983297006319	-0.03264893697534	-0.0382596441057075	-2.01518138837911	-4.40306575260598	BN1106_s10890B000013	LN637907	10890	452	1164	+	no_uniprot	no_go	no_ipr	uncharacterised	12
maker-scaffold10890-est_gff_TopHat-gene-0.3	0.222541729728036	0.686910528027648	0.883231208275463	-0.87610910601556	-7.27143377079854	BN1106_s10890B000014	LN637907	10890	1645	2443	+	no_uniprot	no_go	no_ipr	uncharacterised	12
maker-scaffold10890-est_gff_TopHat-gene-0.4	0.00564836766070975	-0.0412685249083022	0.23990346594628	-3.06684591214436	-5.2307348840612	BN1106_s10890B000015	LN637907	10890	3028	3194	+	no_uniprot	no_go	no_ipr	uncharacterised	10
maker-scaffold10908-exonerate_est2genome-gene-0.2	-0.24797675189183	-0.439485695346056	-2.02088486726313	-2.2015288334035	-3.5156296410509	BN1106_s10908B000024	LN637925	10908	2296	2629	-	no_uniprot	no_go	no_ipr	uncharacterised	12
maker-scaffold1091-est_gff_TopHat-gene-0.7	-0.184400974816736	0.406392944612426	4.08784408696588	4.51570430898235	1.77151651290115	BN1106_s1091B000127	LN628108	1091	120638	123736	-	no_uniprot	no_go	no_ipr	uncharacterised	1
maker-scaffold1092-augustus-gene-0.26	-0.464661318673929	-0.715325653963948	0.151422253359241	4.94901223470058	2.37924870518357	BN1106_s1092B000156	LN628109	1092	124963	136428	+	G7YBY3;G7YRX8;G7Y7D2;G7YDQ3;G7YBK2			Uncharacterized protein;Putative uncharacterized protein	1
maker-scaffold10927-est_gff_Cufflinks-est_gff_TopHat-gene-0.0	0.362569271212847	-0.273607763523867	-0.705320487470935	-0.891832065966467	-4.80424479564735	BN1106_s10927B000022	LN637944	10927	7	8099	+	no_uniprot	no_go	no_ipr	uncharacterised	12
maker-scaffold1093-augustus-gene-0.18	0.0683112756521069	-0.046057426224781	1.39259752008293	3.375847547951	0.755331460150689	BN1106_s1093B000112	LN628110	1093	108743	109242	-	G7YRV2;C1L3T8;R7TNR0;M3XK33;F6RXY8		IPR020339	Uncharacterized protein;Putative uncharacterized protein	1
maker-scaffold1093-exonerate_est2genome-gene-0.9	-0.0575082596781282	-0.455583773162772	-2.2876104328585	-3.32906693115952	-5.70897392628737	BN1106_s1093B000124	LN628110	1093	182069	182782	+	no_uniprot	no_go	no_ipr	uncharacterised	12
maker-scaffold10935-exonerate_est2genome-gene-0.3	-0.133081010518151	-3.22225671373445	-3.22225671373445	3.59421901713267	0.905413857382655	BN1106_s10935B000035	LN637952	10935	32789	33729	+	no_uniprot	no_go	no_ipr	uncharacterised	7
maker-scaffold10943-est_gff_Cufflinks-est_gff_TopHat-gene-0.0	-0.193013433609488	0.434186989968754	-1.99266650209823	2.09392587892392	-5.4364149544876	BN1106_s10943B000010	LN637960	10943	846	4039	+	no_uniprot	no_go	no_ipr	uncharacterised	9
maker-scaffold10947-augustus-gene-0.8	0.0595155651444292	0.0785793374532462	0.770375420510045	-4.66514635463047	-3.59146315048043	BN1106_s10947B000008	LN637964	10947	12811	16569	-	A6Y9U8;D2N285;Q711M2;A6Y9U9;H2KQN5	GO:0004197;GO:0006508	IPR001096	Legumain-1;Legumain-2;Putative legumain;Legumain;Legumain like	10
maker-scaffold10947-est_gff_TopHat-gene-0.2	0.0664106654988146	0.0548427405881995	0.782178902188274	-4.73857580924585	-3.81852539535714	BN1106_s10947B000011	LN637964	10947	13405	15810	+	no_uniprot	no_go	no_ipr	uncharacterised	10
maker-scaffold10947-est_gff_TopHat-gene-0.3	0.306267912171259	0.125982723051486	-0.0143691406950399	-3.26454429189633	-2.79785693555934	BN1106_s10947B000012	LN637964	10947	16739	17488	+	no_uniprot	no_go	no_ipr	uncharacterised	11
maker-scaffold10947-est_gff_TopHat-gene-0.4	0.104754436339215	-0.0214855726474266	0.498859838601294	-4.28522393232034	-3.41808561494754	BN1106_s10947B000013	LN637964	10947	19497	20184	+	no_uniprot	no_go	no_ipr	uncharacterised	11
maker-scaffold1095-est_gff_Cufflinks-exonerate_est2genome-est_gff_TopHat-gene-0.6	-0.264155226137804	0.0463905794158279	-0.743757221653121	1.89883614652049	3.08888423385059	BN1106_s1095B000229	LN628112	1095	166674	206935	+	B4IHA0;B3NR05;B4PBW6;Q9W0Z3;B4QCL7	GO:0016021	IPR009635	GG23014;GM11909;GE14451;GD11906;Activating transcription factor-2, isoform B;LP09747p	4
maker-scaffold1095-est_gff_TopHat-gene-0.13	-0.538155963604087	-2.98839760151735	-1.52115023880984	2.7939761713122	3.16203799329708	BN1106_s1095B000230	LN628112	1095	125738	126748	-	no_uniprot	no_go	no_ipr	uncharacterised	7
maker-scaffold1095-est_gff_TopHat-gene-0.15	0.311030460455862	0.793258096073924	-0.243603290362502	0.828209625222184	3.03080880027101	BN1106_s1095B000231	LN628112	1095	84698	85099	-	no_uniprot	no_go	no_ipr	uncharacterised	4
maker-scaffold1098-exonerate_est2genome-gene-0.5	-0.129588655297887	-0.0573988381468276	0.801130780475667	3.12824416680315	-2.20390372944007	BN1106_s1098B000229	LN628115	1098	224964	231580	+	no_uniprot	no_go	no_ipr	uncharacterised	9
maker-scaffold110-augustus-gene-0.22	0.17128391804942	0.63942556470098	0.939208588793472	3.36459296315075	1.35677126140713	BN1106_s110B000289	LN627127	110	514478	519084	-	G4VBF3;B3SBB0;K1RT22;K1Q4M2;K1QZY0	GO:0005507;GO:0016715;GO:0004500;GO:0006584	IPR000323;IPR008977;IPR007365;IPR014784;IPR000945;IPR020611	Putative uncharacterized protein;N-acetylated-alpha-linked acidic dipeptidase-like protein;DBH-like monooxygenase protein 1;Temptin	1
maker-scaffold11010-est_gff_Cufflinks-est_gff_TopHat-gene-0.1	0.661107903124776	-0.715174463903132	0.756558631612927	3.56842912768823	-3.23724759543016	BN1106_s11010B000004	LN638027	11010	8527	10857	+	no_uniprot	no_go	no_ipr	uncharacterised	9
maker-scaffold1102-est_gff_TopHat-gene-0.3	0.546820162122458	0.275278211972466	0.585155906777583	3.42518341102132	-1.85841597568256	BN1106_s1102B000130	LN628119	1102	128051	136081	+	no_uniprot	no_go	no_ipr	uncharacterised	9
maker-scaffold11021-est_gff_Cufflinks-gene-0.0	0.275700536890151	0.161590584310336	-2.02860177630617	-1.31026602478642	-5.80154028322278	BN1106_s11021B000004	LN638038	11021	6635	8939	+	no_uniprot	no_go	no_ipr	uncharacterised	12
maker-scaffold1103-est_gff_TopHat-gene-0.13	0.0350216327343311	0.116650007262752	-1.53682454456608	-2.49529191484338	-4.87519890997123	BN1106_s1103B000219	LN628120	1103	128482	131977	-	no_uniprot	no_go	no_ipr	uncharacterised	12
maker-scaffold11040-est_gff_Cufflinks-gene-0.0	0	0	0	9.06054282219167	5.09837348386326	BN1106_s11040B000004	LN638057	11040	1545	9611	+	no_uniprot	no_go	no_ipr	uncharacterised	3
maker-scaffold11040-est_gff_TopHat-gene-0.1	0	0	0	6.9471809597987	0	BN1106_s11040B000005	LN638057	11040	2242	4950	-	no_uniprot	no_go	no_ipr	uncharacterised	1
maker-scaffold11050-est_gff_Cufflinks-gene-0.0	0.178496879641315	0.824985422284389	1.15995228571719	3.06636765184181	2.81914718601167	BN1106_s11050B000012	LN638067	11050	4352	6243	-	no_uniprot	no_go	no_ipr	uncharacterised	1
maker-scaffold1107-augustus-gene-0.8	0.752058412397162	1.20393993831104	1.59181711730504	6.35760409017029	4.35444220502186	BN1106_s1107B000137	LN628124	1107	41492	73284	+	G7YPW9;G4LZW4;H2KVC5;Q5C7U5		IPR007110;IPR013783;IPR003599;IPR013098	Putative uncharacterized protein;SJCHGC07686 protein	2
maker-scaffold1108-exonerate_est2genome-gene-0.16	-0.573998557469313	-0.929664343943539	-1.10883937426183	-0.352144951684867	-4.7270359886321	BN1106_s1108B000615	LN628125	1108	37847	50146	-	no_uniprot	no_go	no_ipr	uncharacterised	12
maker-scaffold11089-est_gff_Cufflinks-gene-0.0	0.121011826456556	-0.185369448289952	-2.84897118452162	-4.87450600489386	0.974401100574131	BN1106_s11089B000010	LN638106	11089	3849	7036	-	no_uniprot	no_go	no_ipr	uncharacterised	11
maker-scaffold1109-est_gff_Cufflinks-est_gff_TopHat-gene-0.16	-0.0197273633228789	-0.0788204457794475	-1.6820928647722	-3.53211841646789	-6.94694562216809	BN1106_s1109B000182	LN628126	1109	125224	153154	-	no_uniprot	no_go	no_ipr	uncharacterised	10
maker-scaffold11094-est_gff_Cufflinks-gene-0.2	0.187500942920087	-0.00965097339663501	-3.05016357264422	-2.69368320557863	-1.9891193102241	BN1106_s11094B000011	LN638111	11094	7468	8780	-	no_uniprot	no_go	no_ipr	uncharacterised	11
maker-scaffold111-augustus-gene-0.49	0	0	0	7.86665975675242	4.96571409251954	BN1106_s111B000532	LN627128	111	304432	321336	-	H2KP77		IPR025252	Uncharacterized protein	1
maker-scaffold111-augustus-gene-0.50	-0.706739739485061	-0.33842892968166	-3.78129578623569	4.98932353361757	1.80023403119029	BN1106_s111B000533	LN627128	111	326957	373023	-	G7YIC2		IPR011705;IPR000210;IPR011333;IPR013069;IPR015915;IPR006652	Kelch-like protein 2	7
maker-scaffold111-est_gff_Cufflinks-gene-0.14	0.241381505205656	-1.12268022721684	-1.19452765175704	5.58203102707624	2.64802390904462	BN1106_s111B000537	LN627128	111	337026	340301	+	no_uniprot	no_go	no_ipr	uncharacterised	1
maker-scaffold1110-augustus-gene-0.16	1.0314288869666	0.550458025320198	0.763838587196773	3.68956513222144	7.23399995148614	BN1106_s1110B000105	LN628127	1110	138342	143211	+	no_uniprot	no_go	no_ipr	uncharacterised	1
maker-scaffold1110-est_gff_Cufflinks-exonerate_est2genome-est_gff_TopHat-gene-0.0	0.11545280535015	0.147016372219968	0.110442427135559	-3.61159206725145	-0.183825137350116	BN1106_s1110B000106	LN628127	1110	29842	32520	+	no_uniprot	no_go	no_ipr	uncharacterised	11
maker-scaffold1110-est_gff_TopHat-gene-0.12	-0.962716786320023	-0.918554750207218	-2.46646287965091	3.25358931593574	6.55281788955655	BN1106_s1110B000110	LN628127	1110	143102	148050	-	no_uniprot	no_go	no_ipr	uncharacterised	1
maker-scaffold1110-est_gff_TopHat-gene-0.9	0.100419095462169	0.150796299257243	0.0155487906104854	-3.50490874572542	-0.110989356559296	BN1106_s1110B000113	LN628127	1110	31892	32199	-	no_uniprot	no_go	no_ipr	uncharacterised	11
maker-scaffold1111-est_gff_Cufflinks-gene-0.4	-0.440268909727555	-0.949978827368323	-2.71985788797638	-2.56124682644876	-5.58691627745243	BN1106_s1111B000212	LN628128	1111	57346	62075	+	no_uniprot	no_go	no_ipr	uncharacterised	12
maker-scaffold11119-est_gff_TopHat-gene-0.0	-1.30375457761763	-1.30375457761763	-1.30375457761763	5.43455812710181	3.10755982662383	BN1106_s11119B000018	LN638136	11119	2549	3122	-	no_uniprot	no_go	no_ipr	uncharacterised	1
maker-scaffold1113-est_gff_TopHat-gene-0.15	-0.341389615560498	0.28192797635419	-1.85168703087135	3.32711547398257	1.87854631548686	BN1106_s1113B000386	LN628130	1113	74109	80091	-	no_uniprot	no_go	no_ipr	uncharacterised	1
maker-scaffold11141-augustus-gene-0.2	0.149036067110821	0.60933425900641	1.30405126115241	3.93819543952398	1.6594130880123	BN1106_s11141B000012	LN638158	11141	11466	12053	+	G7YC67;G7YT43;G7YSU1;G7YQQ0;G7YBQ9	GO:0008270	IPR018289;IPR019786;IPR011011;IPR001965;IPR019787;IPR013083;IPR007527	Uncharacterized protein;Putative uncharacterized protein;Zinc finger SWIM domain-containing protein 3	1
maker-scaffold1115-augustus-gene-0.78	-0.244384393352377	-1.11874536216622	1.09225676075542	6.57274397793849	5.64208787193593	BN1106_s1115B000510	LN628132	1115	363415	366419	-	O02586;Q95NF1;Q26559;B9UN47;B9UN46	GO:0008234;GO:0006508	IPR025661;IPR000169;IPR025660;IPR013128;IPR000668;IPR013201	Cathepsin L1D;Cysteine proteinase;Cysteine protease;Plerocercoid growth factor-2/cysteine protease;Plerocercoid growth factor/cysteine protease	2
maker-scaffold1115-augustus-gene-0.79	0.647593423603659	0.0339050291783636	0.728275774607784	6.00787438285342	6.38116107852034	BN1106_s1115B000511	LN628132	1115	379705	381574	-	Q0WYD8;B5AXI5;Q9NB30;Q95VA7;B9VXS1	GO:0008234;GO:0006508	IPR025661;IPR000169;IPR025660;IPR013128;IPR000668;IPR013201	Cathepsin L1;Cathepsin 2L;Cathepsin L-like proteinase;Cathepsin L	1
maker-scaffold1115-est_gff_TopHat-gene-0.55	-1.30921687350375	-1.30921687350375	-1.30921687350375	4.50291922918621	-1.30921687350375	BN1106_s1115B000517	LN628132	1115	652292	653276	-	no_uniprot	no_go	no_ipr	uncharacterised	9
maker-scaffold1115-exonerate_est2genome-gene-0.40	-0.304592741656462	-0.77078914958371	-2.03117464048945	-1.3626986371054	-3.29983364802906	BN1106_s1115B000541	LN628132	1115	249155	250215	-	no_uniprot	no_go	no_ipr	uncharacterised	12
maker-scaffold1116-augustus-gene-0.18	-0.0291669159538621	-0.28429418238297	-1.2260303395921	1.72655001554557	3.440890921692	BN1106_s1116B000228	LN628133	1116	1015	9855	-	G7YF58;G4V5Q3;L5LGE3;H0X6X7;G1P2U4	GO:0005524;GO:0003677;GO:0004386;GO:0005852;GO:0003743	IPR014001;IPR001650;IPR027417;IPR000330;IPR027512;IPR000717	Uncharacterized protein;Putative uncharacterized protein;Translation initiation factor 3 subunit A;Helicase ARIP4	4
maker-scaffold11162-est_gff_Cufflinks-est_gff_TopHat-gene-0.1	0.262101630409774	0.515127813249709	0.895718158679673	2.33718605038062	3.41683964011831	BN1106_s11162B000013	LN638179	11162	6503	11027	+	no_uniprot	no_go	no_ipr	uncharacterised	1
maker-scaffold11179-exonerate_est2genome-gene-0.1	-0.220400425504307	0.772424087116814	2.50420097946384	8.39934752536799	8.93310813433869	BN1106_s11179B000027	LN638196	11179	13615	14280	+	no_uniprot	no_go	no_ipr	uncharacterised	2
maker-scaffold11193-est_gff_Cufflinks-est_gff_TopHat-gene-0.1	0	0	0	6.60162725474284	3.73023334635821	BN1106_s11193B000014	LN638210	11193	5660	10887	+	G7YJS8;B1NYH8;G4VG30;C1LHZ3;G7YCV9	GO:0005576	IPR001283;IPR018244;IPR014044;IPR002413	Venom allergen-like protein 8;GLIPR1-like protein 1;Venom allergen-like (VAL) 8 protein	1
maker-scaffold11193-est_gff_TopHat-gene-0.2	0	0	1.48702265580651	6.44325563041706	4.1276705711171	BN1106_s11193B000016	LN638210	11193	6355	9137	-	no_uniprot	no_go	no_ipr	uncharacterised	1
maker-scaffold112-augustus-gene-0.47	-0.382630726361992	0.679387931065992	-0.423077295846067	7.39191553246597	5.27515388647836	BN1106_s112B001240	LN627129	112	236668	254611	-	H2KQ46;M7XRJ6;F4S3P1;S2J4H4;A7S3G2	GO:0005737;GO:0005874;GO:0005525;GO:0003924;GO:0005200;GO:0007017;GO:0051258	IPR002452;IPR008280;IPR000217;IPR018316;IPR023123;IPR017975;IPR003008;IPR013838	Predicted protein;Putative uncharacterized protein;Tubulin alpha-2 chain;Alpha tubulin;Tubulin alpha-1 chain	3
maker-scaffold112-augustus-gene-2.49	-0.10564010437699	0.367597132009726	0.999909547639957	3.30410897070985	3.69516825662679	BN1106_s112B001244	LN627129	112	994971	1028102	+	no_uniprot	no_go	no_ipr	uncharacterised	1
maker-scaffold112-augustus-gene-2.53	-0.0985775931785504	0.365523346131813	1.83793679975606	4.07834002683889	2.12040884489253	BN1106_s112B001248	LN627129	112	1404675	1457334	+	G7YVK5;G4VMW5;R7UJV7;G6CJU2;D2A139		IPR004878	Putative uncharacterized protein GLEAN_08321;Putative otopetrin;Uncharacterized protein;Otopetrin	1
maker-scaffold112-augustus-gene-2.54	0.146000937100281	0.198879252306448	0.00178122540937942	-3.55020880391298	-5.93011579904083	BN1106_s112B001249	LN627129	112	1271776	1276847	-	G4VMW0;G7YL37;B5B3S5;K1PLG8;R7UZM9	GO:0005634;GO:0003700;GO:0000976;GO:0043565	IPR017970;IPR001356;IPR020479;IPR009057;IPR000047	Brain-specific homeobox protein;Putative brian-specific homeobox protein;Brain-specific homeobox protein homolog;Brain-specific homeobox-like protein;Uncharacterized protein	10
maker-scaffold112-est_gff_Cufflinks-est_gff_TopHat-gene-1.17	0.0104075906165377	-0.168762573645303	2.48284733080968	4.64598739618682	0.386382841164213	BN1106_s112B001252	LN627129	112	538422	562911	-	no_uniprot	no_go	no_ipr	uncharacterised	1
maker-scaffold112-exonerate_est2genome-gene-0.28	-2.4462899771072	-2.4462899771072	-0.347234479748437	4.88699972610678	5.32911053425307	BN1106_s112B001284	LN627129	112	333346	336836	-	no_uniprot	no_go	no_ipr	uncharacterised	1
maker-scaffold11218-exonerate_est2genome-gene-0.0	-0.444767811271429	-0.907433344814995	1.01705560744091	1.16417049959857	-5.35419323976864	BN1106_s11218B000017	LN638235	11218	13081	13488	+	no_uniprot	no_go	no_ipr	uncharacterised	9
maker-scaffold1123-augustus-gene-0.59	0.217012027700882	0.913563548014661	0.201196028069162	4.99385236913762	6.57478756487899	BN1106_s1123B000527	LN628140	1123	495409	524712	+	G4M1X1;Q26599;G7YP25;H2KUN9;Q5C7Z1	GO:0016021;GO:0005524;GO:0008559;GO:0006200;GO:0042626	IPR003593;IPR011527;IPR003439;IPR017871;IPR001140;IPR027417	Multidrug resistance protein 1, 2, 3 (P glycoprotein 1, 2, 3), putative;Multidrug resistance protein 1;ATP-binding cassette subfamily B (MDR/TAP) member 1;SMDR2;SJCHGC04107 protein	1
maker-scaffold1123-augustus-gene-0.60	-0.155546751262117	-0.935950982365565	-0.342942923256569	3.70915072053421	4.49526193102833	BN1106_s1123B000528	LN628140	1123	528077	561337	+	G7YP25;G4VAB0;G7YVP2;H2KUN9;G4VHK5	GO:0016021;GO:0005524;GO:0008559;GO:0006200;GO:0042626	IPR003593;IPR011527;IPR003439;IPR017871;IPR001140;IPR027417	Putative multidrug resistance protein 1, 2, 3 (P glycoprotein 1, 2, 3);Smdr2;Multidrug resistance protein 1;Multidrug resistance protein 2;ATP-binding cassette subfamily B (MDR/TAP) member 1	1
maker-scaffold1123-est_gff_TopHat-gene-0.13	-0.108040680629506	-0.556890694703963	0.596244498356512	4.37228129068527	2.57602845463524	BN1106_s1123B000535	LN628140	1123	327944	328406	+	no_uniprot	no_go	no_ipr	uncharacterised	1
maker-scaffold1123-est_gff_TopHat-gene-0.40	-2.46377037887494	-2.46377037887494	-0.985679161934552	2.02750387956143	3.76987620611288	BN1106_s1123B000539	LN628140	1123	495004	495754	-	no_uniprot	no_go	no_ipr	uncharacterised	7
maker-scaffold1123-est_gff_TopHat-gene-0.41	0.771037014754256	0.243598252883185	-1.30615527346978	3.97744411323411	5.39675881368815	BN1106_s1123B000540	LN628140	1123	505278	508703	-	no_uniprot	no_go	no_ipr	uncharacterised	1
maker-scaffold1123-est_gff_TopHat-gene-0.46	-0.973804211518754	-0.91446033632554	-2.46750911675707	3.45553772577538	4.57152647977034	BN1106_s1123B000542	LN628140	1123	546962	549370	-	no_uniprot	no_go	no_ipr	uncharacterised	1
maker-scaffold1123-exonerate_est2genome-gene-0.9	-1.06978465587921	-1.49517657015797	-4.4922929334523	3.45380171340333	0.1397342277136	BN1106_s1123B000564	LN628140	1123	305309	305781	+	no_uniprot	no_go	no_ipr	uncharacterised	7
maker-scaffold1125-augustus-gene-0.6	0.431188519386556	1.53815859518198	1.7274564372134	3.2494023684681	4.21138659394006	BN1106_s1125B000186	LN628142	1125	10380	19499	+	no_uniprot	no_go	no_ipr	uncharacterised	1
maker-scaffold1126-augustus-gene-0.14	-0.112690050929839	0.257738716778919	1.86046568368578	4.11556307164431	2.48220947359814	BN1106_s1126B000142	LN628143	1126	64450	153154	+	H2KQB7;F7CXA7;G1QX55;H2P9Q1;M3X3Z9		IPR011047;IPR015943;IPR001680;IPR019775;IPR017986	Uncharacterized protein;WD repeat-containing protein 52	1
maker-scaffold1126-augustus-gene-0.15	-0.583260485490667	-1.39831622106759	-0.0334820705608738	3.37792824616813	1.2577272189483	BN1106_s1126B000143	LN628143	1126	5396	15358	-	no_uniprot	no_go	no_ipr	uncharacterised	1
maker-scaffold1126-est_gff_TopHat-gene-0.9	-0.666186891809936	-1.55504256098748	0.991540872463576	3.24973974607601	1.51972207640218	BN1106_s1126B000145	LN628143	1126	146465	150472	-	no_uniprot	no_go	no_ipr	uncharacterised	1
maker-scaffold1126-exonerate_est2genome-gene-0.0	-1.01979386222495	0.250068398635323	1.48023568895978	3.78200655830629	1.31105957137478	BN1106_s1126B000146	LN628143	1126	7595	8064	+	no_uniprot	no_go	no_ipr	uncharacterised	1
maker-scaffold1126-exonerate_est2genome-gene-0.1	-0.872105478491852	-0.0867005873604825	1.21396892851312	3.68565838085748	1.58757085533431	BN1106_s1126B000147	LN628143	1126	8160	8587	+	no_uniprot	no_go	no_ipr	uncharacterised	1
maker-scaffold113-augustus-gene-0.27	-0.001521341076824	-0.189864921352141	-1.89504579996555	-1.72221030410636	-6.57775527503395	BN1106_s113B000332	LN627130	113	195327	196554	-	no_uniprot	no_go	no_ipr	uncharacterised	12
maker-scaffold1130-augustus-gene-0.28	1.12174897226044	0.248628154915671	2.54932995646079	7.76871771373593	5.80032717724982	BN1106_s1130B000205	LN628147	1130	37886	102669	+	G7Y3Q5;R7UJM9;Q16HU8;K1RHP0;B0WPM1	GO:0004114;GO:0046872;GO:0008152;GO:0007165	IPR003018;IPR003607;IPR023088;IPR002073;IPR023174	cAMP and cAMP-inhibited cGMP 3',5'-cyclic phosphodiesterase 10A;3' 5'-cyclic-nucleotide phosphodiesterase;Putative 3',5'-cyclic phosphodiesterase pde-5;AAEL013900-PA;Uncharacterized protein	1
maker-scaffold1130-augustus-gene-0.30	-0.713274268994244	-0.976166479058149	-1.9261095129801	1.29938694065422	3.79076023043055	BN1106_s1130B000207	LN628147	1130	173654	195078	-	G4VPE6;H2KNQ2;M3ZGQ7;B2GV09;F1N3Z3	GO:0005737;GO:0043231;GO:0032878;GO:0004427	IPR000664;IPR013577;IPR015943;IPR001680;IPR019775;IPR017986	Llgl2 protein;Protein Llgl2;Uncharacterized protein;Putative inorganic pyrophosphatase;Lethal(2) giant larvae protein homolog 2	7
maker-scaffold11313-augustus-gene-0.2	-0.0842689903018226	-0.785739129381286	-1.51644428098585	2.14431117083168	3.03217089106341	BN1106_s11313B000014	LN638330	11313	507	11487	+	G7YFL7;G4VRJ5;Q5DCT1	GO:0008270	IPR025941;IPR015943;IPR017986;IPR001841;IPR013083;IPR001680	Uncharacterized protein;Vacuolar protein sorting-associated protein 8 homolog;SJCHGC03598 protein	1
maker-scaffold11313-est_gff_TopHat-gene-0.1	-0.218298489948252	-0.671900599940882	-2.28863132018014	2.44110191261461	3.0484921270703	BN1106_s11313B000015	LN638330	11313	796	9703	-	no_uniprot	no_go	no_ipr	uncharacterised	4
maker-scaffold1133-est_gff_Cufflinks-exonerate_est2genome-gene-0.20	0.202023844952677	1.18640373840458	0.162164180597632	7.02796623940553	-1.30714296320445	BN1106_s1133B000218	LN628150	1133	168328	210204	-	no_uniprot	no_go	no_ipr	uncharacterised	1
maker-scaffold1134-exonerate_est2genome-gene-0.7	0.476997557573792	0.369091018186896	-5.31159148202785	2.13082991564356	1.55240794216681	BN1106_s1134B000213	LN628151	1134	13205	14028	-	no_uniprot	no_go	no_ipr	uncharacterised	7
maker-scaffold11374-exonerate_est2genome-gene-0.0	0	0	0	6.92815125199168	0	BN1106_s11374B000005	LN638391	11374	7425	8390	+	no_uniprot	no_go	no_ipr	uncharacterised	1
maker-scaffold1138-est_gff_TopHat-gene-0.5	-1.30048813848094	-1.30048813848094	1.17401241624237	4.67371813791784	4.4879745194573	BN1106_s1138B000378	LN628155	1138	192160	192397	+	no_uniprot	no_go	no_ipr	uncharacterised	1
maker-scaffold1139-est_gff_Cufflinks-est_gff_TopHat-gene-0.10	0.387932994251223	0.454876926339661	-0.412461746959259	6.48119548528825	4.40629085218182	BN1106_s1139B000361	LN628156	1139	243962	247482	+	no_uniprot	no_go	no_ipr	uncharacterised	1
maker-scaffold114-est_gff_Cufflinks-est_gff_TopHat-gene-0.16	0.252320246589766	0.842868256794612	-0.853357208007301	3.4484020674729	2.38880793601068	BN1106_s114B000611	LN627131	114	445337	464976	+	no_uniprot	no_go	no_ipr	uncharacterised	1
maker-scaffold1140-augustus-gene-0.28	0.140197633263943	0.340829217008181	0.699872418994254	-4.03109218366292	-1.31262569492751	BN1106_s1140B000261	LN628157	1140	163078	166147	-	B5AXI5;B3TM71;Q9NGW2;A5Z1V3;Q7JNQ8	GO:0008234;GO:0006508	IPR025661;IPR000169;IPR025660;IPR013128;IPR000668;IPR013201	Secreted cathepsin L2;Cathepsin L6;Cathepsin L1;Secreted cathepsin L 2;Cathepsin L	11
maker-scaffold1140-est_gff_TopHat-gene-0.2	-0.410715576834347	0.148498728707157	0.392531197237256	-1.34488402914988	-5.94039753937108	BN1106_s1140B000263	LN628157	1140	53875	56430	+	no_uniprot	no_go	no_ipr	uncharacterised	12
maker-scaffold1144-est_gff_Cufflinks-est_gff_TopHat-gene-0.5	-0.946928881436826	-0.910250250014453	1.81316972453429	5.67361702900546	3.89086844065316	BN1106_s1144B000212	LN628161	1144	181759	205692	+	no_uniprot	no_go	no_ipr	uncharacterised	1
maker-scaffold1145-est_gff_Cufflinks-exonerate_est2genome-est_gff_TopHat-gene-0.1	1.51232444641175	1.55988917649912	0	7.17389581533047	4.81272489950281	BN1106_s1145B000173	LN628162	1145	130031	133958	+	no_uniprot	no_go	no_ipr	uncharacterised	1
maker-scaffold11457-est_gff_Cufflinks-gene-0.1	0.618121155347634	1.31515053567588	-0.352570923296867	6.11551432761809	3.55381912151903	BN1106_s11457B000002	LN638474	11457	1	7394	-	no_uniprot	no_go	no_ipr	uncharacterised	1
maker-scaffold11458-est_gff_Cufflinks-est_gff_TopHat-gene-0.0	0	0	0	8.11202563524431	3.73023334635821	BN1106_s11458B000016	LN638475	11458	4741	8999	+	no_uniprot	no_go	no_ipr	uncharacterised	1
maker-scaffold11458-est_gff_Cufflinks-gene-0.1	0	1.54518685718316	0	8.13527560288486	4.96571409251954	BN1106_s11458B000017	LN638475	11458	6731	8988	-	no_uniprot	no_go	no_ipr	uncharacterised	3
maker-scaffold11463-exonerate_est2genome-gene-0.0	-0.369442701321638	0.84942169662817	0.456958591559022	-5.47625132088337	-5.47625132088337	BN1106_s11463B000011	LN638480	11463	5424	5968	-	no_uniprot	no_go	no_ipr	uncharacterised	10
maker-scaffold115-augustus-gene-0.71	0.212128459509458	-0.352390921177751	1.72208225950337	4.49224417514382	2.33911378461273	BN1106_s115B000509	LN627132	115	578057	598462	+	H2KPN1;G4V9N7;Q5BRJ9	GO:0007160	IPR011042;IPR000742;IPR013032;IPR009030;IPR007110;IPR013783;IPR003599;IPR003886	Egf-like domain protein;Tenascin;SJCHGC08073 protein	1
maker-scaffold115-est_gff_TopHat-gene-0.49	0.766488451957105	1.20510280437766	1.38407718432668	4.11602360806809	2.42355768804238	BN1106_s115B000521	LN627132	115	593101	597622	-	no_uniprot	no_go	no_ipr	uncharacterised	1
maker-scaffold115-exonerate_est2genome-est_gff_TopHat-gene-0.15	0.248757822409269	0.212154414114725	-0.321710335533409	3.24120792193262	-0.884282682387497	BN1106_s115B000526	LN627132	115	391070	395243	+	no_uniprot	no_go	no_ipr	uncharacterised	9
maker-scaffold11500-est_gff_TopHat-gene-0.0	-0.0220736749798718	-0.309127868819189	-1.37451717223775	-0.200053866490491	-4.2914505548706	BN1106_s11500B000015	LN638517	11500	2264	10158	+	no_uniprot	no_go	no_ipr	uncharacterised	12
maker-scaffold11529-est_gff_Cufflinks-est_gff_TopHat-gene-0.0	-0.125877421776623	0.455762763532316	2.5115130864654	8.32853483221927	7.99994105299211	BN1106_s11529B000037	LN638546	11529	2135	11925	+	no_uniprot	no_go	no_ipr	uncharacterised	2
maker-scaffold11529-est_gff_Cufflinks-exonerate_est2genome-est_gff_TopHat-gene-0.1	-0.0549561407274251	0.328714320458671	2.28339715719755	8.1636459783916	7.83514106465023	BN1106_s11529B000038	LN638546	11529	2281	11539	-	no_uniprot	no_go	no_ipr	uncharacterised	2
maker-scaffold1153-est_gff_TopHat-gene-0.13	-0.525918147658521	-1.40902613024037	-1.48450949657468	1.72145164613343	3.77980070787764	BN1106_s1153B000370	LN628170	1153	353059	355081	+	no_uniprot	no_go	no_ipr	uncharacterised	7
maker-scaffold1153-est_gff_TopHat-gene-0.7	0.209005862603268	-0.0864939138115766	-0.788309991952575	-3.17095322998211	-1.51260729076739	BN1106_s1153B000377	LN628170	1153	220215	223158	+	no_uniprot	no_go	no_ipr	uncharacterised	11
maker-scaffold1155-augustus-gene-0.20	0.574933710029116	1.34372524923079	2.10232994342591	5.4225626548018	2.9841845209946	BN1106_s1155B000117	LN628172	1155	2518	3264	+	G7Y605;T1EDG1;D5ABH7;D6W6J1;F4NRI4		IPR002737	Putative uncharacterized protein;Uncharacterized protein	1
maker-scaffold11582-est_gff_Cufflinks-est_gff_TopHat-gene-0.0	0	0	0	7.07941322962812	3.73023334635821	BN1106_s11582B000003	LN638599	11582	6678	13916	+	no_uniprot	no_go	no_ipr	uncharacterised	1
maker-scaffold1160-exonerate_est2genome-gene-0.1	-0.458032649886164	-3.17529250492732	-1.11956586378753	3.05246427089425	1.43076067783271	BN1106_s1160B000426	LN628177	1160	295310	295860	+	no_uniprot	no_go	no_ipr	uncharacterised	7
maker-scaffold11603-est_gff_Cufflinks-est_gff_TopHat-gene-0.1	0.262820685136502	0.381332469380247	-0.543562060181644	-2.40538247207501	-4.78528946720286	BN1106_s11603B000008	LN638620	11603	6321	7293	-	no_uniprot	no_go	no_ipr	uncharacterised	12
maker-scaffold11605-augustus-gene-0.1	0.588344534896848	0.76245078695124	1.94028300798004	1.20609373332026	3.63657090423878	BN1106_s11605B000010	LN638622	11605	2	953	-	no_uniprot	no_go	no_ipr	uncharacterised	1
maker-scaffold11609-est_gff_Cufflinks-est_gff_TopHat-gene-0.1	0.292657142587617	0.20277044126764	0.951771060094204	3.28798386782049	-0.0667079380008762	BN1106_s11609B000002	LN638626	11609	935	1933	-	no_uniprot	no_go	no_ipr	uncharacterised	1
maker-scaffold11609-est_gff_Cufflinks-gene-0.0	0.163326809731007	-0.109121578069709	0.736456279366895	3.17078831921025	-0.307971662235383	BN1106_s11609B000003	LN638626	11609	7	1875	+	G7YSX8;G7Y5A1;H2KP19;A7SYN3		IPR007074	Predicted protein;Uncharacterized protein;Putative uncharacterized protein	9
maker-scaffold1162-augustus-gene-0.56	0.0466905336445507	-0.357314279874451	-0.755336640906799	2.87937912265852	3.01837775804134	BN1106_s1162B000592	LN628179	1162	10553	104802	+	G7YCZ9;G4VS18;G4VS17;K1QXS9;H9HL18	GO:0007015	IPR016024;IPR015425;IPR027651;IPR014768;IPR011989	Putative fh1/fh2 domains-containing protein (Formin homolog overexpressed in spleen) (Fhos);FH1/FH2 domain-containing protein 3;Uncharacterized protein	1
maker-scaffold11629-exonerate_est2genome-gene-0.1	1.4884445026344	4.60914049533586	3.77935075220126	2.37990699512785	5.41516037081644	BN1106_s11629B000005	LN638646	11629	6472	7267	-	no_uniprot	no_go	no_ipr	uncharacterised	6
maker-scaffold11648-est_gff_TopHat-gene-0.2	-0.447909524957442	-0.980224302424311	-0.458610700180239	1.07711284285295	3.18785842798756	BN1106_s11648B000027	LN638665	11648	8595	12384	-	no_uniprot	no_go	no_ipr	uncharacterised	4
maker-scaffold11653-est_gff_Cufflinks-est_gff_TopHat-gene-0.0	-2.20387371718588	-2.20387371718588	-0.736147952810118	3.81900159604016	0.856916512113951	BN1106_s11653B000010	LN638670	11653	2129	5952	-	no_uniprot	no_go	no_ipr	uncharacterised	7
maker-scaffold1167-est_gff_TopHat-gene-0.13	-0.232129507105459	-1.10545026134754	0.00888767992015715	3.4520363009188	3.24430523781597	BN1106_s1167B000155	LN628184	1167	13842	14415	-	no_uniprot	no_go	no_ipr	uncharacterised	7
maker-scaffold1167-est_gff_TopHat-gene-0.17	0.59864630376115	0.29640474967163	0.189647886578641	4.98083561837978	4.42646807638154	BN1106_s1167B000158	LN628184	1167	33151	34201	-	no_uniprot	no_go	no_ipr	uncharacterised	1
maker-scaffold11671-exonerate_est2genome-gene-0.3	-0.22581932203483	0.469341856084968	-0.381584713089278	-5.07882480188091	-2.01803457258108	BN1106_s11671B000018	LN638688	11671	7384	7867	+	no_uniprot	no_go	no_ipr	uncharacterised	11
maker-scaffold1169-augustus-gene-0.19	-0.0574070929789237	0.218658207878843	-0.355901867420647	2.2881576169202	3.18829894442816	BN1106_s1169B000136	LN628186	1169	104050	147360	-	G4VAS9;G7YRH9;R7TNB8;I3RSD8;H9KCY4		IPR001611;IPR025875;IPR003591;IPR001478	Cell polarity protein;Protein scribble homolog;Uncharacterized protein;Scribbled	1
maker-scaffold117-est_gff_TopHat-gene-0.29	-2.21150333496855	0.760580581836646	0.230810000789635	3.92359219510694	1.51873001138966	BN1106_s117B000706	LN627134	117	957409	958328	+	no_uniprot	no_go	no_ipr	uncharacterised	1
maker-scaffold117-est_gff_TopHat-gene-0.32	0.185115089570655	-1.30024273380831	-1.30024273380831	3.69736452971252	1.76054749549152	BN1106_s117B000708	LN627134	117	964190	964481	+	no_uniprot	no_go	no_ipr	uncharacterised	1
maker-scaffold11703-est_gff_Cufflinks-est_gff_TopHat-gene-0.0	0.462134987051215	0.438290252737398	-1.1322982667378	4.4798147920251	-3.22395149585181	BN1106_s11703B000004	LN638720	11703	2190	12162	-	no_uniprot	no_go	no_ipr	uncharacterised	9
maker-scaffold1173-est_gff_TopHat-gene-0.8	-0.276577073348957	-0.0861880131756241	-0.102868060868632	-0.748731092103375	-5.34424460232457	BN1106_s1173B000222	LN628190	1173	63536	63791	-	no_uniprot	no_go	no_ipr	uncharacterised	12
maker-scaffold11750-augustus-gene-0.2	-0.189017068769163	0.11053653187369	-1.9234765697423	0.974867054201537	3.25403869798477	BN1106_s11750B000008	LN638767	11750	3	1078	+	no_uniprot	no_go	no_ipr	uncharacterised	4
maker-scaffold11750-est_gff_TopHat-gene-0.1	-0.00189677399881205	0.462503094265449	-1.47416692896737	1.9353565226929	3.8697188562585	BN1106_s11750B000009	LN638767	11750	889	1715	-	no_uniprot	no_go	no_ipr	uncharacterised	4
maker-scaffold11769-est_gff_Cufflinks-est_gff_TopHat-gene-0.0	-0.299284868697761	0.0834685162575042	1.25151325132897	3.37671054829958	-3.65188820750626	BN1106_s11769B000008	LN638786	11769	6172	9504	+	no_uniprot	no_go	no_ipr	uncharacterised	9
maker-scaffold11774-est_gff_Cufflinks-gene-0.0	0.23109239118482	0.455642589722345	0.163298483218007	4.37023519718346	2.42278326717162	BN1106_s11774B000026	LN638791	11774	4696	7886	-	no_uniprot	no_go	no_ipr	uncharacterised	1
maker-scaffold1178-est_gff_TopHat-gene-0.4	0.04081216242189	0.237003838416591	-0.0551016134418791	-2.0399933936095	-6.6355069038307	BN1106_s1178B000039	LN628195	1178	61645	69136	-	no_uniprot	no_go	no_ipr	uncharacterised	12
maker-scaffold118-exonerate_est2genome-gene-0.1	0	0	0	3.02566945100368	0	BN1106_s118B000308	LN627135	118	75070	75485	+	no_uniprot	no_go	no_ipr	uncharacterised	9
maker-scaffold1181-est_gff_Cufflinks-est_gff_TopHat-gene-0.2	0.0707212271315267	0.0456410470644801	-0.888362452722161	-1.50944171031488	-8.38837139746015	BN1106_s1181B000166	LN628198	1181	16500	62589	+	G7YBU3;G7YBU4;G7YHE3;R7TK92;H2M6G2	GO:0016021;GO:0016787	IPR004843	Transmembrane protein 62;Uncharacterized protein	12
maker-scaffold1181-est_gff_TopHat-gene-0.14	-0.0761534318587493	-0.341150061911533	-1.09331553894063	-1.31590049436477	-6.09205130472914	BN1106_s1181B000168	LN628198	1181	42178	43163	-	no_uniprot	no_go	no_ipr	uncharacterised	12
maker-scaffold1182-est_gff_Cufflinks-est_gff_TopHat-gene-0.23	0.204112096454759	-0.265607003648881	-2.22772568479188	-5.58588814606738	-5.58588814606738	BN1106_s1182B000301	LN628199	1182	261154	266852	-	no_uniprot	no_go	no_ipr	uncharacterised	10
maker-scaffold1182-est_gff_Cufflinks-est_gff_TopHat-gene-0.9	0.409837573050286	0.33766436556383	-1.88310670749122	-5.22104597107437	-2.16025574177454	BN1106_s1182B000304	LN628199	1182	231570	232518	+	no_uniprot	no_go	no_ipr	uncharacterised	11
maker-scaffold1183-augustus-gene-0.28	-0.954040303660332	-0.914024757195484	-0.0483305955056501	6.26798309389789	4.07993304244236	BN1106_s1183B000222	LN628200	1183	242888	261307	+	H2KV42;G4LV34;Q5DI18;H3IW35;Q25114	GO:0005952;GO:0008603;GO:0016301	IPR002373;IPR012198;IPR003117;IPR018490;IPR018488;IPR000595;IPR014710	Camp-dependent protein kinase type II-alpha regulatory subunit, putative;cAMP-dependent protein kinase regulator;Uncharacterized protein;Regulatory subunit of cAMP-dependent histone kinase;SJCHGC02266 protein	1
maker-scaffold1183-augustus-gene-0.29	-0.880119252943585	0.387317946516347	0.454173426128483	5.69174878695171	3.60564774729188	BN1106_s1183B000223	LN628200	1183	261789	262798	+	H2KV42;C1LD90;C7TZ16;Q5DI18;G4LV34	GO:0005952;GO:0008603;GO:0016301	IPR002373;IPR012198;IPR018490;IPR018488;IPR000595;IPR014710;IPR003117	cAMP-dependent protein kinase regulatory subunit;Camp-dependent protein kinase type II-alpha regulatory subunit, putative;cAMP-dependent protein kinase regulator;SJCHGC02266 protein	1
maker-scaffold1185-augustus-gene-0.35	-0.379910813781455	-0.15546124184589	1.95691470091906	3.46070285777098	1.98790395335578	BN1106_s1185B000343	LN628202	1185	477605	480870	+	G7YTL8;G4LY10;T2MGM8;Q5DFG4;C1L5I3	GO:0016788	IPR018998	Placental protein 11 related;Endoribonuclease XendoU;Poly(U)-specific endoribonuclease;SJCHGC05913 protein	1
maker-scaffold1185-augustus-gene-0.36	-2.67273255357693	-2.67273255357693	-1.185573620623	2.10341825678744	6.01356616093375	BN1106_s1185B000344	LN628202	1185	487096	498133	+	G7YTL8;Q5DFG4;F1RB31;C1L5I3;I3JP44	GO:0016788	IPR018998	Placental protein 11 related;Uncharacterized protein;Poly(U)-specific endoribonuclease;SJCHGC05913 protein	4
maker-scaffold11856-est_gff_Cufflinks-gene-0.8	-0.769405683332764	-1.29760247467857	-0.176078571301055	4.48995515584679	0.217455681932638	BN1106_s11856B000010	LN638873	11856	6038	8219	-	no_uniprot	no_go	no_ipr	uncharacterised	9
maker-scaffold1187-est_gff_Cufflinks-gene-0.21	-0.637384496566531	-1.08142331391703	-3.48088412331727	-1.80204472149083	-1.26141424870505	BN1106_s1187B000337	LN628204	1187	409079	411538	+	no_uniprot	no_go	no_ipr	uncharacterised	7
maker-scaffold1187-exonerate_est2genome-gene-0.32	0.264728344129786	0.152636030825523	2.19113864427295	3.91179335562572	0.0736736123717989	BN1106_s1187B000360	LN628204	1187	284738	285346	-	no_uniprot	no_go	no_ipr	uncharacterised	1
maker-scaffold1189-exonerate_est2genome-gene-0.22	-0.0900312923561373	0.268193971217341	0.731680115983604	1.64872965160782	-4.30022403314511	BN1106_s1189B000353	LN628206	1189	314810	315476	-	no_uniprot	no_go	no_ipr	uncharacterised	9
maker-scaffold119-est_gff_Cufflinks-est_gff_TopHat-gene-0.17	-1.35368035865242	1.92986425247869	1.88184159631676	3.73258603219059	4.68215629929331	BN1106_s119B000225	LN627136	119	337747	353261	-	no_uniprot	no_go	no_ipr	uncharacterised	1
maker-scaffold1191-augustus-gene-0.38	0.554811351207388	0.295023309390004	1.39250454846779	6.03728396390631	3.80369560143487	BN1106_s1191B000316	LN628208	1191	360842	369843	-	H2KPY6;C3KJJ5;G3Q8E1;H2LLM2;H3ANZ8	GO:0016491	IPR001395;IPR018170;IPR020471;IPR023210	Alcohol dehydrogenase;Uncharacterized protein;Aldose reductase B	1
maker-scaffold1193-est_gff_Cufflinks-gene-0.0	-0.050069812813442	-0.0294401348987634	-0.169222048053401	-0.660287940678469	-5.03517897762571	BN1106_s1193B000131	LN628210	1193	75649	147900	+	no_uniprot	no_go	no_ipr	uncharacterised	12
maker-scaffold11935-augustus-gene-0.8	0.116661245001351	1.0538523815647	3.35665640553003	-0.129478878284335	-3.12955022447583	BN1106_s11935B000012	LN638952	11935	119	1293	-	Q95VA7;B9VXS1;A8W638;B9VXS2;B3TM68	GO:0008234;GO:0006508	IPR025661;IPR000169;IPR025660;IPR013128;IPR000668;IPR013201	Cathepsin L;Cathepsin L3;Cathepsin 2L;Cathepsin 1L	8
maker-scaffold11935-est_gff_Cufflinks-est_gff_TopHat-gene-0.0	0.114924486536841	0.991829884879896	3.25778040598736	-0.145504322596306	-3.32141562769358	BN1106_s11935B000013	LN638952	11935	1	5585	+	no_uniprot	no_go	no_ipr	uncharacterised	8
maker-scaffold11935-est_gff_Cufflinks-gene-0.6	-0.157294692507492	0.108448261528281	-1.61458442931602	-2.72027060431508	-3.76618806832124	BN1106_s11935B000014	LN638952	11935	7545	10575	-	no_uniprot	no_go	no_ipr	uncharacterised	12
maker-scaffold11935-exonerate_est2genome-gene-0.3	-0.065573227302739	-0.0929152476346307	-1.78327449239564	-3.49243854496836	-3.05902275517824	BN1106_s11935B000017	LN638952	11935	7545	7863	+	no_uniprot	no_go	no_ipr	uncharacterised	11
maker-scaffold1195-est_gff_TopHat-gene-0.16	-0.802145334329959	-1.37014523733337	-3.50289268457166	2.15069428609571	4.68067710203138	BN1106_s1195B000283	LN628212	1195	116830	117103	-	no_uniprot	no_go	no_ipr	uncharacterised	4
maker-scaffold1197-exonerate_est2genome-gene-0.21	0.00109404511318623	-0.706538064394346	-0.509555618793282	1.76703342611684	-5.08115676575287	BN1106_s1197B000310	LN628214	1197	119268	120720	-	no_uniprot	no_go	no_ipr	uncharacterised	9
maker-scaffold11998-est_gff_Cufflinks-est_gff_TopHat-gene-0.0	-0.242204736891273	0.237461721415187	-1.42056680147471	-4.08969462732922	1.56567406900568	BN1106_s11998B000004	LN639015	11998	2811	7259	+	no_uniprot	no_go	no_ipr	uncharacterised	11
maker-scaffold11999-est_gff_Cufflinks-est_gff_TopHat-gene-0.3	0.450616346614057	0.817788335938165	0.0552381564841529	-4.79555544192649	-3.18919773176427	BN1106_s11999B000004	LN639016	11999	2444	4954	-	no_uniprot	no_go	no_ipr	uncharacterised	11
maker-scaffold11999-est_gff_Cufflinks-gene-0.5	0.148673913216912	1.99097019573086	1.32146887862337	-3.97434195618487	-0.913551726885036	BN1106_s11999B000006	LN639016	11999	7344	8623	-	no_uniprot	no_go	no_ipr	uncharacterised	11
maker-scaffold11999-est_gff_TopHat-gene-0.0	0.39507432702101	0.7965621936353	0.078489898909309	-6.7536400052815	-3.69284977598167	BN1106_s11999B000007	LN639016	11999	38	2801	+	no_uniprot	no_go	no_ipr	uncharacterised	10
maker-scaffold11999-est_gff_TopHat-gene-0.1	0.387860302956295	1.27424842627746	0.223684970882347	-5.0079957832522	-5.0079957832522	BN1106_s11999B000008	LN639016	11999	3040	3972	+	no_uniprot	no_go	no_ipr	uncharacterised	10
maker-scaffold12-exonerate_est2genome-gene-0.4	-0.388549346579822	-0.979604307066431	-1.0827571372652	3.21444698343936	0.617061121281282	BN1106_s12B000485	LN627029	12	81606	82579	+	no_uniprot	no_go	no_ipr	uncharacterised	1
maker-scaffold1200-est_gff_Cufflinks-est_gff_TopHat-gene-0.20	0.0790947497307481	0.443514332063478	2.80239317259516	1.55791104053194	4.09005360564141	BN1106_s1200B000197	LN628217	1200	102022	145253	-	G7YS36			Putative uncharacterized protein	1
maker-scaffold1200-est_gff_Cufflinks-est_gff_TopHat-gene-0.24	0.181005430579704	0.0276095162810659	0.444133133296189	-3.20899997035031	-7.45215650129908	BN1106_s1200B000198	LN628217	1200	245704	295952	-	C1LFP1;G7YBF8;G4VM23	GO:0004177;GO:0046872;GO:0008235;GO:0009987;GO:0006508	IPR001714;IPR000994;IPR002467	Methionine aminopeptidase 1;Uncharacterized protein	10
maker-scaffold1200-est_gff_Cufflinks-exonerate_est2genome-est_gff_TopHat-gene-0.7	0.220638152515161	-0.254427386727428	-0.938595768540804	-7.06040753759419	-7.06040753759419	BN1106_s1200B000200	LN628217	1200	214459	218869	+	no_uniprot	no_go	no_ipr	uncharacterised	10
maker-scaffold12015-est_gff_Cufflinks-gene-0.0	0.0567765742905628	0.0396275518003506	0.372802156016522	-3.80227915490989	-5.51172822675626	BN1106_s12015B000008	LN639032	12015	10401	11205	+	no_uniprot	no_go	no_ipr	uncharacterised	10
maker-scaffold12015-est_gff_TopHat-gene-0.1	0.112276659143863	0.0452882958032337	0.326638816774492	-3.53360296226651	-5.14052242519452	BN1106_s12015B000009	LN639032	12015	10643	10816	-	no_uniprot	no_go	no_ipr	uncharacterised	10
maker-scaffold1203-augustus-gene-0.35	0.0587011543918372	-0.173497840560461	-0.845031951998301	3.02425102076954	0.920366591740878	BN1106_s1203B000216	LN628220	1203	206310	229334	-	H2KNK0;H3IP88;R7UPD4;H0W741;H9JT82		IPR026188	Uncharacterized protein;Lebercilin	1
maker-scaffold1203-est_gff_TopHat-gene-0.16	-0.410290493214806	-0.21232735789442	-0.43960032118979	2.77140825513565	3.97831814441752	BN1106_s1203B000217	LN628220	1203	122709	133786	-	no_uniprot	no_go	no_ipr	uncharacterised	1
maker-scaffold1204-est_gff_Cufflinks-exonerate_est2genome-gene-0.12	1.51320384438525	0	0	6.85854203683673	4.1276705711171	BN1106_s1204B000098	LN628221	1204	116196	134283	-	no_uniprot	no_go	no_ipr	uncharacterised	1
maker-scaffold1207-augustus-gene-0.9	-0.373937767972333	1.69946436276693	1.53080973014918	3.13885997691093	5.3137100750445	BN1106_s1207B000213	LN628224	1207	37081	38898	+	G7YAR7			Metacaspase 2	1
maker-scaffold1212-est_gff_TopHat-gene-0.0	-0.256306452472518	-0.27710591394224	-0.752809377846402	0.501805397858913	-6.35673663897782	BN1106_s1212B000096	LN628229	1212	27745	28256	+	no_uniprot	no_go	no_ipr	uncharacterised	9
maker-scaffold12124-exonerate_est2genome-gene-0.5	-0.567324438814493	-0.962573316964152	-1.44873841339611	-0.730205966021034	-5.90900847087495	BN1106_s12124B000011	LN639141	12124	3426	4254	-	no_uniprot	no_go	no_ipr	uncharacterised	12
maker-scaffold1215-exonerate_est2genome-gene-0.14	-0.222575946664485	-1.38528613951418	-1.66778073772831	3.60511637710673	0.740189126926021	BN1106_s1215B000070	LN628232	1215	136909	138252	-	no_uniprot	no_go	no_ipr	uncharacterised	1
maker-scaffold1216-exonerate_est2genome-gene-0.11	-0.218761078533687	-0.865602675986223	-2.52517952194338	-0.946095336695139	-5.80164030762273	BN1106_s1216B000253	LN628233	1216	181379	182646	+	no_uniprot	no_go	no_ipr	uncharacterised	12
maker-scaffold12165-est_gff_Cufflinks-est_gff_TopHat-gene-0.0	0.205233688084492	0.654118060015874	0.105386267057929	-0.300989941044607	5.02508991817209	BN1106_s12165B000002	LN639182	12165	5430	7290	+	no_uniprot	no_go	no_ipr	uncharacterised	5
maker-scaffold12165-est_gff_Cufflinks-gene-0.1	0.0792869491289316	0.921451450305842	0.299304323864298	-0.258568022621052	5.52829795867706	BN1106_s12165B000003	LN639182	12165	5430	6679	-	no_uniprot	no_go	no_ipr	uncharacterised	5
maker-scaffold1217-est_gff_Cufflinks-est_gff_TopHat-gene-0.8	-0.0747967440023132	-0.0623777031976349	-1.11162885009689	-0.863398873234443	-3.89431530269846	BN1106_s1217B000278	LN628234	1217	296105	324117	+	G7YET3;B4M8A9;B3XXQ0;Q7PQE3;Q16X05	GO:0016021;GO:0005886;GO:0004930;GO:0007218;GO:0003995;GO:0050660	IPR017981;IPR001879;IPR000832;IPR017983;IPR006089;IPR006091;IPR009075;IPR013786;IPR009100	Neuropeptide receptor B2;GJ16778;Short/branched chain acyl-CoA dehydrogenase;AAEL009024-PA;AGAP003654-PA	12
maker-scaffold122-exonerate_est2genome-gene-0.23	0.230913057332565	0.222274882659773	-3.48124572822422	2.73753242187891	2.3367031428316	BN1106_s122B000276	LN627139	122	222925	225904	-	G7YQQ0;G7YSU1	GO:0008270	IPR018289;IPR019786;IPR011011;IPR001965;IPR019787;IPR013083;IPR007527	Putative uncharacterized protein;Zinc finger SWIM domain-containing protein 3	7
maker-scaffold1220-est_gff_Cufflinks-exonerate_est2genome-est_gff_TopHat-gene-0.3	-0.611990112431807	0.879696087916013	0.57658837328125	0.195119708181602	3.24584361219489	BN1106_s1220B000215	LN628237	1220	166109	173937	+	no_uniprot	no_go	no_ipr	uncharacterised	4
maker-scaffold12220-exonerate_est2genome-est_gff_TopHat-gene-0.0	-0.191012820761832	-0.791408923945143	-0.141419493724182	-7.49368481719838	-7.49368481719838	BN1106_s12220B000009	LN639237	12220	2495	4187	+	no_uniprot	no_go	no_ipr	uncharacterised	10
maker-scaffold12222-est_gff_Cufflinks-est_gff_TopHat-gene-0.3	0.173435041034494	-0.0549829308528622	-1.16471917761056	-4.06334860931488	-2.24683824402569	BN1106_s12222B000016	LN639239	12222	15387	17306	+	no_uniprot	no_go	no_ipr	uncharacterised	11
maker-scaffold1225-est_gff_Cufflinks-est_gff_TopHat-gene-0.12	-0.3124389646536	-0.327525409579756	-0.265221024423761	-0.327049680037533	-3.4013549808132	BN1106_s1225B000232	LN628242	1225	130883	144009	-	no_uniprot	no_go	no_ipr	uncharacterised	12
maker-scaffold1225-est_gff_Cufflinks-est_gff_TopHat-gene-0.2	-0.283077652113942	0.481857806894789	0.475784359324493	-2.81647457686459	-6.72888730654548	BN1106_s1225B000233	LN628242	1225	71166	120405	+	G4VMK7;R6QWL6;E3LCT7;A8XPP1;G0NL23	GO:0042302;GO:0005581	IPR002486;IPR008160	Protein CBR-DPY-7;CRE-DPY-7 protein;CBN-DPY-7 protein;Putative collagen alpha chain;Collagen triple helix repeat protein	12
maker-scaffold1226-exonerate_est2genome-gene-0.11	-0.137860968432015	-0.587878139451247	-3.55940828752497	3.33950168502878	1.53896519633828	BN1106_s1226B000224	LN628243	1226	13287	14390	-	no_uniprot	no_go	no_ipr	uncharacterised	7
maker-scaffold12284-est_gff_Cufflinks-gene-0.0	0	0	0	7.2107726062492	3.06079022929983	BN1106_s12284B000004	LN639301	12284	1513	4273	+	G7YUS2;T2MIH9;B4QX73;D2I9L5;T1FNW5	GO:0008270;GO:0003677	IPR000058;IPR002653	GD18606;Zinc finger protein;Zinc finger A20 and AN1 domain-containing stress-associated protein 9;Uncharacterized protein;AN1-type zinc finger protein 5	1
maker-scaffold1229-augustus-gene-0.13	0.220447621967633	0.729342703450715	-0.146289501452241	1.66821854910263	3.32897354530211	BN1106_s1229B000148	LN628246	1229	1943	26678	+	G7Y5G1;G4M1F0;K1RBJ3;C3ZZF0;H3D830		IPR011989;IPR016024;IPR001623;IPR025640;IPR003169;IPR002110;IPR020683	Putative uncharacterized protein;Endosomal trafficking protein, putative;DnaJ homolog subfamily C member 13;Uncharacterized protein;DnaJ-like protein subfamily C member 13	1
maker-scaffold1229-est_gff_TopHat-gene-0.6	-0.589064149503699	0.0835785870301464	0.0048264919037706	2.45910912223318	3.7527746713484	BN1106_s1229B000150	LN628246	1229	65579	66136	-	no_uniprot	no_go	no_ipr	uncharacterised	1
maker-scaffold123-augustus-gene-0.28	-0.144135925752847	-0.697528196863617	-1.59320846604462	-1.40674724666176	-5.31915997634264	BN1106_s123B000240	LN627140	123	279867	309949	+	B8YQ59;B9VAX1;Q3Y526;Q9NG54;K1PHH5	GO:0005634;GO:0003677;GO:0004871;GO:0006355;GO:0006351	IPR011598;IPR001610;IPR000014;IPR013767;IPR013655	Aryl hydrocarbon receptor;Aryl hydrocarbon receptor-like protein	12
maker-scaffold123-exonerate_est2genome-gene-0.16	-0.371558780795008	-0.338239881591738	-1.18122679795943	-2.30798100618462	-5.33365045718829	BN1106_s123B000251	LN627140	123	236855	237391	-	no_uniprot	no_go	no_ipr	uncharacterised	12
maker-scaffold1231-est_gff_TopHat-gene-0.8	-0.0096488088257356	0.49478934090468	-0.883619018455388	2.89130917023103	4.26879396655312	BN1106_s1231B000573	LN628248	1231	239533	239783	+	no_uniprot	no_go	no_ipr	uncharacterised	1
maker-scaffold1231-est_gff_TopHat-gene-0.9	0.0259663107401238	0.385794226841748	0.0866400895240922	2.79298280605371	4.30452718240969	BN1106_s1231B000574	LN628248	1231	258189	258437	+	no_uniprot	no_go	no_ipr	uncharacterised	1
maker-scaffold1233-augustus-gene-0.34	-0.234672877055408	-0.798608038566375	0.574695991377199	3.21259894310935	1.10121368482979	BN1106_s1233B000305	LN628250	1233	135305	150504	-	no_uniprot	no_go	no_ipr	uncharacterised	1
maker-scaffold1233-augustus-gene-0.35	2.04817040501399	1.54374470058186	1.50751899326638	6.69074244158816	4.1276705711171	BN1106_s1233B000306	LN628250	1233	155327	224686	-	no_uniprot	no_go	no_ipr	uncharacterised	2
maker-scaffold1233-est_gff_TopHat-gene-0.1	0.251395238416716	1.15834717458785	0.212986151120962	4.1244059916934	1.21098994459444	BN1106_s1233B000310	LN628250	1233	142583	143695	+	no_uniprot	no_go	no_ipr	uncharacterised	1
maker-scaffold1238-exonerate_est2genome-gene-0.5	-0.803352426916243	-1.2157602640076	-1.09010972745231	-0.169440505048868	-3.15499974308714	BN1106_s1238B000134	LN628255	1238	139118	141369	-	no_uniprot	no_go	no_ipr	uncharacterised	12
maker-scaffold1239-est_gff_Cufflinks-gene-0.15	0.330374876936188	1.29138781663372	3.22576442591762	1.82460033983232	0.967722866516816	BN1106_s1239B000132	LN628256	1239	159258	161323	-	no_uniprot	no_go	no_ipr	uncharacterised	8
maker-scaffold124-augustus-gene-0.40	-0.0242265179294563	0.113797253413018	0.700453901400532	-1.99936279193489	-7.54415480297784	BN1106_s124B000713	LN627141	124	286634	287843	-	Q5C5F4;G7YDC8;G4LUK9;K7J7S6;G1KMB3	GO:0005509	IPR000742;IPR001881;IPR013032;IPR000152;IPR018097;IPR011489;IPR009030;IPR026823	Uncharacterized protein;Notch;Neurogenic locus notch homolog protein 3;SJCHGC09315 protein	12
maker-scaffold1241-augustus-gene-0.41	0.250542618147104	0.213075138429236	1.62254611675334	1.76994566203643	4.34981339068524	BN1106_s1241B000264	LN628258	1241	220308	240919	-	C1LG90;Q5DI38;G7Y320;Q5DB18;C1L4U7	GO:0004185;GO:0006508	IPR001563;IPR018202	Carboxypeptidase C;Lysosomal protective protein;Cathepsin A (Carboxypeptidase C);SJCHGC09294 protein;SJCHGC06223 protein	1
maker-scaffold1241-est_gff_Cufflinks-gene-0.9	-0.0034597499933593	-0.0266231746091368	-2.55924475126586	-5.26068616667944	-0.849371762437979	BN1106_s1241B000267	LN628258	1241	208393	214312	+	no_uniprot	no_go	no_ipr	uncharacterised	11
maker-scaffold1241-est_gff_TopHat-gene-0.10	0.151528434182554	0.185342267828933	1.42161601080552	1.98374295918868	3.95521282979235	BN1106_s1241B000270	LN628258	1241	220645	225016	+	no_uniprot	no_go	no_ipr	uncharacterised	1
maker-scaffold1241-est_gff_TopHat-gene-0.11	0.244137761445559	0.376114244156465	1.70836929435141	1.66503660831902	4.42296370401809	BN1106_s1241B000271	LN628258	1241	230213	232011	+	no_uniprot	no_go	no_ipr	uncharacterised	1
maker-scaffold1241-est_gff_TopHat-gene-0.12	0.404884350848661	0.280988173016816	1.67602938224334	1.3116854137098	4.53950652033875	BN1106_s1241B000272	LN628258	1241	237024	240793	+	no_uniprot	no_go	no_ipr	uncharacterised	1
maker-scaffold1241-est_gff_TopHat-gene-0.18	0.249688818973206	0.526987964383727	3.74408051450272	2.80230384411078	2.836416298637	BN1106_s1241B000274	LN628258	1241	10279	29201	-	no_uniprot	no_go	no_ipr	uncharacterised	1
maker-scaffold1241-est_gff_TopHat-gene-0.28	-0.348694571295379	-0.188169957602932	-1.07450876887347	-2.3728296897084	-3.00629424173555	BN1106_s1241B000279	LN628258	1241	195687	197120	-	no_uniprot	no_go	no_ipr	uncharacterised	12
maker-scaffold1241-exonerate_est2genome-gene-0.15	-0.0890399819967307	0.242198461364522	-0.351952329354923	-5.34334398187764	-2.28255375257782	BN1106_s1241B000282	LN628258	1241	266547	266925	+	no_uniprot	no_go	no_ipr	uncharacterised	11
maker-scaffold1241-exonerate_est2genome-gene-0.31	-0.273253968251364	0.124078489674208	-0.158365120167645	-3.07090966285138	-5.45081665797923	BN1106_s1241B000286	LN628258	1241	266435	267129	-	no_uniprot	no_go	no_ipr	uncharacterised	10
maker-scaffold1242-augustus-gene-0.25	-0.0275620210499987	0.253859203127227	0.527135184798993	-2.4847809702306	-4.24807847384769	BN1106_s1242B000162	LN628259	1242	117967	135175	+	G7Y4F4;G4VPS9;Q8I7C1;B1Q3K0;D5MS68	GO:0016746	IPR000542	Choline acetyltransferase;Putative choline o-acyltransferase;Choline O-acetyltransferase;Choline-o-acetyltransferase	12
maker-scaffold1242-est_gff_TopHat-gene-0.8	-0.0303370169083443	0.0854199388444812	0.353386871648686	-2.46709489844094	-4.26184964006871	BN1106_s1242B000167	LN628259	1242	126665	133664	-	no_uniprot	no_go	no_ipr	uncharacterised	12
maker-scaffold12421-est_gff_TopHat-gene-0.1	0.22405461647875	0.277854415564768	1.8643309719712	5.00363328528406	8.98953458684128	BN1106_s12421B000012	LN639438	12421	939	1478	-	no_uniprot	no_go	no_ipr	uncharacterised	2
maker-scaffold12421-exonerate_est2genome-est_gff_TopHat-gene-0.0	-0.158660182068484	-0.0578552180933087	0.99409146943616	2.49586606443779	6.07758383080266	BN1106_s12421B000014	LN639438	12421	665	2221	+	no_uniprot	no_go	no_ipr	uncharacterised	1
maker-scaffold1244-est_gff_Cufflinks-est_gff_TopHat-gene-0.0	-0.0263196964720169	0.100615345946196	2.42499255330975	5.70477055846252	2.18412930226091	BN1106_s1244B000318	LN628261	1244	63174	71442	+	no_uniprot	no_go	no_ipr	uncharacterised	1
maker-scaffold1246-est_gff_Cufflinks-gene-0.18	0	0	0	6.50378664680432	4.1276705711171	BN1106_s1246B000442	LN628263	1246	137054	138616	-	no_uniprot	no_go	no_ipr	uncharacterised	1
maker-scaffold1247-est_gff_Cufflinks-est_gff_TopHat-gene-0.16	-0.344354237311155	-0.089340439428895	-1.57703901799911	-2.35833083280489	-3.63438811334299	BN1106_s1247B000191	LN628264	1247	101783	115697	-	no_uniprot	no_go	no_ipr	uncharacterised	12
maker-scaffold1247-est_gff_TopHat-gene-0.14	-0.317070095217002	-0.41062420449135	-1.56916043777533	-2.73978022992379	-6.43403501125077	BN1106_s1247B000193	LN628264	1247	52153	74021	-	no_uniprot	no_go	no_ipr	uncharacterised	12
maker-scaffold1249-exonerate_est2genome-gene-0.15	-0.116712383660618	0.0319498572938866	-1.17893901122149	0.130386202704283	-5.1532131839996	BN1106_s1249B000242	LN628266	1249	20966	50776	-	no_uniprot	no_go	no_ipr	uncharacterised	12
maker-scaffold125-est_gff_TopHat-gene-0.10	0.900321712431264	-0.537721969478543	-0.0296614047230079	2.66093701042587	3.47922470899706	BN1106_s125B000268	LN627142	125	146996	147449	-	no_uniprot	no_go	no_ipr	uncharacterised	1
maker-scaffold1250-est_gff_Cufflinks-est_gff_TopHat-gene-0.6	-0.0569292969808206	-0.0972092723532647	-1.30588111523705	-2.27913578630904	-3.90825091326632	BN1106_s1250B000124	LN628267	1250	242230	251422	-	no_uniprot	no_go	no_ipr	uncharacterised	12
maker-scaffold1250-est_gff_Cufflinks-gene-0.3	-0.0164270517806315	-0.115112884860343	-1.50914853725347	-2.90401112656467	-3.93461758564495	BN1106_s1250B000126	LN628267	1250	249686	251420	+	no_uniprot	no_go	no_ipr	uncharacterised	12
maker-scaffold1251-est_gff_Cufflinks-est_gff_TopHat-gene-0.23	-0.210356159430431	-0.384785706677091	-3.09189185700765	-2.46280947457774	-6.55420616295785	BN1106_s1251B000303	LN628268	1251	4172	29965	-	no_uniprot	no_go	no_ipr	uncharacterised	12
maker-scaffold1251-est_gff_TopHat-gene-0.10	-0.437652829314315	-0.531306423332662	-3.69947406970035	-2.69753654497685	-6.11236375067704	BN1106_s1251B000307	LN628268	1251	165058	172993	+	no_uniprot	no_go	no_ipr	uncharacterised	12
maker-scaffold1251-est_gff_TopHat-gene-0.7	-0.153624382119162	-0.167882492626674	0.341713646239672	3.21110295817904	3.39178419143648	BN1106_s1251B000311	LN628268	1251	154381	155532	+	no_uniprot	no_go	no_ipr	uncharacterised	1
maker-scaffold1252-augustus-gene-0.45	-0.591723558281689	0.102452889416867	-1.19056172841077	-0.288825092917243	5.56469594563474	BN1106_s1252B000360	LN628269	1252	146634	200967	+	G7YAY3		IPR001882;IPR000089;IPR011053	Propionyl-CoA carboxylase alpha chain mitochondrial	4
maker-scaffold1252-augustus-gene-0.46	0.470635757174193	1.1365593167013	4.78958025795746	1.49211844756405	3.95706137927911	BN1106_s1252B000361	LN628269	1252	159772	180097	-	G7YAY1;Q5DC79;G4V5B9;Q7M439;T1K2B0	GO:0033897;GO:0003723	IPR001568;IPR018188	Putative ribonuclease t2;Ribonuclease Oy;SJCHGC05678 protein;Ribonuclease T2;Uncharacterized protein	1
maker-scaffold1252-est_gff_TopHat-gene-0.19	-0.636238908303282	-0.707074272936884	0.135567078326925	-0.172182283776776	5.33267924175783	BN1106_s1252B000368	LN628269	1252	133176	143157	-	no_uniprot	no_go	no_ipr	uncharacterised	4
maker-scaffold1252-est_gff_TopHat-gene-0.22	-0.523734736167988	-0.947582971598294	-0.399211749164456	0.769844615697183	5.49970690277904	BN1106_s1252B000369	LN628269	1252	143273	146414	-	no_uniprot	no_go	no_ipr	uncharacterised	4
maker-scaffold1254-est_gff_TopHat-gene-0.1	-0.829969837760064	-0.742110998010386	-4.03775133165263	3.18739946076017	2.96494910061751	BN1106_s1254B000151	LN628271	1254	15743	16328	+	no_uniprot	no_go	no_ipr	uncharacterised	7
maker-scaffold1254-est_gff_TopHat-gene-0.2	-0.00698714999442451	-0.901917135612431	-3.88671292329698	3.38719336398201	3.15232267323042	BN1106_s1254B000155	LN628271	1254	16341	17925	+	no_uniprot	no_go	no_ipr	uncharacterised	7
maker-scaffold12541-augustus-gene-0.3	-0.401039127429859	0.102026904279215	0.598918402095194	3.33507158426916	1.23519720517885	BN1106_s12541B000022	LN639558	12541	5499	24638	-	H2KT14;T1G2F8;T1KGP9;F7BJ22;F1N1G7	GO:0005871;GO:0005874;GO:0031982;GO:0005524;GO:0003777;GO:0007018;GO:0090004;GO:0043268;GO:0042391;GO:0035617	IPR027640;IPR019821;IPR001752;IPR027417	Uncharacterized protein;Kinesin family member 5	1
maker-scaffold1255-augustus-gene-0.19	0.262313635330914	0.531769212270301	0.400023827872385	-1.8562327082622	-5.55048748958918	BN1106_s1255B000312	LN628272	1255	110899	118149	+	G7YEN3;U3U967;F5HMK4;Q7PUW4;E9FUQ7	GO:0016021;GO:0005886;GO:0004995;GO:0007217;GO:0004983	IPR000276;IPR017452;IPR001681;IPR000611	Putative tachykinin-like receptor;AGAP001592-PB;Tachykinin-like receptor;AGAP001592-PA;Neuropeptide GPCR A24	12
maker-scaffold12557-exonerate_est2genome-gene-0.0	-0.893248935593562	0.326324363759497	-1.51516719949129	4.61069598569679	3.94001974899425	BN1106_s12557B000008	LN639574	12557	7078	7454	+	no_uniprot	no_go	no_ipr	uncharacterised	1
maker-scaffold1256-augustus-gene-0.14	0.0105174289060539	-0.067762762839747	0.30332097374176	-1.49605126426153	-3.68636411476292	BN1106_s1256B000163	LN628273	1256	94746	134837	-	G4VJE5;G7YCY0;T1D117;C3U5B0;Q86LV3	GO:0005578;GO:0007275;GO:0016055;GO:0005576	IPR005817;IPR018161		12
maker-scaffold1256-est_gff_TopHat-gene-0.2	-6.67097441571229e-05	-0.504324094492571	-0.110261120987886	-2.13329152528852	-3.44739233293592	BN1106_s1256B000164	LN628273	1256	133408	168974	+	no_uniprot	no_go	no_ipr	uncharacterised	12
maker-scaffold1258-exonerate_est2genome-gene-0.2	0.264356192990101	0.413072214559895	-0.191563475842084	3.40280047465742	1.1862055932446	BN1106_s1258B000363	LN628275	1258	37126	38793	+	no_uniprot	no_go	no_ipr	uncharacterised	1
maker-scaffold1258-exonerate_est2genome-gene-0.20	-0.110639538473626	-0.611476721325758	-2.81076660494652	-1.38167168811236	-4.32512256267756	BN1106_s1258B000364	LN628275	1258	391608	395771	+	no_uniprot	no_go	no_ipr	uncharacterised	12
maker-scaffold12584-est_gff_Cufflinks-est_gff_TopHat-gene-0.11	0.0372098719652705	-0.173933405579994	1.98599660089052	8.40380484102831	7.15842337106936	BN1106_s12584B000012	LN639601	12584	6916	9404	-	no_uniprot	no_go	no_ipr	uncharacterised	2
maker-scaffold12584-est_gff_TopHat-gene-0.0	0	0	0	6.82715936486032	6.72757676441879	BN1106_s12584B000013	LN639601	12584	744	2550	+	no_uniprot	no_go	no_ipr	uncharacterised	3
maker-scaffold12584-est_gff_TopHat-gene-0.5	-1.3080621480336	0.2490977508686	-1.3080621480336	6.06909368734134	6.06208320280059	BN1106_s12584B000015	LN639601	12584	769	5424	-	no_uniprot	no_go	no_ipr	uncharacterised	1
maker-scaffold1259-est_gff_TopHat-gene-0.15	-0.399330092211263	-0.0260021102345593	-0.506653314139642	1.23440796195878	6.91296061016249	BN1106_s1259B000208	LN628276	1259	160343	160614	-	no_uniprot	no_go	no_ipr	uncharacterised	4
maker-scaffold1259-est_gff_TopHat-gene-0.3	-1.71659865953888	-1.14771637462996	-1.14707104402772	0.916343066731832	6.52352916831515	BN1106_s1259B000209	LN628276	1259	160193	160645	+	no_uniprot	no_go	no_ipr	uncharacterised	4
maker-scaffold126-est_gff_Cufflinks-est_gff_TopHat-gene-0.10	0.462122379141068	0.31366177947851	-2.37002402062294	-6.18220057937709	-6.18220057937709	BN1106_s126B000401	LN627143	126	370660	385047	+	no_uniprot	no_go	no_ipr	uncharacterised	10
maker-scaffold1264-est_gff_TopHat-gene-0.6	0.290777106834057	0.598285229172808	-0.182237548848027	-0.770348672306342	-4.46460345363332	BN1106_s1264B000239	LN628281	1264	283392	283949	+	no_uniprot	no_go	no_ipr	uncharacterised	12
maker-scaffold12641-est_gff_TopHat-gene-0.0	-0.381630908104453	-0.605829591193329	-3.60874120771656	-8.41908691571774	-8.41908691571774	BN1106_s12641B000006	LN639658	12641	589	857	+	no_uniprot	no_go	no_ipr	uncharacterised	10
maker-scaffold1273-augustus-gene-0.30	-2.19257921540701	-0.634258894120936	0.447440212739263	6.41115257760058	3.30922174497207	BN1106_s1273B000215	LN628290	1273	273761	275289	-	no_uniprot	no_go	no_ipr	uncharacterised	1
maker-scaffold1273-augustus-gene-0.31	0	0	2.06139106494232	7.8926254145796	5.50180096037907	BN1106_s1273B000216	LN628290	1273	286788	289698	-	E2B082;H3JKW2;T1J2M8;E9ID27;H9HYD9	GO:0005524;GO:0004674	IPR011009;IPR000719;IPR017441;IPR002290;IPR008271;IPR022708	Serine/threonine-protein kinase ULK2;Putative uncharacterized protein;Uncharacterized protein	3
maker-scaffold1273-est_gff_Cufflinks-gene-0.10	-2.20203925879009	-1.34510884691265	-0.685809267164805	0.195751682281099	-4.865971882728	BN1106_s1273B000218	LN628290	1273	15152	16166	-	no_uniprot	no_go	no_ipr	uncharacterised	9
maker-scaffold1273-est_gff_TopHat-gene-0.18	-1.85996211565419	-1.85996211565419	0.551215093398898	5.76564011861294	3.35551565455711	BN1106_s1273B000223	LN628290	1273	276665	280095	-	no_uniprot	no_go	no_ipr	uncharacterised	1
maker-scaffold1273-est_gff_TopHat-gene-0.5	-1.17006248440366	-2.67606791922475	-0.285332262404342	5.82949077171331	2.90546189820124	BN1106_s1273B000225	LN628290	1273	273903	275843	+	no_uniprot	no_go	no_ipr	uncharacterised	1
maker-scaffold12739-est_gff_Cufflinks-est_gff_TopHat-gene-0.0	-0.167045951223926	0.157311455894407	-1.75031078975819	-3.07845633132155	-5.4583633264494	BN1106_s12739B000004	LN639756	12739	5715	7672	+	no_uniprot	no_go	no_ipr	uncharacterised	12
maker-scaffold1274-augustus-gene-0.16	0.184126340151312	1.20094873844295	1.90835825041475	8.22004392611807	6.73652917778534	BN1106_s1274B000227	LN628291	1274	87960	98146	-	H2KPR2;J9K817;F6QB29;Q95UU2;H2ZGV1	GO:0005737;GO:0005874;GO:0005525;GO:0003924;GO:0005200;GO:0007017;GO:0051258	IPR002452;IPR008280;IPR000217;IPR018316;IPR023123;IPR017975;IPR003008	Uncharacterized protein;Tubulin alpha-3 chain;Alpha tubulin;Alpha-tubulin	3
maker-scaffold1279-exonerate_est2genome-gene-0.13	-0.706372183566963	-2.20790591893953	-2.20790591893953	7.94965205074759	5.32722334208686	BN1106_s1279B000195	LN628296	1279	177774	178022	-	no_uniprot	no_go	no_ipr	uncharacterised	1
maker-scaffold128-augustus-gene-0.26	-0.593451234438039	-0.504960946624092	1.39008880341019	4.72615717397953	2.52873776069873	BN1106_s128B000327	LN627145	128	136991	204781	+	G7YC38;G4VBN8;E1BV37;E1BXE7;A5GFP4		IPR024832;IPR024835	Synaptonemal complex protein 2;Uncharacterized protein;Putative uncharacterized protein	1
maker-scaffold1282-augustus-gene-0.29	-0.100108552628672	-0.426765893551559	-0.580557069765897	0.582301719861098	-3.63758933997028	BN1106_s1282B000408	LN628299	1282	27077	55590	-	G7YHF1;Q5BZL2;G4V5A0;Q1RL30;C3ZE97	GO:0046872	IPR002110;IPR020683;IPR003409;IPR002893	Putative uncharacterized protein;Ankyrin repeat and MYND domain-containing protein 1;Zinc finger protein;SJCHGC08371 protein	12
maker-scaffold1283-est_gff_Cufflinks-exonerate_est2genome-est_gff_TopHat-gene-0.0	0.115034871484216	1.48086868692507	3.64908261003433	4.84577483557906	4.7391411819984	BN1106_s1283B000178	LN628300	1283	12	3551	+	A9V8J8;K7F057;H3EEM3;B6DYD6;C3ZEW2	GO:0005509	IPR011992;IPR018247;IPR002048;IPR001125	Predicted protein;Calmodulin;Putative uncharacterized protein;Uncharacterized protein	1
maker-scaffold1283-exonerate_est2genome-est_gff_TopHat-gene-0.9	-0.417244189709642	2.13862555167054	0.981950088677964	3.67213985907974	1.96650101921535	BN1106_s1283B000180	LN628300	1283	2114	2711	-	no_uniprot	no_go	no_ipr	uncharacterised	1
maker-scaffold12833-est_gff_Cufflinks-gene-0.2	-0.60454554151875	-0.848973955945413	-1.30204571408746	-6.5512514580405	-6.5512514580405	BN1106_s12833B000003	LN639850	12833	4176	6386	-	no_uniprot	no_go	no_ipr	uncharacterised	10
maker-scaffold12833-est_gff_TopHat-gene-0.1	-0.777394552136379	-1.37436347554511	-2.05706279791277	-5.34299090868735	-2.28220067938752	BN1106_s12833B000005	LN639850	12833	5936	6529	+	no_uniprot	no_go	no_ipr	uncharacterised	11
maker-scaffold1285-est_gff_Cufflinks-exonerate_est2genome-est_gff_TopHat-gene-0.1	-0.465171670333532	-0.603476842999896	-1.67774034702038	3.56008118493033	3.04164295312253	BN1106_s1285B000162	LN628302	1285	9353	30991	+	no_uniprot	no_go	no_ipr	uncharacterised	1
maker-scaffold1285-est_gff_TopHat-gene-0.6	0.654837215492574	-0.092716974726418	-0.745336113428717	4.34772918965011	4.9276007601747	BN1106_s1285B000168	LN628302	1285	7183	9406	-	no_uniprot	no_go	no_ipr	uncharacterised	1
maker-scaffold1285-est_gff_TopHat-gene-0.7	-1.30935853120143	-1.30935853120143	0.157113226867452	5.84174029077779	-1.30935853120143	BN1106_s1285B000169	LN628302	1285	20391	20822	-	no_uniprot	no_go	no_ipr	uncharacterised	9
maker-scaffold1287-augustus-gene-0.19	0.238854019728423	0.23579282142409	-0.307727407048864	4.31979485737526	7.851734760735	BN1106_s1287B000157	LN628304	1287	84750	101034	+	no_uniprot	no_go	no_ipr	uncharacterised	1
maker-scaffold1287-exonerate_est2genome-gene-0.2	-0.913464635675796	-1.50672506793405	-1.46218321367627	-0.0820885318477789	-5.54716342853006	BN1106_s1287B000160	LN628304	1287	150558	158660	+	no_uniprot	no_go	no_ipr	uncharacterised	12
maker-scaffold1289-est_gff_Cufflinks-est_gff_TopHat-gene-0.24	-0.450625974667251	-0.605181159260312	-0.361345964611617	-6.57955227142407	-6.57955227142407	BN1106_s1289B000230	LN628306	1289	248010	261657	-	no_uniprot	no_go	no_ipr	uncharacterised	10
maker-scaffold129-est_gff_Cufflinks-exonerate_est2genome-est_gff_TopHat-gene-1.33	-0.290788098167585	-0.8537199127897	1.88062099702592	6.99321132113727	3.42301856913195	BN1106_s129B000851	LN627146	129	1014115	1023039	-	G4VB35;Q5C4A7;H2KTM3;G4VB36;H2KPY3			Putative uncharacterized protein;Uncharacterized protein;SJCHGC03548 protein	1
maker-scaffold129-est_gff_TopHat-gene-1.9	-0.964231095194698	-0.913615437539942	1.43071108473739	6.687379380581	1.94783317988718	BN1106_s129B000865	LN627146	129	1014449	1019331	+	no_uniprot	no_go	no_ipr	uncharacterised	1
maker-scaffold129-exonerate_est2genome-gene-1.18	0.112934507806148	-0.286098578374821	0.122875379301858	-0.686346096114759	-4.77774278449487	BN1106_s129B000881	LN627146	129	577448	578485	-	no_uniprot	no_go	no_ipr	uncharacterised	12
maker-scaffold12904-est_gff_Cufflinks-est_gff_TopHat-gene-0.1	1.55009435774057	2.25305987199482	1.28944513500638	3.11469477335108	2.96086780865775	BN1106_s12904B000005	LN639921	12904	7417	9191	+	no_uniprot	no_go	no_ipr	uncharacterised	1
maker-scaffold12904-est_gff_TopHat-gene-0.0	0.314059810645542	0.172451376647205	0.607758831875939	0.949533788475568	3.0110371741465	BN1106_s12904B000006	LN639921	12904	6653	7258	+	no_uniprot	no_go	no_ipr	uncharacterised	1
maker-scaffold12904-est_gff_TopHat-gene-0.3	1.81080876750663	2.46183334311929	1.70204078673084	3.25936209720888	3.20926122070455	BN1106_s12904B000007	LN639921	12904	8290	8896	-	no_uniprot	no_go	no_ipr	uncharacterised	1
maker-scaffold1293-est_gff_Cufflinks-exonerate_est2genome-est_gff_TopHat-gene-0.7	-2.445193874001	0.0614583098002726	1.45322873072127	5.24072292481969	0.615596355298834	BN1106_s1293B000124	LN628310	1293	112615	116070	-	no_uniprot	no_go	no_ipr	uncharacterised	1
maker-scaffold1293-est_gff_Cufflinks-gene-0.2	1.26699339295725	-0.0823612885488672	1.58375090766522	5.58440723315714	-2.19595900048022	BN1106_s1293B000125	LN628310	1293	112619	116418	+	no_uniprot	no_go	no_ipr	uncharacterised	9
maker-scaffold1296-est_gff_Cufflinks-est_gff_TopHat-gene-0.3	1.50358879735971	0	0	2.37990699512785	6.34676500356159	BN1106_s1296B000087	LN628313	1296	185169	234863	-	no_uniprot	no_go	no_ipr	uncharacterised	1
maker-scaffold1298-est_gff_TopHat-gene-0.1	0.236487777188003	-0.433251827559577	-3.17451508163258	-2.49351512586384	-2.74073559169398	BN1106_s1298B000183	LN628315	1298	5102	5385	+	no_uniprot	no_go	no_ipr	uncharacterised	11
maker-scaffold13-est_gff_Cufflinks-est_gff_TopHat-gene-0.25	-0.232320596905499	-0.324679139787978	-0.546684325006744	-6.37563909056902	-6.37563909056902	BN1106_s13B000580	LN627030	13	496712	513430	+	Q5C1S8;O46118;H2KU50;G4LUA2;H2LIZ0	GO:0005634;GO:0003700;GO:0000976;GO:0043565	IPR017970;IPR001356;IPR009057;IPR000047	Homeobox protein aristaless-related;Homeobox protein unc-4 homolog;Uncharacterized protein;DNA-binding protein;SJCHGC08942 protein	10
maker-scaffold13-est_gff_Cufflinks-gene-0.21	0.284169232027471	0.512487749308491	1.81015550253496	-0.620473278734776	-4.31472806006176	BN1106_s13B000583	LN627030	13	383160	398877	+	G7YSC5			Putative uncharacterized protein	8
maker-scaffold13-est_gff_TopHat-gene-0.42	-0.716352842273725	-0.848873314651041	-1.98261800215864	1.68818115705755	3.14821475770657	BN1106_s13B000585	LN627030	13	158395	159509	-	no_uniprot	no_go	no_ipr	uncharacterised	7
maker-scaffold13-est_gff_TopHat-gene-0.50	-0.357916995946237	-0.780062050429887	-1.27016698826517	-0.921066007727704	-5.5165795179489	BN1106_s13B000588	LN627030	13	541475	543674	-	no_uniprot	no_go	no_ipr	uncharacterised	12
maker-scaffold13-exonerate_est2genome-gene-0.6	0.747179447253831	1.19579158419668	0.190384475375506	4.76114757297366	3.79023585647481	BN1106_s13B000618	LN627030	13	94867	96077	+	no_uniprot	no_go	no_ipr	uncharacterised	1
maker-scaffold130-est_gff_Cufflinks-est_gff_TopHat-gene-0.2	0.144658602900202	-0.222751237376585	-0.754363620633297	-3.02911704305897	-2.71371090240095	BN1106_s130B000103	LN627147	130	234139	268877	+	no_uniprot	no_go	no_ipr	uncharacterised	12
maker-scaffold130-est_gff_Cufflinks-est_gff_TopHat-gene-0.7	-0.0875799973039975	-0.0129584398051517	-0.549216443290872	-2.29481207173585	-5.98906685306283	BN1106_s130B000104	LN627147	130	230031	234272	-	no_uniprot	no_go	no_ipr	uncharacterised	12
maker-scaffold130-exonerate_est2genome-gene-0.6	-0.624054199284723	0.317212721692362	0.853056591585217	3.85258850481044	0.798878307775473	BN1106_s130B000113	LN627147	130	320352	322007	+	no_uniprot	no_go	no_ipr	uncharacterised	1
maker-scaffold1302-augustus-gene-0.21	0.333318223729536	-0.0347473454940683	-1.51640997531936	4.75149368980451	2.74136579592438	BN1106_s1302B000259	LN628319	1302	83176	84279	+	no_uniprot	no_go	no_ipr	uncharacterised	1
maker-scaffold13026-est_gff_Cufflinks-est_gff_TopHat-gene-0.0	-0.156009904338489	-0.169089884860643	-0.417948017426534	-2.82411394854167	-3.17815092494203	BN1106_s13026B000008	LN640043	13026	7	4017	+	G7Y947			Uncharacterized protein	12
maker-scaffold1303-est_gff_TopHat-gene-0.43	0.332976993069474	0.428599294169704	0.0647909416259616	-3.09074545902352	-0.948495562415818	BN1106_s1303B000685	LN628320	1303	717540	736824	-	no_uniprot	no_go	no_ipr	uncharacterised	11
maker-scaffold1303-exonerate_est2genome-gene-0.29	-0.0198832738518178	-0.795573449941109	-1.1396832950643	-1.51948313682094	-3.12139768670596	BN1106_s1303B000700	LN628320	1303	93980	94622	-	no_uniprot	no_go	no_ipr	uncharacterised	12
maker-scaffold1306-exonerate_est2genome-gene-0.6	0.0570220287276229	-0.870235940649401	-3.38443048162044	-1.84002392737143	-5.75243665705232	BN1106_s1306B000198	LN628323	1306	3119	23283	-	no_uniprot	no_go	no_ipr	uncharacterised	12
maker-scaffold1309-augustus-gene-0.17	0.587185748739468	-0.0492951479152843	0.273835081325675	1.23111287325722	4.74209780986957	BN1106_s1309B000141	LN628326	1309	73995	80719	-	G7YJJ7	GO:0005581	IPR002035	Collagen alpha-1(XII) chain	4
maker-scaffold1310-augustus-gene-0.3	-0.0453313287621775	0.405554245124236	-0.256779708312981	3.3999150008657	4.66836261214204	BN1106_s1310B000174	LN628327	1310	6476	102737	-	G7YP79;C4QB33;C4QB34		IPR019528	Pericentrin, putative;Putative uncharacterized protein;Pericentrin	1
maker-scaffold13102-est_gff_Cufflinks-est_gff_TopHat-gene-0.0	-0.48628072896271	-0.655696271126587	-4.20406501747547	4.1192125839476	-4.20406501747547	BN1106_s13102B000007	LN640119	13102	8086	15331	-	no_uniprot	no_go	no_ipr	uncharacterised	9
maker-scaffold1314-est_gff_Cufflinks-exonerate_est2genome-gene-0.41	0.794596389180438	0.696767128531157	3.59120105587871	5.89189106953598	4.61223441645537	BN1106_s1314B000443	LN628331	1314	575649	584790	-	G7YL99;T1E7X3;D3PIM9;B4K881;J3JVI9		IPR013024;IPR006840	GI22786;Cation transport regulator-like protein 1;Cation transport protein chaC;Uncharacterized protein;Putative cation transporter	2
maker-scaffold1314-exonerate_est2genome-gene-0.18	-0.16530750001696	0.552622971768381	-0.944785291249019	-6.51944651055624	0.742557227520125	BN1106_s1314B000456	LN628331	1314	595649	596482	+	no_uniprot	no_go	no_ipr	uncharacterised	11
maker-scaffold1314-exonerate_est2genome-gene-0.43	-0.132531456058333	0.529047832540328	-0.746849018731305	-3.26557035412662	0.654355707328593	BN1106_s1314B000474	LN628331	1314	595681	596471	-	no_uniprot	no_go	no_ipr	uncharacterised	11
maker-scaffold1315-est_gff_Cufflinks-est_gff_TopHat-gene-0.0	-0.209041160744597	-0.0146319901074321	-5.69150713157292	-0.268807865189007	-1.05947997040703	BN1106_s1315B000122	LN628332	1315	36192	68843	+	no_uniprot	no_go	no_ipr	uncharacterised	7
maker-scaffold1316-est_gff_Cufflinks-est_gff_TopHat-gene-0.13	0.302119552748053	0.412388255570365	-0.686122236777207	-5.18099188262786	-2.12020165332803	BN1106_s1316B000260	LN628333	1316	90159	91660	-	E2AYA1;B7QJE9			Putative uncharacterized protein	11
maker-scaffold13171-exonerate_est2genome-gene-0.0	0.245836964346658	0.676047914122639	0.507376001773212	0.844793242129374	-4.21693032287972	BN1106_s13171B000006	LN640188	13171	1471	1833	+	no_uniprot	no_go	no_ipr	uncharacterised	9
maker-scaffold1318-est_gff_TopHat-gene-0.5	0.115632882147613	-1.04731208260865	-3.15571498961054	-0.173582734314941	1.75078404833862	BN1106_s1318B000142	LN628335	1318	101723	115675	-	no_uniprot	no_go	no_ipr	uncharacterised	4
maker-scaffold1319-augustus-gene-0.5	-0.246157158081989	0.0924250362633501	-2.67412865014466	2.94449216866857	4.70874775457906	BN1106_s1319B000113	LN628336	1319	95848	112361	-	G7YFG4;C4QJB8;T1IXK2;B7TLZ7;G1N2U3	GO:0016021;GO:0060072;GO:0016020	IPR024939;IPR005821;IPR003091;IPR003929;IPR016040;IPR003148;IPR013099	Large conductance calcium-activated potassium (BK) channel alpha subunit b;Calcium-activated potassium channel;Uncharacterized protein;Calcium-activated potassium channel subunit alpha-1	4
maker-scaffold13195-est_gff_Cufflinks-gene-0.0	-0.374699547745944	-1.85900536627398	0.242428377765183	5.3873323600487	2.77302179489192	BN1106_s13195B000020	LN640212	13195	4160	5207	-	no_uniprot	no_go	no_ipr	uncharacterised	1
maker-scaffold132-est_gff_Cufflinks-est_gff_TopHat-gene-0.7	-0.367821457749494	-0.244387159029829	-0.531157367605227	-3.80786334495152	-3.12698011077954	BN1106_s132B000260	LN627149	132	301748	310317	-	no_uniprot	no_go	no_ipr	uncharacterised	12
maker-scaffold13200-est_gff_Cufflinks-est_gff_TopHat-gene-0.4	-0.36196497475205	0.130769298539638	2.06811252443232	4.24631525023071	6.64345588380697	BN1106_s13200B000006	LN640217	13200	7	1146	-	G4VTW4;Q5DHY8;Q5DFZ4;A7SM29;G7Y3W5		IPR014756;IPR003172	Predicted protein;Niemann pick c2 (NPC2);Niemann-Pick C2 protein;Epididymal secretory protein E1 (Niemann Pick type C2 protein homolog);SJCHGC00284 protein	2
maker-scaffold13200-est_gff_Cufflinks-est_gff_TopHat-gene-0.7	0.798325207196839	1.34723967461945	2.65744022295481	5.88142025610797	7.08530481412038	BN1106_s13200B000007	LN640217	13200	4688	7687	-	no_uniprot	no_go	no_ipr	uncharacterised	2
maker-scaffold13200-est_gff_Cufflinks-exonerate_est2genome-est_gff_TopHat-gene-0.2	0.095382591716902	0.30392386609571	1.888679410526	5.20037454570807	6.42372705713413	BN1106_s13200B000008	LN640217	13200	4140	7686	+	G4VTW4;Q5DFZ4;Q5DHY8;A7SM29;F7FDT3	GO:0005764;GO:0015485;GO:0033344;GO:0042632;GO:0032367;GO:0009615	IPR014756;IPR003172	Predicted protein;Uncharacterized protein;Niemann pick c2 (NPC2);Epididymal secretory protein E1 (Niemann Pick type C2 protein homolog);SJCHGC00284 protein	2
maker-scaffold13200-est_gff_Cufflinks-gene-0.0	-0.431776126083898	0.361504124958614	1.84715477110442	4.2181790265744	6.62454033805073	BN1106_s13200B000009	LN640217	13200	6	1568	+	no_uniprot	no_go	no_ipr	uncharacterised	2
maker-scaffold1322-augustus-gene-0.23	-0.165181776107058	0.322349265181277	1.402963822633	2.86437746506412	3.39091372305237	BN1106_s1322B000116	LN628339	1322	34402	74193	-	G7YWC3;A7SF82;S4RQK6;K1QC39;U3JYJ0		IPR000008;IPR022136	Predicted protein;Centrosomal protein of 120 kDa;Uncharacterized protein	1
maker-scaffold1322-augustus-gene-0.24	0.093498386164768	0.407175571851907	1.20807829507676	3.56373025234524	4.77251618644441	BN1106_s1322B000117	LN628339	1322	75193	83104	-	C1L4J4;G7YWC3;K1QC39;Q5BXI6;I3K8D3		IPR000008;IPR022136	Putative coiled-coil domain containing 100;Centrosomal protein of 120 kDa;Uncharacterized protein;SJCHGC07664 protein	1
maker-scaffold1322-est_gff_TopHat-gene-0.6	-0.33008919971768	-0.462698457266612	1.74771093159195	3.80870486802378	4.98544071858411	BN1106_s1322B000120	LN628339	1322	72338	74041	+	no_uniprot	no_go	no_ipr	uncharacterised	1
maker-scaffold13229-est_gff_Cufflinks-est_gff_TopHat-gene-0.0	0.424307382359764	0.492062079215136	-2.2944198963339	-4.08970148526147	-2.34193790927221	BN1106_s13229B000004	LN640246	13229	340	2611	+	no_uniprot	no_go	no_ipr	uncharacterised	11
maker-scaffold13230-exonerate_est2genome-gene-0.1	-1.00075221861966	-0.101095627167865	-0.785124347136435	3.97388044421429	-0.0692131984819113	BN1106_s13230B000017	LN640247	13230	5424	6543	+	K7F0T4;H3IQL4;K7EWL2;H3JAV2;H3HYH1	GO:0003723;GO:0003964;GO:0006278	IPR005135;IPR000477;IPR003286	Uncharacterized protein	9
maker-scaffold1324-augustus-gene-0.46	1.37505122368079	0.826103186731309	1.17725904632604	3.62130940815539	5.81669858200614	BN1106_s1324B000278	LN628341	1324	157664	159686	-	no_uniprot	no_go	no_ipr	uncharacterised	2
maker-scaffold1324-est_gff_TopHat-gene-0.4	-0.848263518460371	-0.920797934462506	-1.32604080401103	-1.24754825263691	-5.73882251107328	BN1106_s1324B000280	LN628341	1324	79649	80270	+	no_uniprot	no_go	no_ipr	uncharacterised	12
maker-scaffold1326-est_gff_Cufflinks-gene-0.8	-0.241977102758399	-0.526804842148636	-2.9442029936075	-0.535658725521785	-5.31180953588616	BN1106_s1326B000432	LN628343	1326	177430	178938	+	no_uniprot	no_go	no_ipr	uncharacterised	12
maker-scaffold1326-est_gff_TopHat-gene-0.13	-0.574681912512393	-1.0577687937632	-2.56834114043682	-1.96952489790713	-3.15189119955607	BN1106_s1326B000435	LN628343	1326	257828	258753	+	no_uniprot	no_go	no_ipr	uncharacterised	12
maker-scaffold1326-est_gff_TopHat-gene-0.26	-0.341421607680942	0.903605254243992	2.39091650985189	3.69310273299727	1.87854406831253	BN1106_s1326B000437	LN628343	1326	394618	395682	+	no_uniprot	no_go	no_ipr	uncharacterised	1
maker-scaffold1329-augustus-gene-0.11	0.765451010693077	0.249036976904915	-1.30800764065371	7.44262952028706	5.20279486273031	BN1106_s1329B000131	LN628346	1329	91943	143184	+	G7Y5T8			Uncharacterized protein	1
maker-scaffold1329-augustus-gene-0.12	-1.3088305327995	-1.3088305327995	-1.3088305327995	6.72366730380853	1.75195969650033	BN1106_s1329B000132	LN628346	1329	62240	75371	-	G7Y5T8			Uncharacterized protein	1
maker-scaffold1329-est_gff_TopHat-gene-0.4	-0.440789084426648	-1.57009799736491	-2.15573010164729	1.28670417833431	3.04481413343992	BN1106_s1329B000133	LN628346	1329	16726	28930	-	no_uniprot	no_go	no_ipr	uncharacterised	7
maker-scaffold13297-exonerate_est2genome-gene-0.0	-1.29954230939429	0.849898006465995	0.208139752140948	3.39036304686283	-1.29954230939429	BN1106_s13297B000006	LN640314	13297	103	1326	-	no_uniprot	no_go	no_ipr	uncharacterised	9
maker-scaffold133-est_gff_TopHat-gene-0.10	-0.974373397381253	-0.902749194026256	-2.46110312408408	3.15751769472915	3.84935913716368	BN1106_s133B000452	LN627150	133	310221	311212	+	no_uniprot	no_go	no_ipr	uncharacterised	1
maker-scaffold133-exonerate_est2genome-gene-0.41	0.0714370107019331	-0.38994681704248	-0.779015494184293	0.480799927594754	-4.89764824756946	BN1106_s133B000478	LN627150	133	386122	386740	-	no_uniprot	no_go	no_ipr	uncharacterised	12
maker-scaffold1330-est_gff_TopHat-gene-0.13	0.152305284672046	0.215168429791756	-0.57528031954716	-0.219760096146684	-4.9096654524038	BN1106_s1330B000353	LN628347	1330	110731	111536	-	no_uniprot	no_go	no_ipr	uncharacterised	12
maker-scaffold1335-est_gff_TopHat-gene-0.6	0.249186860739842	0.287133495819726	-1.102869544862	-3.17728300440235	-1.27782754637576	BN1106_s1335B000111	LN628352	1335	198095	198298	-	no_uniprot	no_go	no_ipr	uncharacterised	11
maker-scaffold1335-est_gff_TopHat-gene-0.7	0.0413499406887627	0.0742803851560101	-1.62352924790496	-3.33813651586218	-2.96261223067603	BN1106_s1335B000112	LN628352	1335	199364	199692	-	no_uniprot	no_go	no_ipr	uncharacterised	11
maker-scaffold1336-exonerate_est2genome-gene-0.7	-2.48372158747604	-0.919724917158824	-2.48372158747604	4.42503079044688	-2.48372158747604	BN1106_s1336B000277	LN628353	1336	222089	222888	+	no_uniprot	no_go	no_ipr	uncharacterised	9
maker-scaffold1338-est_gff_Cufflinks-est_gff_TopHat-gene-0.17	0.280714020641106	0.964355767854263	0.488172182491732	-0.921212630484298	-3.32549729786675	BN1106_s1338B000221	LN628355	1338	181493	193393	-	G4VAA4;G7YTF1			Putative uncharacterized protein	12
maker-scaffold1338-est_gff_Cufflinks-gene-0.11	0.026617817010111	0.470475890794596	1.10158561226489	-5.38320033010315	-5.38320033010315	BN1106_s1338B000222	LN628355	1338	46681	48948	-	no_uniprot	no_go	no_ipr	uncharacterised	10
maker-scaffold1338-est_gff_TopHat-gene-0.3	-0.476219516679494	-1.16244701289008	-1.68675383624291	-1.59575146517923	-3.86710913212263	BN1106_s1338B000224	LN628355	1338	239381	239986	+	no_uniprot	no_go	no_ipr	uncharacterised	12
maker-scaffold134-est_gff_Cufflinks-est_gff_TopHat-gene-0.5	0.247298040379073	0.684280978407324	0.751605851971787	-0.0426350225069712	-5.16461051448167	BN1106_s134B000162	LN627151	134	79256	96556	-	H2KV88;S5W2R2;H2KVE4;G4VKI6	GO:0016021;GO:0005272;GO:0035725;GO:0016020	IPR001873	Putative uncharacterized protein;Degenerin unc-8;Asic	12
maker-scaffold13418-est_gff_TopHat-gene-0.0	-2.21153936694492	-0.0888944950539461	1.886051738696	3.92355616313058	2.42048779422098	BN1106_s13418B000010	LN640435	13418	337	1152	+	no_uniprot	no_go	no_ipr	uncharacterised	1
maker-scaffold13444-est_gff_TopHat-gene-0.0	0	0	0	5.68737168477957	4.81272489950281	BN1106_s13444B000003	LN640461	13444	6987	7530	+	no_uniprot	no_go	no_ipr	uncharacterised	1
maker-scaffold1345-augustus-gene-0.24	0	1.55893819903516	0	7.72563923447024	5.58152981742598	BN1106_s1345B000153	LN628362	1345	169788	172212	+	G7YI76			Uncharacterized protein	3
maker-scaffold13455-est_gff_Cufflinks-est_gff_TopHat-gene-0.0	-0.204875415572463	0.0249495224547367	0.0813283568831551	0.451273600521233	-3.13888783744299	BN1106_s13455B000010	LN640472	13455	1287	3261	+	no_uniprot	no_go	no_ipr	uncharacterised	12
maker-scaffold1346-est_gff_TopHat-gene-0.9	0.0620077409538204	-0.292856537495476	0.789032004512315	3.17850144210978	0.79065575402446	BN1106_s1346B000237	LN628363	1346	261472	264613	+	no_uniprot	no_go	no_ipr	uncharacterised	1
maker-scaffold1346-exonerate_est2genome-gene-0.12	-0.373818887185084	-0.29678983377195	-0.34924791603909	4.35911887608955	1.20330540330021	BN1106_s1346B000240	LN628363	1346	42809	43700	-	no_uniprot	no_go	no_ipr	uncharacterised	1
maker-scaffold135-est_gff_TopHat-gene-0.20	-0.148605098422008	-0.79793566419381	-2.10327415941569	-0.904845624607265	-4.99624231298738	BN1106_s135B000532	LN627152	135	21223	34599	-	no_uniprot	no_go	no_ipr	uncharacterised	12
maker-scaffold13500-est_gff_TopHat-gene-0.0	0.0606161373623078	-0.501691949427251	-1.30461677698184	-3.24919044935623	-6.94344523068321	BN1106_s13500B000007	LN640517	13500	644	6011	+	no_uniprot	no_go	no_ipr	uncharacterised	10
maker-scaffold1351-augustus-gene-0.7	-0.139763890859594	0.179041216598026	0.0143317732785171	1.66605353492701	4.12037478894954	BN1106_s1351B000201	LN628368	1351	115504	136530	+	G7Y5H5;H3AW07;F7BMC7;B4DJU3;Q8C8N0	GO:0016021;GO:0005216;GO:0005955;GO:0005789;GO:0005637;GO:0005730;GO:0031088;GO:0031094;GO:0014069;GO:0016529;GO:0005220;GO:0005218;GO:0035091;GO:0032469;GO:0048016;GO:0070059;GO:0009791;GO:0051209;GO:0001666;GO:0050882;GO:0005783	IPR005821;IPR015925;IPR000699;IPR014821;IPR000493;IPR016093;IPR013662	cDNA FLJ50742, highly similar to Inositol 1,4,5-trisphosphate receptor type 1;Uncharacterized protein;Inositol 1 4 5-triphosphate receptor type 1;Putative uncharacterized protein	4
maker-scaffold1351-augustus-gene-0.8	-0.978742053111077	0.0351175134533541	0.712060194308386	2.02330347799144	4.57106481608249	BN1106_s1351B000202	LN628368	1351	4697	99874	-	G7Y5H5;K7ISM1;R9S1J3;R7TPX0;Q91908	GO:0005783;GO:0016021;GO:0005220;GO:0048016	IPR000699;IPR014821;IPR000493;IPR005821;IPR016093;IPR013662;IPR015925;IPR016024	Inositol 1 4 5-triphosphate receptor type 1;Uncharacterized protein;Inositol 1,4,5-triphosphate receptor;Inositol 1,4,5-trisphosphate receptor	1
maker-scaffold1352-exonerate_est2genome-gene-0.6	0.694439311413008	0.0942122595957251	-0.12712968808796	-5.44571052512248	0.514118690627832	BN1106_s1352B000141	LN628369	1352	104543	108273	+	no_uniprot	no_go	no_ipr	uncharacterised	11
maker-scaffold1353-augustus-gene-0.18	-0.217830627091786	-0.296698868497804	-0.0436053843762174	3.01340446743268	1.8979975427113	BN1106_s1353B000140	LN628370	1353	61963	132071	+	H2KPB8;G4VE82;T1FJ71;K1PI78;R7TAI4	GO:0005524;GO:0004672;GO:0005086;GO:0032012	IPR011009;IPR000719;IPR002110;IPR020683;IPR016024;IPR023394;IPR000904;IPR001245	Protein kinase;Testis-expressed protein 14;Golgi-specific brefeldin A-resistance guanine nucleotide exchange factor 1;Uncharacterized protein	1
maker-scaffold1353-est_gff_TopHat-gene-0.15	0	2.14516193103841	0	5.94895368475293	4.96571409251954	BN1106_s1353B000142	LN628370	1353	62496	62789	-	no_uniprot	no_go	no_ipr	uncharacterised	1
maker-scaffold13549-augustus-gene-0.3	-0.757508599262712	0.336586858328221	1.26189222403323	7.44341977245329	8.43105306148589	BN1106_s13549B000008	LN640566	13549	1661	7092	-	H2KTI0		IPR011001;IPR008139	Putative uncharacterized protein	2
maker-scaffold13549-est_gff_TopHat-gene-0.0	-0.716274825914471	-0.0811855236323531	0.993101249999704	5.18938777150919	3.00948342085423	BN1106_s13549B000009	LN640566	13549	2004	3025	+	no_uniprot	no_go	no_ipr	uncharacterised	1
maker-scaffold1355-est_gff_Cufflinks-est_gff_TopHat-gene-0.0	-0.0222033961862529	0.33741565174463	-0.103203618938508	-1.43104043862872	-3.060155565586	BN1106_s1355B000089	LN628372	1355	184	66009	+	no_uniprot	no_go	no_ipr	uncharacterised	12
maker-scaffold13564-est_gff_TopHat-gene-0.0	-1.3077101739459	-1.3077101739459	-1.3077101739459	1.07219682118194	3.10360423029556	BN1106_s13564B000003	LN640581	13564	5747	6873	+	no_uniprot	no_go	no_ipr	uncharacterised	7
maker-scaffold1357-est_gff_TopHat-gene-0.4	-0.0670430430230144	-0.236592847007266	0.557131084420737	3.72649343346866	0.981364759259614	BN1106_s1357B000114	LN628374	1357	58401	59064	+	no_uniprot	no_go	no_ipr	uncharacterised	1
maker-scaffold1357-est_gff_TopHat-gene-0.5	2.08561595833585	2.14042529477578	0	7.64455098738041	5.32029495452276	BN1106_s1357B000115	LN628374	1357	75478	75772	+	no_uniprot	no_go	no_ipr	uncharacterised	3
maker-scaffold1359-exonerate_est2genome-gene-0.3	0	0	0	4.24315653094877	7.58802413672899	BN1106_s1359B000142	LN628376	1359	63100	72681	+	no_uniprot	no_go	no_ipr	uncharacterised	1
maker-scaffold13592-augustus-gene-0.3	2.00121600146562	3.35612699012234	2.34047073217717	-1.69348372630012	2.08462829799011	BN1106_s13592B000004	LN640609	13592	57	977	+	no_uniprot	no_go	no_ipr	uncharacterised	8
maker-scaffold136-augustus-gene-0.37	0.224428021521884	1.84925788166987	-2.2039923316756	1.2108348740246	6.48230638283508	BN1106_s136B000266	LN627153	136	63321	80364	+	C1LCN4;C1LCQ5;C1LCM7;C1LCR5;C1LCN2			Uncharacterized protein	4
maker-scaffold136-augustus-gene-0.39	0.0415019505936822	0.333580422732831	0.12229696196388	-4.68380903010181	-4.00292579592983	BN1106_s136B000268	LN627153	136	273581	281378	+	G7YH09;T1G0C6;K1RE41;R7UF46;T1J797	GO:0005634;GO:0043565;GO:0003700;GO:0008270	IPR017970;IPR001356;IPR009057;IPR001781	LIM homeobox protein 3/4;LIM/homeobox protein Lhx3;Uncharacterized protein	10
maker-scaffold136-est_gff_Cufflinks-gene-0.17	-0.373771818876536	4.02399792610854	2.68757528149127	3.17485557973275	2.70152689032756	BN1106_s136B000271	LN627153	136	29214	41909	-	no_uniprot	no_go	no_ipr	uncharacterised	1
maker-scaffold136-est_gff_Cufflinks-gene-0.21	-0.302953046875992	0.766665080661733	-0.257455386932099	-2.59326669544573	-4.97317369057358	BN1106_s136B000272	LN627153	136	164735	216829	-	G7YF65;G4V6M8;G7Y7S8;G7YJK0;F2VT68	GO:0016020;GO:0015269	IPR003930	Unispanin-1;Putative uncharacterized protein;Calcium-activated potassium channel subunit beta-2;Uncharacterized protein	12
maker-scaffold136-est_gff_TopHat-gene-0.4	0.149010867823599	-0.0386707138805065	-1.32911077703284	-3.08348059007667	-2.78796981143576	BN1106_s136B000276	LN627153	136	132443	134351	+	no_uniprot	no_go	no_ipr	uncharacterised	11
maker-scaffold13615-est_gff_Cufflinks-gene-0.0	-0.245539267798378	-0.448007605702461	-0.829263990278207	-5.48540964621896	-5.48540964621896	BN1106_s13615B000004	LN640632	13615	1942	6401	-	no_uniprot	no_go	no_ipr	uncharacterised	10
maker-scaffold1362-augustus-gene-0.29	0.833238494535404	1.13025881269125	1.34289203794456	7.39675909213687	4.87072994621597	BN1106_s1362B000182	LN628379	1362	44330	56642	+	G4LVX4;K1QKB9;I7FRP5;H9G3L2;Q8BWL2	GO:0005882;GO:0005198;GO:0005737;GO:0005635;GO:0008283	IPR001664;IPR001322	Abnormal long morphology protein 1 (Sp8),putative;Uncharacterized protein;Cytovec;Intermediate filament tail domain-containing protein 1;Putative uncharacterized protein	1
maker-scaffold1362-est_gff_Cufflinks-est_gff_TopHat-gene-0.4	-0.305657787439914	0.777268541719476	2.47200784445435	3.33638310016266	2.26745597151123	BN1106_s1362B000183	LN628379	1362	100933	119953	+	H2KTZ4;H3JM61;E0VHA7;F1R2I5;H2M2Q6	GO:0005887;GO:0016907;GO:0004715;GO:0007213;GO:0016021;GO:0005886;GO:0004937;GO:0071875;GO:0004930;GO:0004969;GO:0001696;GO:0045907	IPR000276;IPR017452;IPR000995;IPR002233;IPR000363;IPR000503	Class A rhodopsin-like G-protein coupled receptor GPR5ht3, putative;Uncharacterized protein;Putative uncharacterized protein	1
maker-scaffold1362-est_gff_Cufflinks-gene-0.20	0	1.55987026067737	0	6.15610382329029	7.44420833793082	BN1106_s1362B000184	LN628379	1362	145543	147109	-	no_uniprot	no_go	no_ipr	uncharacterised	3
maker-scaffold1364-est_gff_Cufflinks-est_gff_TopHat-gene-0.0	-0.246397663928668	0.387690565468294	-0.707867571588249	-1.53101526981181	-3.29110368778577	BN1106_s1364B000097	LN628381	1364	54347	64127	+	Q4QQE2;G4VKG9;Q4QQE9;Q4QQE4;H3IQ80	GO:0003723;GO:0003964;GO:0006278;GO:0004519	IPR003286;IPR000477;IPR005135	Pol-related;Uncharacterized protein;Endonuclease-reverse transcriptase	12
maker-scaffold1364-est_gff_TopHat-gene-0.2	-0.214967694067905	0.182516122248533	-0.155780063898598	-1.11792744071206	-3.03133018962168	BN1106_s1364B000099	LN628381	1364	60269	60562	-	no_uniprot	no_go	no_ipr	uncharacterised	12
maker-scaffold1369-augustus-gene-0.39	-0.133569158109182	-0.135417389607229	-1.29485095828134	2.42142087727054	3.94587035740548	BN1106_s1369B000469	LN628386	1369	486234	506522	-	G7Y3J2;G7YGM0;L7MLH2;K1R7T1;E2B674		IPR001478;IPR018247;IPR004172;IPR015132	Patj-like protein;Multiple PDZ domain protein;Patj homolog;Putative patj	1
maker-scaffold1369-est_gff_Cufflinks-est_gff_TopHat-gene-0.9	-0.70200597986231	0.758478535607708	1.72173051750457	4.44005460630428	2.19785078663791	BN1106_s1369B000470	LN628386	1369	311087	319897	+	G4VGB5;G7YPD6			Uncharacterized protein;Putative uncharacterized protein	1
maker-scaffold1369-est_gff_TopHat-gene-0.18	0.171449322442312	0.250895777662311	-0.899337921577436	2.49035230513165	3.5752694057658	BN1106_s1369B000474	LN628386	1369	454930	482485	+	no_uniprot	no_go	no_ipr	uncharacterised	4
maker-scaffold137-est_gff_Cufflinks-gene-0.11	-0.0191280685717281	-0.287519480199942	-1.94977445558307	-3.32706750601775	-5.7069745011456	BN1106_s137B000322	LN627154	137	120856	124546	-	no_uniprot	no_go	no_ipr	uncharacterised	12
maker-scaffold137-est_gff_TopHat-gene-0.2	-0.0951800921660535	-0.17941731474788	-2.57988000676886	-2.16312101812062	-5.56106612519999	BN1106_s137B000326	LN627154	137	224797	225048	+	no_uniprot	no_go	no_ipr	uncharacterised	12
maker-scaffold1370-exonerate_est2genome-gene-0.4	-0.377094172126213	-0.0788201228439469	0.947884629017544	4.41754045083936	0.208645343842022	BN1106_s1370B000107	LN628387	1370	6805	7748	-	no_uniprot	no_go	no_ipr	uncharacterised	1
maker-scaffold13713-exonerate_est2genome-gene-0.0	0.614731347055688	0.933675471386701	-0.264659844228898	4.14418639834453	1.05794401383562	BN1106_s13713B000013	LN640730	13713	3768	4393	+	no_uniprot	no_go	no_ipr	uncharacterised	1
maker-scaffold1372-est_gff_Cufflinks-est_gff_TopHat-gene-0.5	0.865042666760473	1.44529196966083	2.13738070148351	4.35743172613999	5.77908916776215	BN1106_s1372B000428	LN628389	1372	81009	89169	+	no_uniprot	no_go	no_ipr	uncharacterised	2
maker-scaffold1374-augustus-gene-0.16	0.158702998836517	-0.115162354666005	1.10845820327314	4.96463913580084	1.90349959449335	BN1106_s1374B000121	LN628391	1374	154706	158525	-	J9JP56;G4VDJ2;G4V5J7;C4PYC2;A0JPS3			Transposase domain-containing protein;Uncharacterized protein;Putative uncharacterized protein	1
maker-scaffold1375-est_gff_Cufflinks-gene-0.40	-0.232106225835034	-0.450201265221233	-1.33212034881188	-0.912129003594274	-5.9097362671151	BN1106_s1375B000554	LN628392	1375	263284	271536	-	no_uniprot	no_go	no_ipr	uncharacterised	12
maker-scaffold1375-est_gff_TopHat-gene-0.9	0.90030959568286	0.286983598307309	2.10617794848228	3.33821677028779	-2.20657524075516	BN1106_s1375B000560	LN628392	1375	262733	262934	+	no_uniprot	no_go	no_ipr	uncharacterised	9
maker-scaffold1378-exonerate_est2genome-gene-0.14	-0.0630427679389225	-0.227896163514425	0.588407366871019	-5.96106030535073	-5.96106030535073	BN1106_s1378B000220	LN628395	1378	159651	160589	-	no_uniprot	no_go	no_ipr	uncharacterised	10
maker-scaffold1378-exonerate_est2genome-gene-0.15	-0.031353434870411	0.0710794071460796	0.0640638583079607	-6.32077313306687	-6.32077313306687	BN1106_s1378B000221	LN628395	1378	171146	171673	-	no_uniprot	no_go	no_ipr	uncharacterised	10
maker-scaffold1379-exonerate_est2genome-gene-0.0	0.201446181885329	-0.117126354201194	-0.649091163358756	0.930209182547586	-4.57551841336249	BN1106_s1379B000113	LN628396	1379	6970	11350	+	no_uniprot	no_go	no_ipr	uncharacterised	12
maker-scaffold138-augustus-gene-0.36	-0.21080846273002	0.243816080424645	1.26876673883584	4.32534220281626	2.25098994890801	BN1106_s138B000285	LN627155	138	234455	272924	-	G7Y3A7;R7TUN2;D3DSX2;Q3TJ05;Q9DGK3	GO:0005524;GO:0005007;GO:0001525;GO:0060117;GO:0060445;GO:0048469;GO:0002062;GO:0030326;GO:0035607;GO:0001701;GO:0042472;GO:0060484;GO:0048762;GO:0030901;GO:0042474;GO:0043066;GO:0000122;GO:0001759;GO:0042473;GO:0048339;GO:0018108;GO:0060045;GO:0045787;GO:0090080;GO:0002053;GO:0010976;GO:0060665;GO:0048378;GO:0007605;GO:0001657;GO:0021847;GO:0004713;GO:0010629;GO:2001239;GO:0016021;GO:0008284;GO:…	IPR028174;IPR011009;IPR000719;IPR017441;IPR001245;IPR008266;IPR020635;IPR003599;IPR016248;IPR007110;IPR013783;IPR013098;IPR003598;IPR013151;IPR028176	Fibroblast growth factor receptor 1 (Fms-related tyrosine kinase 2, Pfeiffer syndrome), isoform CRA_b;Fibroblast growth factor receptor 3;Putative uncharacterized protein;Uncharacterized protein	1
maker-scaffold138-est_gff_TopHat-gene-0.6	-1.85770034542192	-0.312185252519086	-0.388487790114219	4.52112283941946	2.55361405881954	BN1106_s138B000292	LN627155	138	259958	265674	+	no_uniprot	no_go	no_ipr	uncharacterised	1
maker-scaffold138-est_gff_TopHat-gene-0.9	-0.0012283145164389	-0.620307560742321	-3.34353451747991	-2.98096649185726	-0.728846325819207	BN1106_s138B000293	LN627155	138	388636	388852	+	no_uniprot	no_go	no_ipr	uncharacterised	11
maker-scaffold13822-exonerate_est2genome-gene-0.3	-0.639405971508236	-0.466978980701812	0.363819619785602	1.52667148437295	-4.78328004441869	BN1106_s13822B000007	LN640839	13822	3299	4510	-	no_uniprot	no_go	no_ipr	uncharacterised	9
maker-scaffold1383-exonerate_est2genome-gene-0.3	-0.36189421437134	0.0267094627843925	-2.46558270720018	2.02569155123619	3.88118229636141	BN1106_s1383B000100	LN628400	1383	110577	126169	+	no_uniprot	no_go	no_ipr	uncharacterised	4
maker-scaffold13839-est_gff_TopHat-gene-0.0	-0.168636497464346	-0.143603700096293	-0.691055021993487	-1.7086948902959	-6.3042084005171	BN1106_s13839B000004	LN640856	13839	1961	2842	+	no_uniprot	no_go	no_ipr	uncharacterised	12
maker-scaffold1385-augustus-gene-0.9	-1.2744872896175	-0.312784178743454	1.24518248953506	3.21034269717804	3.60342344978479	BN1106_s1385B000134	LN628402	1385	50864	79997	-	G4VH27;G7YNN7	GO:0005874;GO:0000226	IPR000435	Putative tektin;Tektin-3	1
maker-scaffold1385-est_gff_Cufflinks-est_gff_TopHat-gene-0.4	0.620688893928721	0.471594555433777	-3.50930031855174	5.41870334417293	3.00150218483228	BN1106_s1385B000135	LN628402	1385	134313	144171	-	G7YPN4;G7YUK6			Putative uncharacterized protein	1
maker-scaffold1393-augustus-gene-0.48	0.103494752458433	-0.318873745930325	-0.16862740288412	-1.9273542847306	-3.01629393023472	BN1106_s1393B000366	LN628410	1393	121892	165294	-	Q6DE28	GO:0005524	IPR018181;IPR013126	Hsp105-prov protein	12
maker-scaffold13931-exonerate_est2genome-gene-0.0	-0.52456998765555	-0.613698075980659	-1.40874286754322	-5.93394947707544	-0.968235384555902	BN1106_s13931B000012	LN640948	13931	679	1443	-	no_uniprot	no_go	no_ipr	uncharacterised	11
maker-scaffold1395-augustus-gene-0.19	-0.38159924838201	-0.575604087564347	0.0010500983293511	4.0495087092113	1.38987450255982	BN1106_s1395B000157	LN628412	1395	82150	96881	+	Q5DB91;A9JJF4;A9JJD8;A9JJD6;G4V8D2	GO:0005737;GO:0045765	IPR028131	Vasohibin-like protein;Putative vasohibin;Putative uncharacterized protein	1
maker-scaffold1397-est_gff_Cufflinks-gene-0.8	-0.244828102793385	-0.395918409342606	-4.06613319593975	-2.10274788229128	-2.74740557288031	BN1106_s1397B000203	LN628414	1397	81265	87217	-	no_uniprot	no_go	no_ipr	uncharacterised	11
maker-scaffold13980-est_gff_Cufflinks-est_gff_TopHat-gene-0.1	0.11428584208007	0.430279638546331	1.9193670686537	-4.11545366213599	-4.46949063853635	BN1106_s13980B000012	LN640997	13980	1992	5521	-	no_uniprot	no_go	no_ipr	uncharacterised	10
maker-scaffold13980-est_gff_TopHat-gene-0.0	0.257787953240516	0.40861737303665	1.85737501595215	-4.69394257948756	-4.01305934531558	BN1106_s13980B000013	LN640997	13980	1221	2090	+	no_uniprot	no_go	no_ipr	uncharacterised	10
maker-scaffold1399-augustus-gene-0.44	-0.200978021154679	-0.305058368927293	-1.23955472202162	3.12575475797538	1.5905681386261	BN1106_s1399B000509	LN628416	1399	464597	493443	+	G7YCJ1;G7Y796;G4VKI8;H3HKE6	GO:0005509	IPR000742;IPR013032;IPR009030;IPR000884;IPR001881;IPR000152;IPR018097	Putative thrombospondin type 1 domain-containing protein;Cadherin-related tumor suppressor;Neurogenic locus Notch protein;Uncharacterized protein	1
maker-scaffold1399-exonerate_est2genome-gene-0.10	-0.0851175387790608	0.0792009563806513	-4.69860453843094	0.826889903232539	-1.27888405102379	BN1106_s1399B000516	LN628416	1399	322981	329401	+	no_uniprot	no_go	no_ipr	uncharacterised	7
maker-scaffold14-est_gff_TopHat-gene-0.2	0	0	0	7.31388442944124	0	BN1106_s14B000369	LN627031	14	268673	268925	+	no_uniprot	no_go	no_ipr	uncharacterised	1
maker-scaffold1400-augustus-gene-0.38	0.476540740760429	0.565200309765501	0.504815031881527	4.00110892792257	2.17682587586727	BN1106_s1400B000284	LN628417	1400	2281	12231	+	K7K856	GO:0008270	IPR001841;IPR013083	Uncharacterized protein	1
maker-scaffold1400-exonerate_est2genome-gene-0.30	-0.27047585407643	0.805467265261303	0.369565600571763	1.58232469512177	-5.5990560730303	BN1106_s1400B000306	LN628417	1400	348472	349310	-	no_uniprot	no_go	no_ipr	uncharacterised	9
maker-scaffold1403-augustus-gene-0.22	0.118345416003089	1.92678454874333	0.992240313586155	3.94999137830146	2.79143643042922	BN1106_s1403B000130	LN628420	1403	76887	101390	-	G7YNT8;G4LXQ8;G7Y9F5;C3YRR8;H2UG75	GO:0003676;GO:0000166	IPR014720;IPR006535;IPR012677;IPR000504	Putative uncharacterized protein;Apobec-1 complementation factor, putative;APOBEC1 complementation factor;Uncharacterized protein	1
maker-scaffold1403-est_gff_Cufflinks-gene-0.2	0.321075444035964	2.09394523828477	1.55306167834961	4.32855556526068	2.89671169267101	BN1106_s1403B000134	LN628420	1403	76882	79113	+	no_uniprot	no_go	no_ipr	uncharacterised	1
maker-scaffold14037-exonerate_est2genome-gene-0.4	-0.802941965116601	-1.34982559830084	-2.39163868277764	0.421245422720967	-3.89292280899372	BN1106_s14037B000026	LN641054	14037	6539	6883	+	no_uniprot	no_go	no_ipr	uncharacterised	9
maker-scaffold1404-augustus-gene-0.25	0.116728816166254	-0.0680719412943924	-1.84359875878738	-4.06548535795554	-2.40195643119737	BN1106_s1404B000632	LN628421	1404	305709	324647	+	G7Y879;C1LH91;G3NXH5;A7SBU4;T1L1X6		IPR026066	Predicted protein;Headcase protein;Uncharacterized protein	11
maker-scaffold1404-est_gff_Cufflinks-est_gff_TopHat-gene-0.15	0.105856398918169	-0.0740173337217769	-1.8670340785939	-4.02468615118667	-2.42570407864377	BN1106_s1404B000635	LN628421	1404	320473	324945	-	no_uniprot	no_go	no_ipr	uncharacterised	11
maker-scaffold1404-exonerate_est2genome-gene-0.12	-0.404211142828366	-1.13570336817681	-2.69013265211066	-2.89215085472558	-5.27205784985343	BN1106_s1404B000644	LN628421	1404	84068	84626	-	no_uniprot	no_go	no_ipr	uncharacterised	12
maker-scaffold1408-augustus-gene-0.10	-0.353630903407105	0.0338510224357869	1.37620940819801	4.78102504482899	3.390606977068	BN1106_s1408B000086	LN628425	1408	70181	73321	+	G7YX01;G4VCX1;C3XPZ4;D2V1Q6;K1QRF3	GO:0020037	IPR001199	Uncharacterized protein;Putative uncharacterized protein;Putative uncharacterized protein Smp_212560;Cytochrome b5 domain-containing protein 1	1
maker-scaffold1408-augustus-gene-0.12	-1.06917953338668	0.499355046137424	0.545715324136468	5.84982317613953	3.02650973127893	BN1106_s1408B000088	LN628425	1408	90659	103609	-	G7Y2N9;K1PNS2;H2Y1M1;H2YD39;C1LG16		IPR019347	33 kDa inner dynein arm light chain, axonemal (P33);Dynein light intermediate chain axonemal;Uncharacterized protein;33 kDa inner dynein arm light chain, axonemal	1
maker-scaffold1408-exonerate_est2genome-gene-0.6	-0.169013850698683	-0.482452607418901	-1.072273125625	0.691000049146282	-4.99637163563328	BN1106_s1408B000091	LN628425	1408	111684	117614	-	no_uniprot	no_go	no_ipr	uncharacterised	12
maker-scaffold1409-exonerate_est2genome-gene-0.15	-1.00928582508843	-1.54867973981774	-1.07980819652553	3.71920705032852	1.70477258497101	BN1106_s1409B000188	LN628426	1409	85321	86412	-	no_uniprot	no_go	no_ipr	uncharacterised	1
maker-scaffold1409-exonerate_est2genome-gene-0.9	-1.39209150669326	-1.21988609471405	-0.905394669365519	0.874420434217303	-4.50402774094691	BN1106_s1409B000193	LN628426	1409	247686	248632	+	no_uniprot	no_go	no_ipr	uncharacterised	9
maker-scaffold14108-augustus-gene-0.3	0.0361399776291211	-0.101864077267428	0.41199488416363	-7.13185075814655	-6.40342202759208	BN1106_s14108B000004	LN641125	14108	1	1896	-	Q86MW7;Q86MW8;A5X493;Q8I7B2;A7UNB2	GO:0004197;GO:0006508;GO:0050790	IPR000169;IPR025660;IPR013128;IPR000668;IPR012599;IPR025661	Cathepsin B2;Cathepsin B;Pro-cathepsin B2	10
maker-scaffold14108-est_gff_TopHat-gene-0.0	-0.0229649126028058	-0.145635846413115	0.368684915265423	-7.3283996732907	-6.35404994788567	BN1106_s14108B000005	LN641125	14108	409	735	+	no_uniprot	no_go	no_ipr	uncharacterised	10
maker-scaffold1411-est_gff_TopHat-gene-0.17	-0.30695132371649	-0.610039903574762	-4.00775738190738	-3.09430198258221	-5.47420897771006	BN1106_s1411B000382	LN628428	1411	285373	288229	-	no_uniprot	no_go	no_ipr	uncharacterised	12
maker-scaffold14112-est_gff_Cufflinks-gene-0.0	-0.371940382870433	-0.13389342503204	-2.69610163152112	-3.76248530553232	-3.08160207136033	BN1106_s14112B000004	LN641129	14112	435	3261	-	no_uniprot	no_go	no_ipr	uncharacterised	11
maker-scaffold1412-exonerate_est2genome-gene-0.7	-0.932526380538606	-0.883480723885361	-1.24426459059976	-1.79062667100395	-5.20545387670414	BN1106_s1412B000176	LN628429	1412	8714	9166	-	no_uniprot	no_go	no_ipr	uncharacterised	12
maker-scaffold14122-est_gff_Cufflinks-gene-0.0	0.270967512168049	-0.0923418636162374	-0.778860306054263	1.91828499442892	-4.64257685403304	BN1106_s14122B000002	LN641139	14122	6991	8461	+	no_uniprot	no_go	no_ipr	uncharacterised	9
maker-scaffold1413-augustus-gene-0.14	0.68037032305989	1.93034539333256	3.63102961886798	2.91957530370712	2.13991695199218	BN1106_s1413B000131	LN628430	1413	8711	15668	-	H2KUJ3;Q86FI7;C4QKW6;C4N149;Q0QWG0	GO:0004181;GO:0008270;GO:0006508	IPR000834;IPR003146;IPR009020	Putative uncharacterized protein;Subfamily M14A unassigned peptidase (M14 family);Carboxypeptidase O;Carboxypeptidase B;Clone ZZD489 mRNA sequence	1
maker-scaffold1413-augustus-gene-0.15	0.469586128524512	1.65120049235171	3.41488653958899	2.12316448038644	2.19464656380539	BN1106_s1413B000132	LN628430	1413	18172	28288	-	H2KUJ3	GO:0004181;GO:0008270;GO:0006508	IPR000834;IPR003146;IPR009020	Carboxypeptidase O	1
maker-scaffold1414-augustus-gene-0.15	-0.065395336517529	0.235821260683904	-0.91119326398986	3.16590690479301	2.87685936271151	BN1106_s1414B000153	LN628431	1414	22313	86462	-	G7YHZ2;G4VDA7;Q5C2H4;E2A408;E9J1V8	GO:0005634;GO:0005096;GO:0051056	IPR016024;IPR000331;IPR027107;IPR011989	GTPase-activating Rap/Ran-GAP domain-like 1;Putative uncharacterized protein;Putative tuberin;Ral GTPase-activating protein subunit alpha-2;SJCHGC07764 protein	1
maker-scaffold1414-est_gff_TopHat-gene-0.2	-0.956952516085497	1.28451970373995	-0.0839598670884492	3.60265035962782	3.68380075408014	BN1106_s1414B000154	LN628431	1414	47404	48351	+	no_uniprot	no_go	no_ipr	uncharacterised	1
maker-scaffold14161-est_gff_Cufflinks-gene-0.0	0.0479931658966155	0.0773788934092412	-0.728260111612204	-3.20451451032653	-2.14783070217595	BN1106_s14161B000004	LN641178	14161	10	4501	+	no_uniprot	no_go	no_ipr	uncharacterised	11
maker-scaffold142-est_gff_TopHat-gene-0.10	0.452793521239784	0.102173445152388	-1.05439557543584	0.389739870656216	3.54850822446151	BN1106_s142B000318	LN627159	142	469163	470090	+	no_uniprot	no_go	no_ipr	uncharacterised	4
maker-scaffold142-est_gff_TopHat-gene-0.9	0.227487704572678	-0.226120058637413	-0.42614985952893	0.111132974345441	3.04043380505107	BN1106_s142B000323	LN627159	142	424471	427141	+	no_uniprot	no_go	no_ipr	uncharacterised	4
maker-scaffold1420-augustus-gene-0.8	0.182014638462029	-0.00691782359777449	0.667432407933573	5.0716556973877	2.37239186796307	BN1106_s1420B000136	LN628437	1420	36419	57322	+	B0W3R6;Q16Y35;E3X4W7;Q7PNM5;A9V243		IPR001715;IPR004953;IPR027328	Predicted protein;Microtubule-associated protein RP/EB family member 1;Uncharacterized protein;AAEL008678-PA;AGAP005829-PA	1
maker-scaffold1421-est_gff_TopHat-gene-0.3	0.344022174449403	0.757722613615421	0.500091841775173	-1.62747258578857	-4.65314203679224	BN1106_s1421B000108	LN628438	1421	211969	214795	-	no_uniprot	no_go	no_ipr	uncharacterised	12
maker-scaffold1422-augustus-gene-0.18	-0.00327238120431517	-0.254730901514153	0.563784280949614	0.222168109874785	3.38136828849939	BN1106_s1422B000155	LN628439	1422	44861	87270	-	G7Y8M3;I7HHD7;L8YCG3;G1RSE9;B6ZH61	GO:0005507;GO:0004500;GO:0006584	IPR014784;IPR020611;IPR000323;IPR000945;IPR005018;IPR008977;IPR014783	Tyramine beta-hydroxylase;Uncharacterized protein;Dopamine beta-hydroxylase;Tyramine beta hydroxylase	4
maker-scaffold1422-augustus-gene-0.19	-0.0781838707615226	-0.283904927939613	1.04431316774594	3.41987041550876	3.95237585902752	BN1106_s1422B000156	LN628439	1422	93953	198415	-	G7YQD0;G4VTL1;H9KZA3;F7BH08;Q4RJ20	GO:0005509	IPR026823;IPR000742;IPR001881;IPR013032;IPR000152;IPR018097;IPR006605;IPR009017;IPR023413;IPR009030;IPR007110;IPR013783;IPR013098;IPR003599;IPR003598;IPR000884;IPR002035	Uncharacterized protein;Putative titin;Hemicentin-1	1
maker-scaffold1422-est_gff_TopHat-gene-0.10	-0.124875630985528	-0.276476676390221	-0.0534283349084337	1.60676026804857	3.10547921882786	BN1106_s1422B000157	LN628439	1422	904	8112	-	no_uniprot	no_go	no_ipr	uncharacterised	4
maker-scaffold1422-est_gff_TopHat-gene-0.2	-0.0292035569953661	-0.427078683364671	0.308144781973819	-0.305588857071033	3.19887345059304	BN1106_s1422B000158	LN628439	1422	69825	100312	+	no_uniprot	no_go	no_ipr	uncharacterised	4
maker-scaffold1422-est_gff_TopHat-gene-0.6	0.138649196530837	0.198803111973476	1.2852498550429	3.49574023658226	0.235413024567556	BN1106_s1422B000161	LN628439	1422	119644	120401	+	no_uniprot	no_go	no_ipr	uncharacterised	1
maker-scaffold1422-est_gff_TopHat-gene-0.7	-0.465725272844582	-0.791481812761976	-3.83262491397201	0.658649344464354	7.08268725022553	BN1106_s1422B000162	LN628439	1422	198034	198332	+	no_uniprot	no_go	no_ipr	uncharacterised	4
maker-scaffold1425-augustus-gene-0.13	-0.104992538087847	0.16282729136409	1.40913401257805	4.49348325969475	2.5813252400043	BN1106_s1425B000081	LN628442	1425	34649	58806	+	G7YMD3;G4LVG3;A7S8V5;H3HQG6;H3B4N1	GO:0005509	IPR011992;IPR002048;IPR003018;IPR018247	Predicted protein;Putative uncharacterized protein;EF-hand calcium-binding domain-containing protein 5;Uncharacterized protein	1
maker-scaffold1427-augustus-gene-0.43	0.122034777973315	0.00562872664381153	1.2003907762485	1.61039284094523	3.45562865989393	BN1106_s1427B000438	LN628444	1427	37696	66167	+	G7Y4B0;G4VFV5;T1J970;B4JQC5;L7MKZ3	GO:0003824	IPR001736	GH13672;Phospholipase d-related;Phospholipase D3;Putative phospholipase d3 protein;Uncharacterized protein	1
maker-scaffold1427-augustus-gene-0.45	-0.113933164570277	-0.561782036258785	-0.503430773023668	6.00214332887941	4.07595836172388	BN1106_s1427B000440	LN628444	1427	92837	98598	-	F9W2W0;Q86FT3;B5AU37;B5AU38;Q56UF6	GO:0003677;GO:0006355	IPR019844;IPR011129;IPR002059;IPR012340	Y-box protein Lyb3;Y-box protein Lyb2;Y box protein 4-like protein;Y-box factor-like protein;Y1 protein	1
maker-scaffold1427-est_gff_TopHat-gene-0.5	0.378567654221122	-0.708690990236267	-2.84133107177886	5.76778091576767	4.61470484355299	BN1106_s1427B000446	LN628444	1427	97986	98261	+	no_uniprot	no_go	no_ipr	uncharacterised	1
maker-scaffold1427-exonerate_est2genome-gene-0.6	-2.82774475338875	-1.26649969515806	-0.000824542085574365	3.4642213261059	0.902488592969455	BN1106_s1427B000463	LN628444	1427	142952	143252	+	no_uniprot	no_go	no_ipr	uncharacterised	7
maker-scaffold14281-est_gff_Cufflinks-gene-0.1	0.290018758361287	0.320267348223259	-1.54658026926666	-1.7779627744272	-5.69037550410808	BN1106_s14281B000006	LN641298	14281	2590	4107	+	no_uniprot	no_go	no_ipr	uncharacterised	12
maker-scaffold1429-est_gff_TopHat-gene-0.7	0.19328676350878	-0.194519203718528	-1.74193479158709	-3.07947617874308	-0.243905403659623	BN1106_s1429B000128	LN628446	1429	124836	125377	-	no_uniprot	no_go	no_ipr	uncharacterised	11
maker-scaffold1430-augustus-gene-0.9	-0.254868446848228	0.366708812283271	-0.50456869082265	2.06534335349889	3.90344672239573	BN1106_s1430B000168	LN628447	1430	22626	56759	+	G7YPZ0;G4VEY3;G4VEY2;K1RS04		IPR021419;IPR021394	Uncharacterized protein;Putative uncharacterized protein;Mediator of RNA polymerase II transcription subunit 25	4
maker-scaffold1431-augustus-gene-0.17	-0.191446512574268	0.127690989602243	1.23363382935022	4.65714670549401	3.34236786402668	BN1106_s1431B000093	LN628448	1431	73137	108578	-	G7Y517			Uncharacterized protein	1
maker-scaffold1434-augustus-gene-0.26	0.436425633984191	0.477552794310721	2.59749322848026	3.77666660300022	0.875713855689987	BN1106_s1434B000368	LN628451	1434	304919	318585	-	I3KBF2;A4VCG0;G7YTL8;B3DK73;I3KQ22	GO:0016788	IPR018998	Si:dkey-222f8.3 protein;Si:dkey-222f8.3;Uncharacterized protein;Poly(U)-specific endoribonuclease	1
maker-scaffold1434-est_gff_Cufflinks-est_gff_TopHat-gene-0.2	0.177440870227297	0.824795827872261	-1.30880510235444	5.05323972848529	-1.30880510235444	BN1106_s1434B000370	LN628451	1434	84245	85844	+	no_uniprot	no_go	no_ipr	uncharacterised	9
maker-scaffold14343-est_gff_Cufflinks-est_gff_TopHat-gene-0.1	-0.154851047365325	0.0165684189026845	-0.118156808494112	-0.591400589118475	-5.58900785263931	BN1106_s14343B000003	LN641360	14343	2369	5033	-	no_uniprot	no_go	no_ipr	uncharacterised	12
maker-scaffold14343-est_gff_Cufflinks-gene-0.0	-0.125869258173566	-0.0380502701553684	-0.411566853314593	-0.302392034476807	-5.68084020964102	BN1106_s14343B000004	LN641360	14343	1912	5052	+	no_uniprot	no_go	no_ipr	uncharacterised	12
maker-scaffold1440-exonerate_est2genome-gene-0.5	0.153899025201779	0.0884719264623826	-0.680850480428161	0.208212995039691	-4.91376249693501	BN1106_s1440B000232	LN628457	1440	87877	89172	+	C7C211;G7YQ02;G7Y3G6;G7YQZ9;G7YH06	GO:0003723;GO:0003964;GO:0006278	IPR000477	Reverse transcriptase;Uncharacterized protein;Putative uncharacterized protein	12
maker-scaffold1442-augustus-gene-0.21	0.199017100274478	-0.0856880022388111	1.44644572261821	6.091352230666	4.98255739589414	BN1106_s1442B000162	LN628459	1442	119369	121137	+	no_uniprot	no_go	no_ipr	uncharacterised	1
maker-scaffold1442-augustus-gene-0.22	0.466119028160914	0.344435213371064	0.904551076170147	3.3234461543491	1.30497297386963	BN1106_s1442B000163	LN628459	1442	212930	216813	+	H2KPJ1;Q28HC5;F6WSL9;G0U8R1;Q22T05	GO:0005509;GO:0005524;GO:0008026;GO:0003676	IPR011992;IPR018247;IPR002048;IPR000629	Uncharacterized protein;Putative centrin;Centrin-2;EF hand family protein;Centrin, EF-hand protein, 2	1
maker-scaffold1442-est_gff_Cufflinks-exonerate_est2genome-est_gff_TopHat-gene-0.0	0.228636819458298	0.645477672510303	3.01142697765594	7.23438310268333	8.24146740531352	BN1106_s1442B000167	LN628459	1442	13472	21289	+	G4LUC3;G7YFC2;Q5DC93		IPR016054	Putative uncharacterized protein;Uncharacterized protein;SJCHGC01866 protein	2
maker-scaffold1442-est_gff_Cufflinks-gene-0.9	0.590426808076646	1.29486057616298	3.30906672247002	7.3114725933062	8.25634825164013	BN1106_s1442B000171	LN628459	1442	16904	21414	-	no_uniprot	no_go	no_ipr	uncharacterised	2
maker-scaffold1442-est_gff_TopHat-gene-0.15	0.226709550763026	-0.655129783978364	1.4797560276813	6.1279628391746	5.13939522171687	BN1106_s1442B000175	LN628459	1442	119378	119879	-	no_uniprot	no_go	no_ipr	uncharacterised	1
maker-scaffold1444-augustus-gene-0.13	0.134147918506758	-0.166859468054881	-1.73206547961437	0.274360783524826	-4.72087530457006	BN1106_s1444B000094	LN628461	1444	68264	70830	+	no_uniprot	no_go	no_ipr	uncharacterised	9
maker-scaffold1445-est_gff_TopHat-gene-0.4	0.782312936565955	-1.30786828857788	-1.30786828857788	5.00208324021376	-1.30786828857788	BN1106_s1445B000200	LN628462	1445	108362	116676	-	no_uniprot	no_go	no_ipr	uncharacterised	9
maker-scaffold14460-est_gff_Cufflinks-gene-0.0	-0.0909524118000515	-0.140207383342618	-0.607187184713942	3.53458154141571	4.84574555991539	BN1106_s14460B000004	LN641477	14460	2884	5010	-	no_uniprot	no_go	no_ipr	uncharacterised	1
maker-scaffold1447-est_gff_Cufflinks-gene-0.2	-0.115646014855686	-0.101601665452113	1.73014669395614	3.47247847070323	1.12968772389006	BN1106_s1447B000144	LN628464	1447	65006	75212	+	no_uniprot	no_go	no_ipr	uncharacterised	1
maker-scaffold1448-est_gff_Cufflinks-gene-0.5	-0.713126415604332	-2.2062731303155	-2.2062731303155	5.47059800797252	-2.2062731303155	BN1106_s1448B000131	LN628465	1448	49690	51162	-	no_uniprot	no_go	no_ipr	uncharacterised	9
maker-scaffold1452-est_gff_Cufflinks-est_gff_TopHat-gene-0.3	1.51097130052229	2.13367017094604	3.31408670183444	6.67848768665712	4.81272489950281	BN1106_s1452B000066	LN628469	1452	98266	119065	-	no_uniprot	no_go	no_ipr	uncharacterised	2
maker-scaffold1452-est_gff_Cufflinks-gene-0.2	-0.0101148934192636	1.46264667418637	2.58777100007122	3.65415582865006	2.75599719862933	BN1106_s1452B000067	LN628469	1452	151454	153734	+	no_uniprot	no_go	no_ipr	uncharacterised	1
maker-scaffold1452-exonerate_est2genome-gene-0.4	0.205389942836046	1.18172488649591	2.25916978093095	3.18107315702718	1.75058912789065	BN1106_s1452B000070	LN628469	1452	153532	154203	-	no_uniprot	no_go	no_ipr	uncharacterised	1
maker-scaffold1453-augustus-gene-0.80	0.107584406031982	1.31489320000669	2.6477445966872	-4.13478078685104	-4.13478078685104	BN1106_s1453B000461	LN628470	1453	29811	53350	+	G4V6H3;G7YAS6;R7T3Z0;K1RVT1;T1FQF8		IPR001073;IPR008983;IPR008160	Cerebellin-related;Complement C1q tumor necrosis factor-related protein 3;Complement C1q tumor necrosis factor-related protein 6;Uncharacterized protein	10
maker-scaffold14548-est_gff_Cufflinks-gene-0.0	0.438411492524862	0.475305555831115	-4.65875915868734	1.95539424381432	-3.99773540053467	BN1106_s14548B000008	LN641565	14548	3154	3611	-	no_uniprot	no_go	no_ipr	uncharacterised	9
maker-scaffold14548-est_gff_Cufflinks-gene-0.1	0.486028011304127	0.279808591963874	-1.78500891837084	2.56973834287394	-5.68965147869456	BN1106_s14548B000009	LN641565	14548	3724	4444	-	no_uniprot	no_go	no_ipr	uncharacterised	9
maker-scaffold1455-est_gff_TopHat-gene-0.4	-0.364908980242031	-0.0125049363003935	-1.4836398593416	1.19787600472241	3.36732070681693	BN1106_s1455B000103	LN628472	1455	135967	136866	+	no_uniprot	no_go	no_ipr	uncharacterised	4
maker-scaffold14593-est_gff_Cufflinks-gene-0.2	0.774390431960704	0.259206286419012	0.167009755846269	3.29528917491199	1.76056589399062	BN1106_s14593B000006	LN641610	14593	20	4714	-	no_uniprot	no_go	no_ipr	uncharacterised	1
maker-scaffold1461-augustus-gene-0.14	-0.132281799265467	-0.412387130129074	-1.40711929143526	0.550867437340964	-3.04186055726705	BN1106_s1461B000153	LN628478	1461	110315	154276	+	G4VS28;G7YMQ6;K1QT60;R7UYD4;H0WHX8		IPR003409	Uncharacterized protein;Radial spoke head 10 homolog B;Radial spoke head 10-like protein B2	12
maker-scaffold1463-augustus-gene-0.15	0.193597722098438	0.3207522527516	0.824624285081896	5.17297247240667	2.68014174005089	BN1106_s1463B000122	LN628480	1463	44994	77638	-	H2KQW7			Uncharacterized protein	1
maker-scaffold14641-exonerate_est2genome-gene-0.0	1.945289790473	1.49569730680219	-1.87654041952206	3.70584717732948	4.87510538580502	BN1106_s14641B000014	LN641658	14641	100	376	+	no_uniprot	no_go	no_ipr	uncharacterised	1
maker-scaffold14654-est_gff_Cufflinks-gene-0.0	0.272127343207636	0.0454844587278913	-2.61678283126503	-5.1136791117119	-5.1136791117119	BN1106_s14654B000004	LN641671	14654	923	1891	+	no_uniprot	no_go	no_ipr	uncharacterised	10
maker-scaffold14666-est_gff_Cufflinks-gene-0.0	0.00184283201892477	0.0772844057013007	1.49218110849278	-3.37150428214523	-4.02638382348156	BN1106_s14666B000005	LN641683	14666	1052	2916	+	no_uniprot	no_go	no_ipr	uncharacterised	12
maker-scaffold14666-est_gff_Cufflinks-gene-0.2	-0.0144636612103355	0.177380243290257	0.24808900228572	-5.29226583695037	-5.29226583695037	BN1106_s14666B000006	LN641683	14666	3376	3847	+	no_uniprot	no_go	no_ipr	uncharacterised	10
maker-scaffold1467-exonerate_est2genome-gene-0.7	-0.43196935904224	-0.413999751916588	0.172192362620335	-0.328523399542377	-5.10467420990675	BN1106_s1467B000229	LN628484	1467	1377	2196	-	no_uniprot	no_go	no_ipr	uncharacterised	12
maker-scaffold14693-exonerate_est2genome-gene-0.0	-0.489283368571828	-0.0399570641936453	-5.01564004865419	0.825398129140485	-5.01564004865419	BN1106_s14693B000012	LN641710	14693	1519	3947	-	no_uniprot	no_go	no_ipr	uncharacterised	9
maker-scaffold1475-augustus-gene-0.17	-1.17662078370712	-2.66376320399709	-0.224213035141052	5.3297815674138	3.93392672822096	BN1106_s1475B000060	LN628492	1475	97567	107846	+	no_uniprot	no_go	no_ipr	uncharacterised	1
maker-scaffold1475-augustus-gene-0.18	0.223957785725108	1.32651741590802	-0.174100374340913	5.14841383993378	1.52632161687177	BN1106_s1475B000061	LN628492	1475	126752	132027	+	G7YCI5;G7Y2K1;G7Y365;G7YFH0;G7YTT0	GO:0003676;GO:0008270	IPR018061;IPR021109;IPR001878	Uncharacterized protein;Retrovirus-related Pol polyprotein from transposon 17.6;Clasp1 cytoplasmic linker associated protein 1;Putative uncharacterized protein	1
maker-scaffold1477-est_gff_TopHat-gene-0.13	0.200435150138336	0.237152873979607	0.161006777569497	-1.30850523519371	3.10280916904775	BN1106_s1477B000239	LN628494	1477	19012	27511	-	no_uniprot	no_go	no_ipr	uncharacterised	4
maker-scaffold1478-est_gff_Cufflinks-gene-0.13	0.231360970945714	-0.458383015564619	-3.42723060196087	-2.91874464166397	-2.88276607663274	BN1106_s1478B000305	LN628495	1478	136855	139471	-	no_uniprot	no_go	no_ipr	uncharacterised	11
maker-scaffold1479-augustus-gene-0.14	0	0	0	8.52714500168539	6.79811268527003	BN1106_s1479B000133	LN628496	1479	89888	98280	+	H2KUK2;H2KUK1;H2KRP7;B4FJL0;C6TE17	GO:0004721;GO:0016787	IPR004843;IPR006186	Protein phosphatase 1 catalytic subunit	3
maker-scaffold1479-est_gff_Cufflinks-gene-0.5	-2.20475946027585	-0.65483822204191	-2.20475946027585	6.10171513805561	4.21088158081408	BN1106_s1479B000135	LN628496	1479	89907	91940	-	no_uniprot	no_go	no_ipr	uncharacterised	1
maker-scaffold14826-exonerate_est2genome-gene-0.0	-0.747257020609858	-0.358059627553949	0.514928412943554	3.4595248775185	1.27724391984397	BN1106_s14826B000006	LN641843	14826	3366	4237	+	no_uniprot	no_go	no_ipr	uncharacterised	1
maker-scaffold14844-est_gff_TopHat-gene-0.3	-1.3090949903027	1.1966839912752	0.158311896090556	3.38081036595441	4.10606538051374	BN1106_s14844B000006	LN641861	14844	420	881	-	no_uniprot	no_go	no_ipr	uncharacterised	1
maker-scaffold1486-augustus-gene-0.17	0	0	0	6.70284883381509	4.6320271611659	BN1106_s1486B000166	LN628503	1486	10750	17411	+	G7YUC6;H3I0U7;C3XY76;T1JBB3;G5E890	GO:0003677;GO:0006355;GO:0005634;GO:0007368;GO:0016020;GO:0000155;GO:0000160;GO:0023014	IPR003150;IPR011991;IPR007668;IPR003661	Putative uncharacterized protein;Transcription factor RFX3;Regulatory factor X 1/2/3;Uncharacterized protein	1
maker-scaffold1486-augustus-gene-0.18	1.51057208813991	0	0	7.68591679882068	5.09837348386326	BN1106_s1486B000167	LN628503	1486	18890	33049	+	no_uniprot	no_go	no_ipr	uncharacterised	3
maker-scaffold1486-augustus-gene-0.19	0.284679127517796	-1.04408595378608	-1.32158323131744	4.9767021727412	1.57091258081031	BN1106_s1486B000168	LN628503	1486	40793	50558	+	G7YUC6;E9IDW5;H0Y7W5;T1JBB3;H3I0U7	GO:0003677;GO:0006355;GO:0016020;GO:0000155;GO:0000160;GO:0023014	IPR003150;IPR011991;IPR003661	Putative uncharacterized protein;Regulatory factor X 1/2/3;Transcription factor RFX3;Uncharacterized protein	1
maker-scaffold1488-augustus-gene-0.14	-0.46668352996514	-1.05782826981833	0.0478547071573097	3.48198665157962	0.21614473008159	BN1106_s1488B000129	LN628505	1488	94776	133705	-	G7YKC8;G4VD92;G7YWG9;S7ZRZ8;B6HP67	GO:0005524;GO:0008026;GO:0003676;GO:0004386	IPR011545;IPR014001;IPR001650;IPR027417;IPR004179	Pc22g02150 protein;Putative late embryogenesis abundant protein;Probable ATP-dependent DNA helicase HFM1;Uncharacterized protein	9
maker-scaffold1489-augustus-gene-0.20	0.103738295669991	-0.33640406588872	1.09121273182637	3.00280740198442	-0.916191851687989	BN1106_s1489B000141	LN628506	1489	225013	228033	-	G7YGU1;T1HF60;R7TCL8;D6WEE9;I1E895	GO:0019799;GO:0071929;GO:0048666;GO:0070507	IPR007965;IPR016181	Uncharacterized protein	9
maker-scaffold1489-est_gff_TopHat-gene-0.6	0	0	0	6.29196607949466	3.06079022929983	BN1106_s1489B000146	LN628506	1489	97007	117516	-	no_uniprot	no_go	no_ipr	uncharacterised	1
maker-scaffold149-est_gff_TopHat-gene-0.13	0.306524823065748	0.549593648822045	0.191589725605857	2.37114623372466	3.01988248118978	BN1106_s149B000363	LN627166	149	267103	281266	+	no_uniprot	no_go	no_ipr	uncharacterised	1
maker-scaffold149-est_gff_TopHat-gene-0.29	-2.20599332556826	0.567675352902629	-2.20599332556826	1.48826145575872	6.93597051618445	BN1106_s149B000365	LN627166	149	80935	81190	-	no_uniprot	no_go	no_ipr	uncharacterised	4
maker-scaffold1490-est_gff_TopHat-gene-0.2	0.70791455220952	0.476268661199667	-0.122864228416423	0.0972078007244139	3.52489652520217	BN1106_s1490B000082	LN628507	1490	102760	105759	+	no_uniprot	no_go	no_ipr	uncharacterised	4
maker-scaffold1491-est_gff_Cufflinks-est_gff_TopHat-gene-0.5	-0.202319119550125	-0.615809262222276	2.87799411755794	2.39343479724138	4.83942723656338	BN1106_s1491B000118	LN628508	1491	39321	56188	+	Q5DFA9;T1EQT4;G7Y5N9;G4VQL6;Q5C0A6		IPR006629	Putative lipopolysaccharide-induced transcription factor regulating tumor necrosis factor alpha;Lipopolysaccharide-induced tumor necrosis factor-alpha factor homolog;SJCHGC04507 protein;SJCHGC06248 protein;Uncharacterized protein	1
maker-scaffold1492-augustus-gene-0.63	-0.155405301900487	0.117835199907603	0.338466683498787	2.65347716969636	5.0092791603997	BN1106_s1492B000517	LN628509	1492	468956	534268	-	G7YP26			Putative uncharacterized protein	1
maker-scaffold1492-est_gff_Cufflinks-est_gff_TopHat-gene-0.47	-0.0394014597216952	-0.0884646461087044	-0.00150038302570188	-3.47576485401115	-0.0933079956022898	BN1106_s1492B000519	LN628509	1492	389819	395489	-	no_uniprot	no_go	no_ipr	uncharacterised	11
maker-scaffold1492-est_gff_TopHat-gene-0.0	-0.448875502364228	-0.656794984769148	-3.40527665310224	1.59229339103496	-0.249658516998531	BN1106_s1492B000524	LN628509	1492	76194	79229	+	no_uniprot	no_go	no_ipr	uncharacterised	7
maker-scaffold1492-est_gff_TopHat-gene-0.27	-2.96043498738944	0.000371611321615006	0.0952722918090352	1.4144560495578	3.76714177702936	BN1106_s1492B000526	LN628509	1492	534130	534803	+	no_uniprot	no_go	no_ipr	uncharacterised	4
maker-scaffold1493-est_gff_TopHat-gene-0.1	0.562623287855292	0.649481488497582	0.537073241971306	2.64758332325706	3.88043735991008	BN1106_s1493B000168	LN628510	1493	96466	103119	+	no_uniprot	no_go	no_ipr	uncharacterised	1
maker-scaffold1494-exonerate_est2genome-gene-0.1	-0.240544906499064	-0.546886502588006	0.775458713109314	3.52801419716979	2.14389810242095	BN1106_s1494B000303	LN628511	1494	6612	7651	+	no_uniprot	no_go	no_ipr	uncharacterised	1
maker-scaffold14947-est_gff_Cufflinks-est_gff_TopHat-gene-0.1	-0.0357120371191293	-0.0953953752228767	-2.49404195317865	-1.78816920793996	-6.64371417886755	BN1106_s14947B000006	LN641964	14947	1742	5295	-	no_uniprot	no_go	no_ipr	uncharacterised	12
maker-scaffold1496-augustus-gene-0.28	0.11584024271998	-0.122073743988004	0.531734393525586	3.99815200321857	1.55104055947183	BN1106_s1496B000366	LN628513	1496	184549	217033	+	C3YXE4;U3ILZ2;R0JUD2;T1J3W0;I1G9U2		IPR012989;IPR000626;IPR001012	Putative uncharacterized protein;Uncharacterized protein;UBX domain-containing protein 5	1
maker-scaffold1496-augustus-gene-0.31	-0.464676286949398	-0.391398990358759	-1.28085811518195	2.95002600965563	3.13029090130011	BN1106_s1496B000369	LN628513	1496	121253	163592	-	G7YFN2;G4M1A7		IPR009852;IPR026581	Lyst-interacting protein, putative;Centromere protein J	1
maker-scaffold1496-est_gff_Cufflinks-est_gff_TopHat-gene-0.13	0.587018638960068	0.574080760729373	-4.80928162013719	-4.80928162013719	-4.80928162013719	BN1106_s1496B000370	LN628513	1496	30160	36656	-	no_uniprot	no_go	no_ipr	uncharacterised	12
maker-scaffold1496-est_gff_TopHat-gene-0.18	-2.98610599298981	-0.0128351946448646	1.12880810025806	3.88268182513701	1.42520841125165	BN1106_s1496B000372	LN628513	1496	209994	214207	-	no_uniprot	no_go	no_ipr	uncharacterised	1
maker-scaffold1496-est_gff_TopHat-gene-0.19	-0.486809541109896	0.383811678949565	-0.722993105618455	3.27414128757369	1.27369378210943	BN1106_s1496B000373	LN628513	1496	348312	350628	-	no_uniprot	no_go	no_ipr	uncharacterised	1
maker-scaffold1497-est_gff_TopHat-gene-0.6	-0.363929714726432	-0.291608386804377	-1.8502641114802	-1.8502641114802	3.11544998103934	BN1106_s1497B000201	LN628514	1497	43080	49441	-	no_uniprot	no_go	no_ipr	uncharacterised	4
maker-scaffold1498-est_gff_TopHat-gene-0.15	-0.241130149048635	-0.365982625840449	-1.56866077973289	1.62647139937645	4.35055605553354	BN1106_s1498B000264	LN628515	1498	368535	373358	+	no_uniprot	no_go	no_ipr	uncharacterised	1
maker-scaffold1498-est_gff_TopHat-gene-0.16	-0.29132556182916	-0.649854018543266	-1.78015888187041	1.91208071921848	4.52032257417903	BN1106_s1498B000265	LN628515	1498	373391	373991	+	no_uniprot	no_go	no_ipr	uncharacterised	1
maker-scaffold1502-exonerate_est2genome-gene-0.3	0.168277853024428	1.5013465386701	-0.153741784912613	3.92903209557974	2.08481259814702	BN1106_s1502B000075	LN628519	1502	73970	77259	+	no_uniprot	no_go	no_ipr	uncharacterised	1
maker-scaffold1503-augustus-gene-0.40	-0.0485638011311593	0.414143710564339	1.41497217585973	3.16615199544438	3.23814959612655	BN1106_s1503B000368	LN628520	1503	23930	30291	-	G7YPK5;R7UI54;T1FPV0;U1NTJ3;E9GB97	GO:0016021;GO:0016705;GO:0006633	IPR005804;IPR011388;IPR013866	Putative uncharacterized protein;Sphingolipid delta-4 desaturase;Uncharacterized protein;Sphingolipid delta-desaturase des1	1
maker-scaffold1503-est_gff_Cufflinks-est_gff_TopHat-gene-0.0	0.0151574984545988	0.3214118518357	1.2853182183205	3.03208927988611	2.97741824387347	BN1106_s1503B000369	LN628520	1503	22438	32352	+	no_uniprot	no_go	no_ipr	uncharacterised	1
maker-scaffold1503-est_gff_TopHat-gene-0.1	0.52716600655863	0.782056184807439	1.83451471727104	2.45878264079272	3.1872113713472	BN1106_s1503B000372	LN628520	1503	32683	33478	+	no_uniprot	no_go	no_ipr	uncharacterised	1
maker-scaffold1503-est_gff_TopHat-gene-0.2	0.135405094209458	0.463513498250739	1.73302626592712	2.37084012295414	3.3184306763704	BN1106_s1503B000374	LN628520	1503	33517	64252	+	no_uniprot	no_go	no_ipr	uncharacterised	1
maker-scaffold15032-est_gff_Cufflinks-gene-0.0	-0.619987205456773	0.444209984169101	-0.448369054079645	4.00148624314425	4.14042391170577	BN1106_s15032B000006	LN642049	15032	1820	5148	+	no_uniprot	no_go	no_ipr	uncharacterised	1
maker-scaffold1508-augustus-gene-0.26	-0.279427889214807	-0.573954071751423	-1.63698474854711	-2.52633280102945	-3.55693926010973	BN1106_s1508B000150	LN628525	1508	117104	118976	+	no_uniprot	no_go	no_ipr	uncharacterised	12
maker-scaffold1508-exonerate_est2genome-gene-0.1	-1.84322569035417	-1.84322569035417	-0.3387912355917	4.58430684020153	2.28444488076293	BN1106_s1508B000157	LN628525	1508	6884	8486	+	no_uniprot	no_go	no_ipr	uncharacterised	1
maker-scaffold1508-exonerate_est2genome-gene-0.18	-0.370417966558376	-1.41362742600311	-3.13802228297223	0.203535641055	-5.54816276197796	BN1106_s1508B000163	LN628525	1508	210412	211023	-	no_uniprot	no_go	no_ipr	uncharacterised	9
maker-scaffold15090-est_gff_Cufflinks-est_gff_TopHat-gene-0.0	0.988370664458909	0.924409506873165	2.77134162476712	-2.20540197342918	4.99780379102919	BN1106_s15090B000003	LN642107	15090	2787	4695	-	no_uniprot	no_go	no_ipr	uncharacterised	5
maker-scaffold15116-est_gff_Cufflinks-gene-0.0	1.11431008621319	-1.86138247837246	1.03214337881755	1.16428697263122	4.24469828338418	BN1106_s15116B000006	LN642133	15116	443	1846	-	no_uniprot	no_go	no_ipr	uncharacterised	4
maker-scaffold1515-est_gff_Cufflinks-est_gff_TopHat-gene-0.5	-0.109086899716949	-0.556982113113264	-0.242755189524715	3.26477581692465	1.64226732174012	BN1106_s1515B000340	LN628532	1515	266018	268587	+	G7YGM1;G4VRE4;K1Q7E1;H3HZI4;H2YNA4	GO:0005509	IPR011992;IPR011047;IPR015943;IPR001680;IPR017986	Putative wd-repeat protein;WD repeat-containing protein 66;Uncharacterized protein	1
maker-scaffold1515-est_gff_TopHat-gene-0.20	-0.535183442653636	-1.45716974686544	-3.26327428492102	1.55004585593445	2.04193341589953	BN1106_s1515B000344	LN628532	1515	183597	183964	-	no_uniprot	no_go	no_ipr	uncharacterised	4
maker-scaffold1517-exonerate_est2genome-gene-0.3	-1.86218327131152	0.662008541942622	3.1063728750948	4.69867857715044	-1.86218327131152	BN1106_s1517B000270	LN628534	1517	126549	127863	+	no_uniprot	no_go	no_ipr	uncharacterised	9
maker-scaffold15173-exonerate_est2genome-est_gff_TopHat-gene-0.1	-0.42489098346563	-0.714895099576843	-0.739661602659385	1.02514770632396	-3.68206220776321	BN1106_s15173B000007	LN642190	15173	3263	5409	-	no_uniprot	no_go	no_ipr	uncharacterised	12
maker-scaffold15195-est_gff_Cufflinks-gene-0.1	0.49135715138639	0.0754817346415049	-3.41815823661346	-3.2227474374261	-1.53920115926304	BN1106_s15195B000005	LN642212	15195	2252	5004	-	K7GHV1;C1K6Q2;H0YW88;J7HZ94;R7VS81	GO:0008233;GO:0004867;GO:0006508;GO:0005576;GO:0005886;GO:0020037;GO:0036094	IPR002223;IPR020901;IPR002968;IPR012674;IPR011038;IPR002345;IPR000566	Kunitz-like protease inhibitor;Uncharacterized protein;Protein AMBP	11
maker-scaffold152-est_gff_TopHat-gene-0.34	-0.533169524594129	-1.21608730528757	-1.0665466945346	0.141906513722816	-6.39082487598297	BN1106_s152B000598	LN627169	152	63577	64593	-	no_uniprot	no_go	no_ipr	uncharacterised	12
maker-scaffold1520-est_gff_TopHat-gene-0.8	1.81568013915493	0.821789887589873	1.08747302692696	4.28054987095694	5.85488346021822	BN1106_s1520B000106	LN628537	1520	16421	18546	-	no_uniprot	no_go	no_ipr	uncharacterised	2
maker-scaffold1523-est_gff_TopHat-gene-0.12	0.410774640558243	1.67217769261597	0.502552698340414	0.00903795311705125	-4.36585308383019	BN1106_s1523B000096	LN628540	1523	128386	129067	-	no_uniprot	no_go	no_ipr	uncharacterised	9
maker-scaffold1524-augustus-gene-0.25	0.00440874226569576	-0.262413238364434	-2.59178401622905	-2.29114979922657	-3.4735161008755	BN1106_s1524B000198	LN628541	1524	41938	46948	-	G4V5P1;Q5C4G7			Putative uncharacterized protein;SJCHGC08731 protein	11
maker-scaffold1525-augustus-gene-0.18	-0.368074612075569	-1.08166741921362	-3.16025288992395	5.03509086847092	3.04516667245613	BN1106_s1525B000203	LN628542	1525	106253	138170	+	G7YID0;G4V5Y8;F9W2W1	GO:0046872	IPR000571	C3H-zinc finger-containing protein 1;Putative uncharacterized protein;Zinc finger CCCH domain-containing protein 31	7
maker-scaffold1527-augustus-gene-0.25	0.230653456052821	-1.84372626429681	3.2877418040048	6.08838712708049	3.81164243203809	BN1106_s1527B000078	LN628544	1527	122320	140603	-	G7YAZ8;H2KT12;G4VDU0;G7YPQ5;G7YMV9		IPR000742;IPR013032;IPR000884	Putative uncharacterized protein;Uncharacterized protein;Neurogenic locus notch homolog protein 1	1
maker-scaffold1528-est_gff_TopHat-gene-0.9	-0.603984317529862	-0.734499787412139	-1.07637796634586	4.47051949565256	2.81088063487575	BN1106_s1528B000134	LN628545	1528	55851	58960	-	no_uniprot	no_go	no_ipr	uncharacterised	1
maker-scaffold15283-exonerate_est2genome-gene-0.1	-0.61774057475065	-1.0169249971165	-0.356414256993194	-0.212314761210177	-5.14141147179791	BN1106_s15283B000013	LN642300	15283	3115	3356	+	no_uniprot	no_go	no_ipr	uncharacterised	12
maker-scaffold1532-augustus-gene-0.65	-0.0670196453964866	-0.490286022299573	-0.5463154028294	-0.691351673139524	-3.00621473633975	BN1106_s1532B000527	LN628549	1532	93681	153020	-	G7Y3K0;G4LXU4;C3Y5C4;I3KR59;I3KR60	GO:0003824;GO:0006464;GO:0016874;GO:0016779;GO:0016740;GO:0009249	IPR004143;IPR004562	Putative uncharacterized protein;Lipoate-protein ligase, putative;Lipoyltransferase 1 mitochondrial;Uncharacterized protein	12
maker-scaffold1532-augustus-gene-0.66	-1.30801679832708	0.23848050362891	-1.30801679832708	7.43951043353373	4.75165009791087	BN1106_s1532B000528	LN628549	1532	335537	336210	-	no_uniprot	no_go	no_ipr	uncharacterised	1
maker-scaffold1533-est_gff_TopHat-gene-0.23	-0.159229541610458	-0.697299268866956	-1.36379710230025	3.85295318867622	1.79423790825396	BN1106_s1533B000531	LN628550	1533	558577	560916	+	no_uniprot	no_go	no_ipr	uncharacterised	1
maker-scaffold1534-exonerate_est2genome-gene-0.3	0.184790148310569	-1.29993623695729	0.166525217266347	3.82203925501741	-1.29993623695729	BN1106_s1534B000102	LN628551	1534	4971	5432	-	no_uniprot	no_go	no_ipr	uncharacterised	9
maker-scaffold1536-augustus-gene-0.32	-0.404218852794987	-0.409542054924971	-1.27190166309342	3.38216153702935	1.12870320484452	BN1106_s1536B000291	LN628553	1536	128523	148615	+	G7YMV9;G4VQA4;G7YK50;G4V8Y0;G7YPQ5		IPR000742;IPR013032;IPR000884	Putative uncharacterized protein;Uncharacterized protein;Neurogenic locus notch homolog protein 1	1
maker-scaffold1536-est_gff_Cufflinks-est_gff_TopHat-gene-0.20	-0.0370639774988923	1.26456144360469	-1.45164243654731	3.43501904814696	3.67578782978357	BN1106_s1536B000293	LN628553	1536	151756	171822	-	no_uniprot	no_go	no_ipr	uncharacterised	1
maker-scaffold1536-est_gff_Cufflinks-exonerate_est2genome-est_gff_TopHat-gene-0.5	-1.8505714051573	0.643214591765911	0.209956122342607	5.8125759470626	6.23144844012476	BN1106_s1536B000295	LN628553	1536	172115	184485	+	no_uniprot	no_go	no_ipr	uncharacterised	2
maker-scaffold1536-est_gff_TopHat-gene-0.19	0.0487596381035011	-0.338068777533188	-1.34327416324356	3.15673907591724	1.78992938709489	BN1106_s1536B000300	LN628553	1536	137448	140606	-	no_uniprot	no_go	no_ipr	uncharacterised	1
maker-scaffold1536-est_gff_TopHat-gene-0.22	2.05179231302399	0	1.50289212001108	6.15610382329029	6.90562947775712	BN1106_s1536B000301	LN628553	1536	172174	179392	-	no_uniprot	no_go	no_ipr	uncharacterised	2
maker-scaffold1537-augustus-gene-0.11	1.19020739230031	0.92398930265453	0.601894150885411	4.29225184901985	4.16814980312782	BN1106_s1537B000136	LN628554	1537	121795	122800	-	G4V8S7;C1L4L0			Uncharacterized protein;Putative uncharacterized protein	1
maker-scaffold1539-exonerate_est2genome-gene-0.14	-0.591842865271131	-0.973390549255235	-0.553518083301563	0.380633944822224	-6.34599665702885	BN1106_s1539B000288	LN628556	1539	24957	25872	-	no_uniprot	no_go	no_ipr	uncharacterised	9
maker-scaffold154-est_gff_TopHat-gene-0.7	-0.395181707942099	-0.295219308487994	0.796070774879686	-1.82879862081942	-3.25928264995595	BN1106_s154B000643	LN627171	154	702043	712908	+	no_uniprot	no_go	no_ipr	uncharacterised	12
maker-scaffold1543-augustus-gene-0.16	-0.447362570814123	-0.129275301493921	0.83708583650508	0.362484366949783	5.34697436833367	BN1106_s1543B000087	LN628560	1543	127353	133976	-	H2KQ23;G4VJL5	GO:0004867;GO:0016740;GO:0043086	IPR004094;IPR011061	Putative gata zinc finger domain-containing protein;Histone acetyltransferase MYST4	4
maker-scaffold1543-est_gff_TopHat-gene-0.1	0.0195032375664645	0.200010635870186	0.876909157514639	-0.207627488299007	5.57267306530482	BN1106_s1543B000088	LN628560	1543	132736	133292	+	no_uniprot	no_go	no_ipr	uncharacterised	4
maker-scaffold1544-augustus-gene-0.11	-0.475227430837363	-1.17684247635406	-4.4637424694896	-0.456478155144007	-2.23197240469587	BN1106_s1544B000152	LN628561	1544	46814	49347	-	H2KPC4;G7Y6G0;G4LUA7;G4LUB0;G4LUB1		IPR011598	Putative uncharacterized protein;IPR001092 Basic helix-loop-helix dimerisation region bHLH,domain-containing protein;STARP antigen , putative;STARP antigen;Uncharacterized protein	7
maker-scaffold1545-augustus-gene-0.32	0.350231546149505	0.527904081375597	2.1730819105842	6.31746838064135	3.82950237661107	BN1106_s1545B000246	LN628562	1545	12602	42038	-	G7YXA6;H2KSZ3;C3ZBK7;F6UJ07;G3VPV0			Putative uncharacterized protein;Uncharacterized protein;Translin-associated factor X-interacting protein 1	1
maker-scaffold1545-est_gff_TopHat-gene-0.3	0.198110044817504	0.239277281318973	1.58438112692485	6.00615968391035	4.48073791240735	BN1106_s1545B000249	LN628562	1545	40461	40692	+	no_uniprot	no_go	no_ipr	uncharacterised	1
maker-scaffold15497-exonerate_est2genome-gene-0.0	-0.264100706821093	1.09663756976291	1.72970553054848	-3.00272625650303	-5.38263325163088	BN1106_s15497B000006	LN642514	15497	2461	5039	+	no_uniprot	no_go	no_ipr	uncharacterised	12
maker-scaffold1550-exonerate_est2genome-gene-0.0	-0.0700669535762835	-0.864671742083257	-2.27535886497773	-4.64208582133282	-1.58129559203299	BN1106_s1550B000099	LN628567	1550	41313	44913	+	no_uniprot	no_go	no_ipr	uncharacterised	11
maker-scaffold15514-est_gff_Cufflinks-gene-0.0	-0.424865471480043	-0.345998938405589	-0.444022215542436	1.37900497825954	3.73024665000112	BN1106_s15514B000014	LN642531	15514	933	4651	-	no_uniprot	no_go	no_ipr	uncharacterised	4
maker-scaffold1559-est_gff_Cufflinks-gene-0.15	-0.0740831196982885	0.0273183928223322	-0.305561061808007	-6.76741954107375	-6.76741954107375	BN1106_s1559B000209	LN628576	1559	77237	78801	-	no_uniprot	no_go	no_ipr	uncharacterised	10
maker-scaffold15607-est_gff_Cufflinks-gene-0.0	-0.594880679629792	0.635368325658691	-0.229283004573759	3.86390557620587	3.34216767068356	BN1106_s15607B000012	LN642624	15607	1274	3443	+	G4VDA7;G7YHZ2;J9JZH7;S4RD90;G1KE74	GO:0005634;GO:0005096;GO:0051056	IPR016024;IPR000331;IPR027107;IPR011989	Uncharacterized protein;Putative tuberin;Ral GTPase-activating protein subunit alpha-2	1
maker-scaffold1561-augustus-gene-0.19	0	0	0	8.14100460320234	5.84890710546799	BN1106_s1561B000192	LN628578	1561	151945	183220	-	G7YDT6			Uncharacterized protein	3
maker-scaffold1564-est_gff_Cufflinks-est_gff_TopHat-gene-0.4	-0.230780983277853	0.271777792472392	-0.486449158804662	3.33937541373119	0.550237258918941	BN1106_s1564B000082	LN628581	1564	61425	69975	+	no_uniprot	no_go	no_ipr	uncharacterised	9
maker-scaffold1564-est_gff_TopHat-gene-0.11	-0.557270311400112	-1.53347340975896	-0.971788714158611	3.19137778015363	1.29854983583644	BN1106_s1564B000084	LN628581	1564	67708	67993	-	no_uniprot	no_go	no_ipr	uncharacterised	1
maker-scaffold1567-exonerate_est2genome-gene-0.13	-1.30969490769602	0.808663140882611	-1.30969490769602	3.97390447900787	2.42053843866219	BN1106_s1567B000260	LN628584	1567	263136	265379	-	no_uniprot	no_go	no_ipr	uncharacterised	1
maker-scaffold1567-exonerate_est2genome-gene-0.15	-0.628191398069823	-0.747907833714549	-3.51468223228716	1.48292503123367	0.215551114071047	BN1106_s1567B000261	LN628584	1567	283776	290592	-	no_uniprot	no_go	no_ipr	uncharacterised	7
maker-scaffold1568-exonerate_est2genome-gene-0.12	-0.165719230726022	-0.0728880214012158	-1.15805185749542	-3.73824329238195	-6.1181502875098	BN1106_s1568B000287	LN628585	1568	27902	28370	-	no_uniprot	no_go	no_ipr	uncharacterised	10
maker-scaffold1570-est_gff_Cufflinks-gene-0.13	0.650685715552754	1.6967675854506	1.44015571579145	4.28325238106419	2.17696683751065	BN1106_s1570B000596	LN628587	1570	459497	463467	+	no_uniprot	no_go	no_ipr	uncharacterised	1
maker-scaffold1572-augustus-gene-0.21	0.303409614051768	0.392367962933502	0.76242222744326	2.61012534680255	3.48961550766475	BN1106_s1572B000219	LN628589	1572	277571	282534	+	G7YXG7;G4VSD1;G4V968;G4VSP4;G4LZQ9	GO:0004518;GO:0006281;GO:0090305	IPR026832;IPR006085;IPR000905;IPR017861;IPR017860	Putative uncharacterized protein;Uncharacterized protein;O-sialoglycoprotein endopeptidase	1
maker-scaffold1572-est_gff_Cufflinks-gene-0.16	0.347943651717541	0.47702788944602	0.727395454321043	2.71095512672929	3.49778187748503	BN1106_s1572B000222	LN628589	1572	275267	283248	-	no_uniprot	no_go	no_ipr	uncharacterised	1
maker-scaffold15733-est_gff_Cufflinks-est_gff_TopHat-gene-0.0	1.51246943833603	0	2.86301569603085	6.60162725474284	4.41131440424146	BN1106_s15733B000003	LN642750	15733	1083	4386	+	no_uniprot	no_go	no_ipr	uncharacterised	1
maker-scaffold1574-augustus-gene-0.21	-0.0846694706516082	-0.136265738080077	-0.226470867042369	3.81819487442341	2.20077845751157	BN1106_s1574B000247	LN628591	1574	84824	105472	-	H2KPQ1;G4VRZ7;H3C259;H3DL18;H2V6V5	GO:0004565;GO:0005975;GO:0004553	IPR019801;IPR013781;IPR001944;IPR017853;IPR026283;IPR008979	Putative beta-galactosidase;Uncharacterized protein	1
maker-scaffold1579-est_gff_Cufflinks-gene-0.2	-1.85612035746224	-0.300158087394379	1.59009258751667	4.69077517369912	2.55519404677922	BN1106_s1579B000122	LN628596	1579	26682	38307	+	Q8MWP9;Q8T5G5;C7C208;Q5DBA5;G4LXE5	GO:0004519;GO:0003723;GO:0003964;GO:0006278	IPR005135;IPR000477	Endonuclease-reverse transcriptase;Putative uncharacterized protein;SJCHGC09144 protein;Polyprotein	1
maker-scaffold158-est_gff_Cufflinks-est_gff_TopHat-gene-0.0	0.0085977307088676	-0.0912436021877774	-2.36559274674181	-6.70175904725531	-6.70175904725531	BN1106_s158B000325	LN627175	158	6664	67888	+	no_uniprot	no_go	no_ipr	uncharacterised	10
maker-scaffold15806-augustus-gene-0.2	0.571573200367697	-0.852164068435005	-1.48448177191406	2.96326153014012	3.95990335784608	BN1106_s15806B000006	LN642823	15806	2433	3541	+	no_uniprot	no_go	no_ipr	uncharacterised	1
maker-scaffold1582-exonerate_est2genome-gene-0.9	0.579050180704041	0.577435080399614	-1.32269192697803	-0.548360194909721	-5.32451100527409	BN1106_s1582B000153	LN628599	1582	85467	107522	-	no_uniprot	no_go	no_ipr	uncharacterised	12
maker-scaffold15821-exonerate_est2genome-gene-0.0	-0.100755947820128	-0.534158557782542	-0.551163356823157	-1.06615636731652	-3.13697803996572	BN1106_s15821B000012	LN642838	15821	2271	2630	+	no_uniprot	no_go	no_ipr	uncharacterised	12
maker-scaffold15821-exonerate_est2genome-gene-0.1	-0.0591692651089204	-0.487753147239895	-0.56538309405782	0.0454021531362958	-5.49938985790665	BN1106_s15821B000013	LN642838	15821	4224	4395	-	no_uniprot	no_go	no_ipr	uncharacterised	12
maker-scaffold1584-est_gff_TopHat-gene-0.11	0.212538900061508	-0.0512796503339015	-0.0189296758156612	-1.14003720089223	3.05967326393054	BN1106_s1584B000215	LN628601	1584	64290	64547	-	no_uniprot	no_go	no_ipr	uncharacterised	4
maker-scaffold1584-est_gff_TopHat-gene-0.13	0.0765539742470729	0.236054120764681	0.497044991493064	-0.246562338971742	3.57387834425304	BN1106_s1584B000217	LN628601	1584	85000	97683	-	no_uniprot	no_go	no_ipr	uncharacterised	4
maker-scaffold15874-est_gff_Cufflinks-gene-0.1	0.239567418065274	1.45556910698551	-0.393358537498031	3.3185429399126	-1.86025956494132	BN1106_s15874B000003	LN642891	15874	109	2284	-	no_uniprot	no_go	no_ipr	uncharacterised	9
maker-scaffold1589-est_gff_TopHat-gene-0.20	-0.832058169670233	-0.984389807392841	-3.49143076711873	0.463448473556598	5.27944637184978	BN1106_s1589B000304	LN628606	1589	356167	356504	+	no_uniprot	no_go	no_ipr	uncharacterised	4
maker-scaffold1589-est_gff_TopHat-gene-0.29	-0.916108296774132	-0.929055027130763	-3.39943003655972	0.429695335948203	5.39847932914673	BN1106_s1589B000307	LN628606	1589	356143	356439	-	no_uniprot	no_go	no_ipr	uncharacterised	4
maker-scaffold159-est_gff_TopHat-gene-0.0	-1.3086970013772	-1.3086970013772	-1.3086970013772	3.46745380898717	-1.3086970013772	BN1106_s159B000310	LN627176	159	321441	332954	+	no_uniprot	no_go	no_ipr	uncharacterised	9
maker-scaffold15901-est_gff_Cufflinks-gene-0.0	-0.258786081181906	-1.46632167866254	-3.60760326843895	-2.57533201937761	-5.9901592250778	BN1106_s15901B000002	LN642918	15901	171	6702	-	no_uniprot	no_go	no_ipr	uncharacterised	12
maker-scaffold1594-augustus-gene-0.65	0.0884006842092813	1.02695326448739	-0.494738731190848	4.07013694718511	4.6348923406574	BN1106_s1594B000425	LN628611	1594	74668	85729	-	G7Y8Y4;G4VF42;R7TU23;S4RTJ7;B4K8C4	GO:0005524;GO:0004674	IPR011989;IPR016024;IPR020472;IPR011009;IPR000719;IPR008271;IPR015943;IPR001680;IPR019775;IPR017986	GI22194;Serine/threonine kinase;Phosphoinositide-3-kinase regulatory subunit 4 p150;Uncharacterized protein	1
maker-scaffold1594-exonerate_est2genome-gene-0.52	0.169715444321135	-0.324147341589505	1.80778270006941	4.41248877666143	1.19962778577931	BN1106_s1594B000464	LN628611	1594	456280	456520	-	no_uniprot	no_go	no_ipr	uncharacterised	1
maker-scaffold1597-augustus-gene-0.24	0.142353880016337	-0.187920623583057	-0.782942711556403	-8.49133038967271	-8.49133038967271	BN1106_s1597B000139	LN628614	1597	88137	111949	+	G7Y6U8;G4V8T6;G4V8T7;H2KTT8;G7Y6U7	GO:0016021;GO:0005328	IPR000175	Putative sodium-dependent neurotransmitter transporter	10
maker-scaffold1597-augustus-gene-0.26	0.192394731428577	0.0710164384807381	1.1387630203628	3.34363529952241	5.23654975441538	BN1106_s1597B000141	LN628614	1597	112518	140996	-	C1LID9;C1LID8;C1LIE0;G4VB02;G7YJV2		IPR007000	LAMA-like protein 2;Putative uncharacterized protein;Putative phospholipase B-like 2	1
maker-scaffold1597-est_gff_TopHat-gene-0.5	0.287561297951344	0.0518872183208536	1.15979106818986	2.99916078313734	5.46364883639188	BN1106_s1597B000148	LN628614	1597	136996	139079	+	no_uniprot	no_go	no_ipr	uncharacterised	1
maker-scaffold1598-est_gff_Cufflinks-est_gff_TopHat-gene-0.16	-0.0116329013172969	-0.185651329400883	-1.12281162283191	-5.23613436210485	-4.9162166462435	BN1106_s1598B000293	LN628615	1598	333809	338137	+	no_uniprot	no_go	no_ipr	uncharacterised	10
maker-scaffold1598-exonerate_est2genome-gene-0.12	0.185091989974811	1.46654746578446	-1.30022100046415	5.32768828519013	2.82744957065295	BN1106_s1598B000299	LN628615	1598	235691	236096	+	no_uniprot	no_go	no_ipr	uncharacterised	1
maker-scaffold1599-exonerate_est2genome-gene-0.17	-0.241702917939813	-0.528799258881984	-0.456210092279179	0.600605514089716	-6.01424909676752	BN1106_s1599B000145	LN628616	1599	133725	134386	-	no_uniprot	no_go	no_ipr	uncharacterised	9
maker-scaffold160-est_gff_Cufflinks-est_gff_TopHat-gene-0.15	-0.183766185241367	-0.670905063309615	-0.965665698050246	-0.295456862720243	-5.98282854749981	BN1106_s160B000169	LN627177	160	181109	218035	-	no_uniprot	no_go	no_ipr	uncharacterised	12
maker-scaffold1600-augustus-gene-0.35	0.787858864861823	-0.0719707019629361	-0.18905216685063	4.87893859861489	4.08780335871938	BN1106_s1600B000251	LN628617	1600	363804	372125	+	no_uniprot	no_go	no_ipr	uncharacterised	1
maker-scaffold1600-augustus-gene-0.39	-0.315820547724645	-0.139099635134182	0.428467159696577	3.78065346053756	2.91363514259752	BN1106_s1600B000255	LN628617	1600	321178	346378	-	H2KQK6;M3ZZL6;G3PXX9;F1R597;H2S556		IPR001611;IPR025875;IPR003603	Uncharacterized protein;Leucine-rich repeat and coiled-coil domain-containing protein 1	1
maker-scaffold1600-est_gff_Cufflinks-est_gff_TopHat-gene-0.25	0.719746291016186	-0.337988508169406	-0.161182502739788	4.6927272803694	4.25356320386961	BN1106_s1600B000256	LN628617	1600	362015	364356	-	no_uniprot	no_go	no_ipr	uncharacterised	1
maker-scaffold1602-augustus-gene-0.11	0.196016315785945	0.0406879777412197	0.980689015395237	5.35751185807559	2.69314857662489	BN1106_s1602B000137	LN628619	1602	28701	63705	+	no_uniprot	no_go	no_ipr	uncharacterised	1
maker-scaffold1602-est_gff_TopHat-gene-0.6	0.251768344645011	-0.531671806169456	0.970206107342531	4.62952731200963	1.06566553182918	BN1106_s1602B000142	LN628619	1602	53178	60219	-	no_uniprot	no_go	no_ipr	uncharacterised	1
maker-scaffold1605-exonerate_est2genome-gene-0.5	-0.531228921413144	-0.530724801416476	-0.0804176629377977	1.08039714850945	-5.21156893098521	BN1106_s1605B000248	LN628622	1605	253454	254663	+	no_uniprot	no_go	no_ipr	uncharacterised	9
maker-scaffold16093-est_gff_Cufflinks-gene-0.0	0	0	0	7.15109882197922	3.73023334635821	BN1106_s16093B000002	LN643110	16093	4927	5228	+	no_uniprot	no_go	no_ipr	uncharacterised	1
maker-scaffold161-est_gff_Cufflinks-est_gff_TopHat-gene-0.0	0.197706436027904	0.736035635351424	-0.68375519853203	-2.15796958809954	-3.36114292860138	BN1106_s161B000174	LN627178	161	44960	58146	+	G7Y5T7			Uncharacterized protein	12
maker-scaffold16103-est_gff_Cufflinks-gene-0.0	-0.374791081333001	-3.10074619059145	0.118469769255785	4.47585112876731	1.71197870891136	BN1106_s16103B000002	LN643120	16103	716	6047	+	no_uniprot	no_go	no_ipr	uncharacterised	7
maker-scaffold1611-est_gff_TopHat-gene-0.2	-0.723571445156853	1.21813300062915	2.08504088649185	3.07285531237938	1.5194892720337	BN1106_s1611B000093	LN628628	1611	81396	83785	+	no_uniprot	no_go	no_ipr	uncharacterised	1
maker-scaffold1615-augustus-gene-0.29	0	0	1.46801430632775	3.41482720570019	4.81272489950281	BN1106_s1615B000239	LN628632	1615	57040	63505	+	G4LUB2;G4LUB1;G4LUB0;G4LUA7;C1LEY8		IPR011598	Uncharacterized protein;Putative uncharacterized protein;IPR001092 Basic helix-loop-helix dimerisation region bHLH,domain-containing protein;STARP antigen , putative	1
maker-scaffold1615-est_gff_Cufflinks-gene-0.10	0.0700698541800016	-0.113486603902555	-0.768306727630701	-7.24408414071362	-7.24408414071362	BN1106_s1615B000241	LN628632	1615	125250	125736	-	no_uniprot	no_go	no_ipr	uncharacterised	10
maker-scaffold1615-est_gff_Cufflinks-gene-0.6	-0.0484313929789142	-0.228623122425821	-1.95762284812777	-5.98492525179633	-5.98492525179633	BN1106_s1615B000242	LN628632	1615	15191	17550	-	no_uniprot	no_go	no_ipr	uncharacterised	10
maker-scaffold1615-est_gff_Cufflinks-gene-0.8	-0.108455971178424	0.0854208681550936	-0.373835496467295	-6.66684183011839	-6.66684183011839	BN1106_s1615B000243	LN628632	1615	107388	108326	-	no_uniprot	no_go	no_ipr	uncharacterised	10
maker-scaffold162-est_gff_Cufflinks-est_gff_TopHat-gene-0.16	0.154788134292534	1.84361831736078	1.39231226221995	1.88202553048851	4.03215109346075	BN1106_s162B000454	LN627179	162	479200	491946	+	no_uniprot	no_go	no_ipr	uncharacterised	1
maker-scaffold1620-augustus-gene-0.16	0.199167830258627	0.192768735263043	2.5198129364738	3.68893207525025	5.9730548020561	BN1106_s1620B000120	LN628637	1620	81369	126588	-	C1L8N5;C1L8N6;C1L8N2;Q5DC37;C1L8N7	GO:0004180;GO:0008236;GO:0006508	IPR008758	Putative Lysosomal Pro-X carboxypeptidase;SJCHGC02147 protein	1
maker-scaffold1620-est_gff_TopHat-gene-0.3	0.0322282872411535	0.188942799901636	2.41879391514906	3.93769327294788	5.67130389283115	BN1106_s1620B000122	LN628637	1620	83230	92413	+	no_uniprot	no_go	no_ipr	uncharacterised	1
maker-scaffold1620-est_gff_TopHat-gene-0.4	0.142292762791115	0.136749446115196	2.44570227886887	3.22041835039214	5.91504878338947	BN1106_s1620B000123	LN628637	1620	109060	109353	+	no_uniprot	no_go	no_ipr	uncharacterised	1
maker-scaffold1623-est_gff_Cufflinks-gene-0.11	-0.336369437602249	-1.59723010661406	-2.75687940973624	-3.43493389390692	-2.75405065973494	BN1106_s1623B000176	LN628640	1623	204052	206363	-	no_uniprot	no_go	no_ipr	uncharacterised	11
maker-scaffold1623-est_gff_TopHat-gene-0.9	-0.260778222518992	-0.156216550000595	-0.849660521859633	1.02862642861114	3.02721065231137	BN1106_s1623B000178	LN628640	1623	175001	177402	-	no_uniprot	no_go	no_ipr	uncharacterised	4
maker-scaffold16249-est_gff_Cufflinks-gene-0.0	-0.0880740667658859	0.121264813270221	0.041014006924323	-2.35400127444428	-5.76882848014447	BN1106_s16249B000002	LN643266	16249	516	2918	+	G7YAF5;G4LUV7;G4LUV6;Q5C0W6;G4M1L1	GO:0008076;GO:0005249;GO:0051260	IPR027359;IPR005821;IPR003091;IPR003968;IPR015572;IPR028325;IPR000210;IPR011333;IPR003974;IPR003131;IPR007110;IPR013783;IPR013098;IPR003599;IPR011701;IPR020846;IPR016196;IPR013099	Voltage-gated potassium channel, putative;Vesicular amine transporter, putative;Potassium voltage-gated channel protein Shaw;SJCHGC04580 protein	10
maker-scaffold163-est_gff_Cufflinks-est_gff_TopHat-gene-0.14	0.198410590557057	-1.30342783298129	-1.30342783298129	2.39082694834569	5.14495026273375	BN1106_s163B000435	LN627180	163	456043	458301	-	no_uniprot	no_go	no_ipr	uncharacterised	1
maker-scaffold163-est_gff_TopHat-gene-0.2	-1.85254589855289	-1.85254589855289	-0.374276535666464	1.5622813071473	4.15844758563057	BN1106_s163B000440	LN627180	163	456085	457747	+	no_uniprot	no_go	no_ipr	uncharacterised	7
maker-scaffold1631-augustus-gene-0.19	-1.16391066515713	-0.277269100637426	0.299404335536778	3.76384301005372	2.17681414564663	BN1106_s1631B000174	LN628648	1631	207710	213788	-	no_uniprot	no_go	no_ipr	uncharacterised	1
maker-scaffold1633-est_gff_TopHat-gene-0.7	0.141959643590798	-0.263799574643883	-3.01808510681828	-6.48289630217083	-6.48289630217083	BN1106_s1633B000186	LN628650	1633	97376	100714	-	no_uniprot	no_go	no_ipr	uncharacterised	10
maker-scaffold1634-est_gff_Cufflinks-gene-0.12	-1.10584180791689	-1.33167831570129	-2.45363518342847	2.05474122332	3.49695524612025	BN1106_s1634B000620	LN628651	1634	67333	92699	-	G4VM92;G7YRR5	GO:0005634;GO:0006355	IPR007282	Ccr4 not-related;CCR4-NOT transcription complex subunit 2	7
maker-scaffold1635-augustus-gene-0.14	0.121151069647619	1.29510323622043	0.264997969272333	3.26349036485519	4.76501180475175	BN1106_s1635B000167	LN628652	1635	124188	150974	+	G7YH58;G4LZE8	GO:0003677;GO:0008168;GO:0008270	IPR017956;IPR001025;IPR011011;IPR013083;IPR001965	Putative uncharacterized protein;Probable histone-lysine N-methyltransferase ASH1L	1
maker-scaffold1636-est_gff_TopHat-gene-0.5	-0.846535279628494	0.158331901867911	0.469587952806167	0.993549860132447	-4.18525264472147	BN1106_s1636B000063	LN628653	1636	95081	100564	-	no_uniprot	no_go	no_ipr	uncharacterised	9
maker-scaffold1637-exonerate_est2genome-gene-0.1	-0.703306815405606	-1.03818308828029	-1.38655617994539	-0.613069189600438	-5.94521708584367	BN1106_s1637B000102	LN628654	1637	23279	50513	+	no_uniprot	no_go	no_ipr	uncharacterised	12
maker-scaffold1639-augustus-gene-0.42	0.0733928795841088	1.27754568585584	-0.785388223278176	7.62750305907173	6.04019412625701	BN1106_s1639B000397	LN628656	1639	253966	261127	-	H2KR66;F9W2W2;E2IXF8;G4VHB9;H2KNY2	GO:0000166;GO:0003723	IPR006548;IPR002343;IPR012677;IPR000504	ELAV2;Embryonic lethal abnormal vision 1-like protein;Elav (Embryonic lethal, abnormal vision,drosophila)-like protein;ELAV like protein 2/3/4	3
maker-scaffold164-augustus-gene-0.39	-0.45917892154686	-0.176121282424189	-1.03150688675773	1.89533844465823	3.40192133749844	BN1106_s164B000419	LN627181	164	230871	236125	-	no_uniprot	no_go	no_ipr	uncharacterised	4
maker-scaffold1641-exonerate_est2genome-gene-0.0	-0.176402660455004	-0.348161688450556	0.337501387579916	-5.2805083874306	-5.2805083874306	BN1106_s1641B000188	LN628658	1641	33428	34273	+	no_uniprot	no_go	no_ipr	uncharacterised	10
maker-scaffold16412-exonerate_est2genome-gene-0.1	-0.0265087157432529	0.564532877861895	-1.58382514542235	-4.41655799613629	-0.686324649778079	BN1106_s16412B000003	LN643429	16412	3640	4004	+	no_uniprot	no_go	no_ipr	uncharacterised	11
maker-scaffold16417-augustus-gene-0.2	-0.128651298005332	-1.57789589277842	-0.825911109999675	2.05060700326221	3.41609486810369	BN1106_s16417B000004	LN643434	16417	3884	4529	-	H2KSF9;G4VLU4;G4VLU3;J9EWQ3;A8PJX1	GO:0005737;GO:0005524;GO:0004818;GO:0004827;GO:0006424;GO:0006433;GO:0004812;GO:0006418	IPR002314;IPR001412;IPR006195;IPR004154;IPR004526;IPR000924;IPR020061;IPR020058;IPR020059;IPR004499;IPR016061;IPR017449;IPR020056;IPR011035;IPR014729;IPR009068;IPR000738;IPR010987	Bifunctional aminoacyl-tRNA synthetase, putative;Putative glutamyl-tRNA synthetase, cytoplasmic (Glutamate--tRNA ligase) (Glurs);Bifunctional glutamyl/prolyl-tRNA synthetase;Uncharacterized protein	7
maker-scaffold1644-est_gff_Cufflinks-est_gff_TopHat-gene-0.3	0.35168110187043	-0.219765710350552	-3.9042905537097	-7.20878719953607	-1.99330942932477	BN1106_s1644B000231	LN628661	1644	19878	30443	-	no_uniprot	no_go	no_ipr	uncharacterised	11
maker-scaffold1644-exonerate_est2genome-gene-0.2	-0.574437459726427	-0.885911112822722	-1.14548287529642	-0.588543245443976	-7.58177200783876	BN1106_s1644B000238	LN628661	1644	200219	200872	+	no_uniprot	no_go	no_ipr	uncharacterised	12
maker-scaffold1646-est_gff_TopHat-gene-0.9	0.224773563049666	0.341979726567207	-0.273911532148778	0.376568162836783	-5.40580560999277	BN1106_s1646B000092	LN628663	1646	124744	125524	-	no_uniprot	no_go	no_ipr	uncharacterised	12
maker-scaffold16489-est_gff_Cufflinks-exonerate_est2genome-est_gff_TopHat-gene-0.0	0.061352484167136	0.0528602685545625	-0.816015901655206	-0.146584233537226	-3.54381678095359	BN1106_s16489B000012	LN643506	16489	695	3542	+	no_uniprot	no_go	no_ipr	uncharacterised	12
maker-scaffold16489-est_gff_TopHat-gene-0.1	0.13876816677065	0.0813329534229439	-0.900305833560099	-0.124977807728389	-4.24905569467242	BN1106_s16489B000013	LN643506	16489	1049	3348	-	no_uniprot	no_go	no_ipr	uncharacterised	12
maker-scaffold165-exonerate_est2genome-gene-0.24	-1.08297192243504	-1.0860950282348	-4.52542566606984	0.0700878441513613	-1.46463543677001	BN1106_s165B000449	LN627182	165	15763	18969	-	G7YMG7		IPR003323;IPR019400	Ubiquitin thioesterase protein OTUB1	7
maker-scaffold1652-augustus-gene-0.46	-0.133129888291059	0.431483801570916	-0.0700813872046684	3.40455135065069	2.90735681993192	BN1106_s1652B000345	LN628669	1652	373186	430038	-	G7YPI3;G4VKF4;H9JZ30;E9FYV2;U3JKE6	GO:0005634;GO:0005524;GO:0016887;GO:0006200;GO:0006461	IPR003593;IPR011704;IPR012099;IPR027417;IPR002035	Putative midasin (Midas-containing protein);Midasin;Uncharacterized protein	1
maker-scaffold1652-est_gff_TopHat-gene-0.13	0.567760758710875	1.30242109066846	-1.8598476257704	4.03660331925843	2.7721795353955	BN1106_s1652B000349	LN628669	1652	396280	400012	+	no_uniprot	no_go	no_ipr	uncharacterised	1
maker-scaffold16528-exonerate_est2genome-gene-0.1	-0.507220727071893	-0.531488787078132	0.0446057263201816	-6.83643499407215	-1.87072090155261	BN1106_s16528B000007	LN643545	16528	1055	3384	-	no_uniprot	no_go	no_ipr	uncharacterised	10
maker-scaffold1654-exonerate_est2genome-gene-0.24	-0.590543993846602	0.552324353824348	0.212161833130883	0.870564147136928	-4.50788402802728	BN1106_s1654B000300	LN628671	1654	316053	316493	-	no_uniprot	no_go	no_ipr	uncharacterised	9
maker-scaffold1655-exonerate_est2genome-gene-0.3	-0.638419654442442	-4.03674130544361	-0.529655363573942	1.3417068697206	0.775983594059205	BN1106_s1655B000197	LN628672	1655	57587	58081	+	H3J3L0;H3HNH5;J9KHI9;J9KXV0;J9KH76		IPR005135;IPR027124	Uncharacterized protein	7
maker-scaffold1657-augustus-gene-0.18	0.206893331986866	0.139369735746307	0.0423753886512195	5.40261808858819	2.15769465985596	BN1106_s1657B000162	LN628674	1657	378248	384282	-	no_uniprot	no_go	no_ipr	uncharacterised	1
maker-scaffold1657-augustus-gene-0.19	-0.81711071714868	-0.472149185768785	-0.21382385697656	5.66307767235623	3.00445749508244	BN1106_s1657B000163	LN628674	1657	385327	427185	-	H2KPZ1			Uncharacterized protein	1
maker-scaffold1661-augustus-gene-0.13	-3.11999038529244	0.993681110783458	-0.201975631347299	4.03110843668678	1.69273451421037	BN1106_s1661B000091	LN628678	1661	41109	44728	-	H2KQ91;R0LR33;M7AHI7;K7G2A1;G1KH44	GO:0005524;GO:0004674;GO:0051301	IPR011009;IPR000719;IPR017441;IPR002290;IPR008271	Uncharacterized protein;Cyclin-dependent kinase 2;Cyclin-dependent kinase 3;Cell division protein kinase 3	1
maker-scaffold1661-est_gff_TopHat-gene-0.2	-1.30128451400534	0.84336377175994	1.0843669444508	4.20444308190474	-1.30128451400534	BN1106_s1661B000093	LN628678	1661	43870	44294	+	no_uniprot	no_go	no_ipr	uncharacterised	9
maker-scaffold1662-est_gff_TopHat-gene-0.2	0.0541738350497116	0.0371671699080878	-0.289072832975345	-0.0286795271578288	-4.8048303375222	BN1106_s1662B000142	LN628679	1662	45674	46347	+	no_uniprot	no_go	no_ipr	uncharacterised	12
maker-scaffold1662-est_gff_TopHat-gene-0.4	0.470691086658592	-1.00213503374391	-1.45842207053363	2.79506638411477	4.26992069244835	BN1106_s1662B000143	LN628679	1662	75756	82972	+	no_uniprot	no_go	no_ipr	uncharacterised	1
maker-scaffold1665-augustus-gene-0.25	-0.283879155812688	-0.00639531910409019	-0.575335111071041	8.47561630192377	6.51992343634715	BN1106_s1665B000275	LN628682	1665	47827	61212	-	H2KV21;Q802Y6;Q6TGS5;G3MFC4;G1Q077	GO:0005737;GO:0005874;GO:0005525;GO:0003924;GO:0005200;GO:0007017;GO:0051258	IPR002452;IPR008280;IPR000217;IPR018316;IPR023123;IPR017975;IPR003008	Uncharacterized protein;Putative uncharacterized protein;Tubulin alpha;Alpha tubulin-like protein;Tubulin, alpha 3;Tubulin, alpha 4 like	3
maker-scaffold1665-est_gff_TopHat-gene-0.1	2.07644508611105	0	2.05546920029269	8.60373179300759	7.35725012488216	BN1106_s1665B000277	LN628682	1665	50648	60953	+	no_uniprot	no_go	no_ipr	uncharacterised	3
maker-scaffold1669-exonerate_est2genome-gene-0.11	1.48626016445064	0	1.50252464465826	8.11496161541357	5.2154777702113	BN1106_s1669B000145	LN628686	1669	111166	111498	-	no_uniprot	no_go	no_ipr	uncharacterised	3
maker-scaffold167-exonerate_est2genome-gene-0.35	-1.85703823523792	-1.85703823523792	-1.85703823523792	4.48794191755951	-1.85703823523792	BN1106_s167B000595	LN627184	167	463616	464845	-	no_uniprot	no_go	no_ipr	uncharacterised	9
maker-scaffold1670-est_gff_Cufflinks-est_gff_TopHat-gene-0.11	1.37979767981989	5.18380243550087	2.65829753884479	-1.30703192443982	1.75375830486001	BN1106_s1670B000175	LN628687	1670	226807	248926	+	no_uniprot	no_go	no_ipr	uncharacterised	8
maker-scaffold1672-exonerate_est2genome-gene-0.8	0.184953252078895	-1.3000902912781	-1.3000902912781	6.11319185523172	2.827580279839	BN1106_s1672B000097	LN628689	1672	15341	15720	-	no_uniprot	no_go	no_ipr	uncharacterised	1
maker-scaffold16742-est_gff_Cufflinks-gene-0.0	0.575962821601141	0.891590392538522	1.83515077871973	5.64663295155011	3.87249123156243	BN1106_s16742B000004	LN643759	16742	3645	5164	-	no_uniprot	no_go	no_ipr	uncharacterised	1
maker-scaffold1677-est_gff_TopHat-gene-0.11	-0.229680734712963	-0.0387571990642215	-0.507096378270656	0.524953851240465	-4.70761926511195	BN1106_s1677B000150	LN628694	1677	155166	156276	-	no_uniprot	no_go	no_ipr	uncharacterised	12
maker-scaffold1679-est_gff_TopHat-gene-0.2	0.15282718407876	-0.15502876750495	-0.210054515227863	-1.59013325391459	-5.00496045961478	BN1106_s1679B000174	LN628696	1679	45881	47464	+	no_uniprot	no_go	no_ipr	uncharacterised	12
maker-scaffold1679-exonerate_est2genome-est_gff_TopHat-gene-0.7	0	1.56105490601511	2.62753997345528	4.85554497092759	7.45603591533185	BN1106_s1679B000175	LN628696	1679	18914	19945	-	no_uniprot	no_go	no_ipr	uncharacterised	2
maker-scaffold1679-exonerate_est2genome-gene-0.0	0.532055621761772	-0.262972712719417	-0.137245951940985	-5.09620796178023	-2.0354177324804	BN1106_s1679B000176	LN628696	1679	13366	15133	+	no_uniprot	no_go	no_ipr	uncharacterised	11
maker-scaffold1679-exonerate_est2genome-gene-0.1	-1.29974796534836	0.26043205138059	0.166209586348142	2.11507924035184	5.85697322076446	BN1106_s1679B000177	LN628696	1679	19290	19782	+	no_uniprot	no_go	no_ipr	uncharacterised	1
maker-scaffold168-est_gff_Cufflinks-est_gff_TopHat-gene-0.3	-0.881851191010625	2.14648442461053	-0.603243747297235	0.433259282524357	4.12640207833544	BN1106_s168B000277	LN627185	168	80524	131750	+	no_uniprot	no_go	no_ipr	uncharacterised	4
maker-scaffold1682-est_gff_TopHat-gene-0.26	0.0908312878383306	-0.0554829765701559	-0.356555310771476	-1.81963239055943	-4.39481065325742	BN1106_s1682B000376	LN628699	1682	303598	308031	-	no_uniprot	no_go	no_ipr	uncharacterised	12
maker-scaffold1682-exonerate_est2genome-gene-0.9	-0.764789322360395	-0.265403759771591	-1.03531154819404	-0.163408387382333	-5.66913598329241	BN1106_s1682B000401	LN628699	1682	367321	368380	+	no_uniprot	no_go	no_ipr	uncharacterised	12
maker-scaffold1684-augustus-gene-0.38	0.147392142283335	-0.166776443367663	-0.413579068795606	3.55318465891831	1.79328647249524	BN1106_s1684B000349	LN628701	1684	314765	377345	+	L5L1A7;K1QHI6;H2ZG67;G3NTE1;K1PX83	GO:0030286;GO:0005524;GO:0016887;GO:0003777;GO:0006200;GO:0007018	IPR003593;IPR011704;IPR026983;IPR024743;IPR024317;IPR004273;IPR013602;IPR027417;IPR013594	Uncharacterized protein;Dynein heavy chain 5, axonemal	1
maker-scaffold16848-est_gff_TopHat-gene-0.0	-0.254055106302209	-0.512331578812656	-1.67061851134267	-0.609957634654352	-4.30421241598133	BN1106_s16848B000002	LN643865	16848	267	2639	-	no_uniprot	no_go	no_ipr	uncharacterised	12
maker-scaffold1690-est_gff_Cufflinks-est_gff_TopHat-gene-0.10	-0.0900099246946304	-0.393953004053328	-0.393479717898348	3.49502150753824	-0.165834068386847	BN1106_s1690B000285	LN628707	1690	224719	230659	+	G7YNW2;G7Y2P1;U5EUP2;I1F1B4;K7JMQ7	GO:0003723;GO:0003964;GO:0008270;GO:0015074;GO:0006278;GO:0003676	IPR001584;IPR018061;IPR021109;IPR012337;IPR000477;IPR001878	Uncharacterized protein;Putative uncharacterized protein	9
maker-scaffold1692-augustus-gene-0.13	-1.30617430859626	1.19345690815474	-1.30617430859626	7.80974739411132	5.20462819478777	BN1106_s1692B000136	LN628709	1692	131842	142463	+	H2KVD4;G7YAV6;G7YFB4;G7Y911;G7YVS3	GO:0004725;GO:0035335;GO:0005524;GO:0004674	IPR000387;IPR016130;IPR011009;IPR000719;IPR008271;IPR013783	Uncharacterized protein;Cyclin-dependent kinase-like;Putative uncharacterized protein	1
maker-scaffold1692-est_gff_Cufflinks-exonerate_est2genome-gene-0.7	-0.239318461291415	-1.11846276683414	-0.263011986658235	6.05907615884209	3.71062449261356	BN1106_s1692B000137	LN628709	1692	131913	139510	-	no_uniprot	no_go	no_ipr	uncharacterised	1
maker-scaffold1694-augustus-gene-0.16	-0.270667090600909	-0.287792452220234	1.75206943568874	3.53746216245342	0.917043907078948	BN1106_s1694B000075	LN628711	1694	19058	20750	+	no_uniprot	no_go	no_ipr	uncharacterised	1
maker-scaffold1694-augustus-gene-0.17	0.0568967734685337	-0.141292006572687	0.975151735484623	3.11905207397319	0.764845647954491	BN1106_s1694B000076	LN628711	1694	42995	48299	+	G4VCI1;H2KNM3;G7Y3E8;B4N4M2;B4LCQ6		IPR024989;IPR016196;IPR020846	GJ14061;GK10474;Putative uncharacterized protein;Uncharacterized protein	1
maker-scaffold1694-est_gff_TopHat-gene-0.12	-0.0790620355571718	0.160526599336359	1.58549326055792	3.02736334004218	0.347264801688029	BN1106_s1694B000082	LN628711	1694	27240	47896	-	no_uniprot	no_go	no_ipr	uncharacterised	1
maker-scaffold1694-est_gff_TopHat-gene-0.5	-0.40085564697273	-0.0411015110252215	1.82321017023876	3.24707562695622	0.95610558270714	BN1106_s1694B000084	LN628711	1694	20932	23065	+	no_uniprot	no_go	no_ipr	uncharacterised	1
maker-scaffold1694-exonerate_est2genome-gene-0.1	0.214104599433163	-0.317308200000195	1.42374354963165	5.3853260220929	2.26665886688731	BN1106_s1694B000086	LN628711	1694	17757	18074	+	no_uniprot	no_go	no_ipr	uncharacterised	1
maker-scaffold1698-est_gff_Cufflinks-exonerate_est2genome-gene-0.0	0.935991583765578	0.808607812896845	-2.20789563682312	5.25724084633655	3.69800970030608	BN1106_s1698B000074	LN628715	1698	11433	14738	+	no_uniprot	no_go	no_ipr	uncharacterised	1
maker-scaffold1698-exonerate_est2genome-gene-0.6	0	1.55988787228008	0	7.23932517322898	3.06079022929983	BN1106_s1698B000080	LN628715	1698	163201	164022	-	no_uniprot	no_go	no_ipr	uncharacterised	1
maker-scaffold17-augustus-gene-0.34	-1.29995366744838	0.259903095307681	0.726468251945338	5.96713140405089	4.2018472929307	BN1106_s17B000324	LN627034	17	383998	402102	-	G7Y2T9;A3F4W0;F4P3Q5;C3Y8E9;A7RQ98		IPR019347	Axonemal dynein light chain p33;Predicted protein;Putative uncharacterized protein;Dynein light intermediate chain axonemal	1
maker-scaffold170-augustus-gene-0.15	-0.339643029299189	-2.04588200708006	-1.89757396038055	1.88795120519531	3.49083052768983	BN1106_s170B000265	LN627187	170	263058	264449	-	G7YJ00;G4LV84;Q5C3E3;H2KPT0		IPR018379	Putative uncharacterized protein;Uncharacterized protein;SJCHGC04366 protein	7
maker-scaffold17005-est_gff_Cufflinks-exonerate_est2genome-est_gff_TopHat-gene-0.0	0.623536503557252	0.164298544239266	-0.605843521291487	2.21718854646768	4.72356141994533	BN1106_s17005B000004	LN644022	17005	1650	4380	+	no_uniprot	no_go	no_ipr	uncharacterised	4
maker-scaffold1703-est_gff_Cufflinks-gene-0.11	0.170390753746192	1.2360529933954	0.638160382133179	-1.52143957757338	-6.80503896427726	BN1106_s1703B000178	LN628720	1703	182184	184820	-	H2KS37;G4VRZ3;J9K6V2;R7TWZ7;Q964D4	GO:0016021;GO:0004983;GO:0004930	IPR000276;IPR017452;IPR000611;IPR000405	Strain Puerto Rico chromosome W, complete genome;Allatostatin receptor;Uncharacterized protein	12
maker-scaffold1704-augustus-gene-0.17	0.594455583445153	-0.294004968228229	0.584869355559729	6.90286904544961	4.90077740243764	BN1106_s1704B000252	LN628721	1704	132712	161476	+	H2KV38;B3RVB6;R7UQI7;I1G5P9;A7S3W7	GO:0031514;GO:0048870	IPR025593	Predicted protein;Putative uncharacterized protein;Growth arrest-specific protein 8;Uncharacterized protein	1
maker-scaffold1707-augustus-gene-0.24	0.0681506647939649	0.169823227876741	0.493069566963978	-2.5787795116797	-3.43040201206076	BN1106_s1707B000186	LN628724	1707	132662	227701	+	G4V951;G7YGN8;Q8MMK2;E0VYS6;T1K1M6	GO:0030054;GO:0016021;GO:0045211;GO:0005234;GO:0004970;GO:0035235;GO:0016020	IPR001828;IPR019594;IPR001320;IPR001508;IPR028082;IPR001638	Glutamate receptor, ionotropic kainate 2, putative;Putative glutamate receptor, kainate;Glutamate receptor ionotropic kainate 3;DjGluR2;Uncharacterized protein	12
maker-scaffold1708-est_gff_Cufflinks-gene-0.6	0.187714705318701	-1.30610210868525	1.10081816506452	5.46645973688464	3.50662279081756	BN1106_s1708B000093	LN628725	1708	23336	24537	-	no_uniprot	no_go	no_ipr	uncharacterised	1
maker-scaffold17082-est_gff_Cufflinks-gene-0.2	0.233316780202633	1.24730540287663	-3.17042620616698	-0.757550782252414	-1.60917328263347	BN1106_s17082B000004	LN644099	17082	2913	4812	-	no_uniprot	no_go	no_ipr	uncharacterised	7
maker-scaffold171-est_gff_Cufflinks-exonerate_est2genome-est_gff_TopHat-gene-0.6	0.0786980273960403	-0.148819413291363	-0.223865733708957	-3.86209663646667	-3.75192751487472	BN1106_s171B000377	LN627188	171	146792	154778	+	G7YTI2	GO:0005576	IPR001839	Putative uncharacterized protein	12
maker-scaffold171-est_gff_TopHat-gene-0.21	-0.0415143880082507	-0.201020410156682	-0.634758955764569	-2.7981332466137	-3.44661348586097	BN1106_s171B000381	LN627188	171	152755	154572	-	no_uniprot	no_go	no_ipr	uncharacterised	12
maker-scaffold1713-augustus-gene-0.11	2.44800576755451	1.54895797297182	0	10.1978003206179	8.33605627284812	BN1106_s1713B000124	LN628730	1713	42681	46239	+	no_uniprot	no_go	no_ipr	uncharacterised	3
maker-scaffold1714-exonerate_est2genome-gene-0.3	0	0	0	5.68737168477957	0	BN1106_s1714B000272	LN628731	1714	99710	100043	+	no_uniprot	no_go	no_ipr	uncharacterised	1
maker-scaffold17153-exonerate_est2genome-gene-0.1	-0.0236470218556697	-0.822188087059306	-3.48752728761195	0.840565507485648	-3.28002503136659	BN1106_s17153B000005	LN644170	17153	543	1396	-	no_uniprot	no_go	no_ipr	uncharacterised	7
maker-scaffold1719-est_gff_Cufflinks-gene-0.2	-0.805018598325299	-2.38584198007473	-1.4330562489653	-0.922850020379723	-3.40685180212284	BN1106_s1719B000175	LN628736	1719	97605	99325	+	no_uniprot	no_go	no_ipr	uncharacterised	9
maker-scaffold17190-est_gff_Cufflinks-est_gff_TopHat-gene-0.0	0.0736034948222883	0.00207254845312299	-1.65445894253746	3.04956347598915	2.69528230465483	BN1106_s17190B000019	LN644207	17190	1170	5511	+	no_uniprot	no_go	no_ipr	uncharacterised	1
maker-scaffold172-exonerate_est2genome-est_gff_TopHat-gene-0.1	0	0	0	7.03724917910033	3.06079022929983	BN1106_s172B000191	LN627189	172	100746	143786	+	no_uniprot	no_go	no_ipr	uncharacterised	1
maker-scaffold1727-exonerate_est2genome-gene-0.7	0.138403387009181	-0.492021127280088	-1.59433537081586	1.31534472717859	-4.46702904565096	BN1106_s1727B000110	LN628744	1727	169913	170808	+	G7Y8N6;G7Y9Y0;G7YL50;Q5C3A7;G7YEZ9	GO:0005524;GO:0005634;GO:0016874;GO:0003676;GO:0008270;GO:0046872;GO:0003723;GO:0003964;GO:0006278	IPR002110;IPR020683;IPR014891;IPR001878;IPR001841;IPR013083;IPR003961;IPR007110;IPR013783;IPR013098;IPR003599;IPR003598;IPR000477;IPR007087;IPR015880;IPR013087	ATP-binding cassette transporter;E3 ubiquitin-protein ligase RBBP6;Roundabout homolog 2;Zinc finger protein 341;SJCHGC06937 protein	9
maker-scaffold173-augustus-gene-0.31	0.0700359248119575	0.56269251264391	-1.00182362875425	-1.80375529357857	-6.04691182452733	BN1106_s173B000866	LN627190	173	42029	57201	-	G4VSH5;G7YLH6;H2KUA6;G4VSH3;G3TY76	GO:0016491;GO:0055114;GO:0001758	IPR002198;IPR002347;IPR016040	Uncharacterized protein;Putative retinal dehydrogenase;Putative short chain dehydrogenase;Retinol dehydrogenase 12	12
maker-scaffold173-augustus-gene-0.34	-0.00311833521972282	0.510410719392514	0.729993277984843	-1.45887631740958	-3.18773556821381	BN1106_s173B000867	LN627190	173	405441	417560	-	C1LIK5;C1LIK7;G4VTM0;G7YDM4;C1LIK6		IPR022158	Protein FAM79A;Uncharacterized protein;Tumor protein p63-regulated gene 1-like protein	12
maker-scaffold173-est_gff_Cufflinks-gene-0.23	-0.498181543619642	-1.06631460243678	-3.16023032781764	-1.25376592274887	-6.02991673311324	BN1106_s173B000876	LN627190	173	345468	348711	-	no_uniprot	no_go	no_ipr	uncharacterised	12
maker-scaffold173-exonerate_est2genome-gene-1.0	0.515605466086928	-0.981895443583028	0.200436987812934	4.17865611416175	-3.11543901237691	BN1106_s173B000891	LN627190	173	509988	510485	+	no_uniprot	no_go	no_ipr	uncharacterised	9
maker-scaffold1730-augustus-gene-0.16	-0.662767726179501	-0.546773993665782	-1.71010206565674	1.23788957558912	3.04647509833244	BN1106_s1730B000095	LN628747	1730	4749	12005	-	Q5BXE1;G4V5R8;C7TZH4;T1GBK2;A5X540	GO:0005871;GO:0005874;GO:0005524;GO:0003777;GO:0007018	IPR027640;IPR019821;IPR001752;IPR027417	Kinesin heavy chain 1;Kinesin heavy chain;SJCHGC04761 protein;Uncharacterized protein	4
maker-scaffold1733-est_gff_TopHat-gene-0.1	-0.047534777557912	-1.12676431782374	-2.16663908291412	-0.704381550557143	-3.26221214007054	BN1106_s1733B000127	LN628750	1733	69166	103565	-	no_uniprot	no_go	no_ipr	uncharacterised	12
maker-scaffold1736-est_gff_Cufflinks-est_gff_TopHat-gene-0.3	-0.899514464814157	-2.36380144823133	-2.63825496833003	-1.75806328880405	-6.53421409916842	BN1106_s1736B000244	LN628753	1736	98060	100025	+	no_uniprot	no_go	no_ipr	uncharacterised	12
maker-scaffold17372-est_gff_Cufflinks-gene-0.0	-1.72310633126206	-1.65457349878598	-3.77610918762582	2.29317601273629	1.18960490489372	BN1106_s17372B000008	LN644389	17372	2441	4261	+	no_uniprot	no_go	no_ipr	uncharacterised	7
maker-scaffold17388-exonerate_est2genome-gene-0.0	-0.29298290228656	-1.19493780465979	-0.0484935065451531	3.40716401655831	1.32438076499569	BN1106_s17388B000002	LN644405	17388	3160	3563	-	no_uniprot	no_go	no_ipr	uncharacterised	1
maker-scaffold174-est_gff_TopHat-gene-0.4	-0.774581505175405	-1.27959206845454	-1.34223950429496	3.36199493666807	4.36835970687478	BN1106_s174B000296	LN627191	174	139072	140459	+	no_uniprot	no_go	no_ipr	uncharacterised	7
maker-scaffold1740-augustus-gene-0.12	0.339978980629915	0.0372879208030987	0.787224903661794	3.96609891260811	1.42841335352885	BN1106_s1740B000088	LN628757	1740	22059	40222	-	G7Y2K4;G4VAX9;C3YTZ3;H3JH81;K1PIB2			Putative uncharacterized protein;Putative DNA double-strand break repair rad50 ATPase;Coiled-coil domain-containing protein 151;Uncharacterized protein	1
maker-scaffold1741-augustus-gene-0.8	0.633254490008106	0.0439383323437283	1.5284302064395	7.03303929592824	4.59092907714358	BN1106_s1741B000063	LN628758	1741	102847	106676	-	G7YRI7;C3YM04;L5KN59;G1NCR5;S7Q1E2		IPR011705;IPR000210;IPR011333;IPR013069	Putative uncharacterized protein;Uncharacterized protein;BTB/POZ domain-containing protein 9;BTB/POZ domain-containing protein 19	1
maker-scaffold1741-est_gff_TopHat-gene-0.3	-1.30746526819864	-1.30746526819864	1.74812969150315	3.28804824202256	2.42276807815957	BN1106_s1741B000065	LN628758	1741	72896	79814	-	no_uniprot	no_go	no_ipr	uncharacterised	1
maker-scaffold1747-est_gff_Cufflinks-gene-0.7	0.0957491831277704	0.0773572586323645	-0.611642253699403	1.53391036343877	-6.42254342052689	BN1106_s1747B000217	LN628764	1747	750	1864	-	no_uniprot	no_go	no_ipr	uncharacterised	9
maker-scaffold1747-est_gff_TopHat-gene-0.0	-0.304923834562711	-0.249839336589556	-1.2742969791431	-0.685724212306152	-5.96932359901004	BN1106_s1747B000218	LN628764	1747	4706	12274	+	no_uniprot	no_go	no_ipr	uncharacterised	12
maker-scaffold1749-augustus-gene-0.5	0.138939659296282	0.148093198460785	-0.882581015457129	-7.308736685727	-4.47316591064355	BN1106_s1749B000054	LN628766	1749	122712	123321	+	no_uniprot	no_go	no_ipr	uncharacterised	10
maker-scaffold1749-est_gff_TopHat-gene-0.3	0.113511184367166	0.147111885723783	-0.954551252773369	-5.58009295726544	-4.32144852783513	BN1106_s1749B000057	LN628766	1749	122914	123249	-	no_uniprot	no_go	no_ipr	uncharacterised	10
maker-scaffold1755-augustus-gene-0.7	0.0846741993656721	0.156765831807402	0.794454606290254	3.61336646851513	3.5037659938088	BN1106_s1755B000222	LN628772	1755	132454	157534	-	G7Y2N1;G4LV51;E1FK73;J9F9T5;A5XCD7	GO:0046872;GO:0003676	IPR007087;IPR015880;IPR013087	PR domain containing 3;Uncharacterized protein;Ectopic virus integration site, putative;MDS1 and EVI1 complex locus protein EVI1	1
maker-scaffold17558-est_gff_TopHat-gene-0.0	-0.508938797742063	-1.21779022451169	-3.98433379111983	0.506940467316536	2.5264687122642	BN1106_s17558B000006	LN644575	17558	340	3008	+	no_uniprot	no_go	no_ipr	uncharacterised	4
maker-scaffold176-est_gff_TopHat-gene-0.23	-0.518086874199337	-0.240848629386431	0.303964753866596	3.44518083341097	1.99457771610554	BN1106_s176B000285	LN627193	176	205593	210421	-	no_uniprot	no_go	no_ipr	uncharacterised	1
maker-scaffold176-est_gff_TopHat-gene-0.24	-0.344456220149562	-1.2800507259735	-0.109238314448689	4.08532861558044	1.90735355502614	BN1106_s176B000286	LN627193	176	210524	213121	-	no_uniprot	no_go	no_ipr	uncharacterised	7
maker-scaffold1761-est_gff_Cufflinks-exonerate_est2genome-est_gff_TopHat-gene-0.13	-0.3121103941927	0.156657768209959	-0.334006921960224	6.75672932348032	8.07717150540089	BN1106_s1761B000072	LN628778	1761	113240	120316	-	no_uniprot	no_go	no_ipr	uncharacterised	3
maker-scaffold1761-est_gff_TopHat-gene-0.5	-2.20963699938376	-0.0766226494256479	-2.20963699938376	5.20364514712606	4.88153975752798	BN1106_s1761B000075	LN628778	1761	116861	117972	+	no_uniprot	no_go	no_ipr	uncharacterised	1
maker-scaffold1761-est_gff_TopHat-gene-0.9	-0.0668783955735925	0.811026382407672	2.10257097159013	4.88378011413911	4.22810302574439	BN1106_s1761B000076	LN628778	1761	120510	122279	+	no_uniprot	no_go	no_ipr	uncharacterised	1
maker-scaffold1761-exonerate_est2genome-gene-0.14	0.50930774229122	0.781158179039974	2.57138132720278	5.260135767667	4.06779110736941	BN1106_s1761B000080	LN628778	1761	122160	123015	-	no_uniprot	no_go	no_ipr	uncharacterised	1
maker-scaffold1761-exonerate_est2genome-gene-0.4	-0.161391403282497	0.89283471904791	0.691417018467545	4.41771838137624	2.65243427025605	BN1106_s1761B000082	LN628778	1761	114591	115078	+	no_uniprot	no_go	no_ipr	uncharacterised	1
maker-scaffold17610-est_gff_Cufflinks-est_gff_TopHat-gene-0.0	0.197425348614676	-1.30749665654165	0.18712927836037	3.46865415382272	2.82017391457545	BN1106_s17610B000002	LN644627	17610	1874	4469	+	no_uniprot	no_go	no_ipr	uncharacterised	7
maker-scaffold17610-est_gff_Cufflinks-gene-0.1	-0.341400681050004	-1.85168780808641	-1.85168780808641	3.43191157861748	1.20910242121342	BN1106_s17610B000003	LN644627	17610	2184	4520	-	no_uniprot	no_go	no_ipr	uncharacterised	7
maker-scaffold1762-est_gff_Cufflinks-exonerate_est2genome-gene-0.8	0.186330487946993	3.60169105113639	3.24283822496521	6.78684771379365	5.08042139422337	BN1106_s1762B000160	LN628779	1762	34721	38253	-	H2KR59;H0ZPG9;U1NHX9;I1G8D9;H2M5U1	GO:0016788	IPR018998	Uncharacterized protein;Poly(U)-specific endoribonuclease-A;Poly-specific endoribonuclease-like protein	2
maker-scaffold17622-augustus-gene-0.6	-0.0301916415416468	0.188387241530119	0.825184660766823	-6.27310339282265	-2.63010619789354	BN1106_s17622B000002	LN644639	17622	8	3314	-	no_uniprot	no_go	no_ipr	uncharacterised	10
maker-scaffold17622-est_gff_TopHat-gene-0.0	0.374519294108314	1.69256229923698	0.723795102946498	-5.37002179357912	-5.37002179357912	BN1106_s17622B000003	LN644639	17622	281	3815	+	no_uniprot	no_go	no_ipr	uncharacterised	10
maker-scaffold1764-augustus-gene-0.27	-0.503604587984853	-0.444440380189704	-3.42797609884596	6.83417778930127	6.42328833304709	BN1106_s1764B000360	LN628781	1764	259798	276483	+	H2KQV2;G4LZ43;G7YLU5;Q5BX75;C5LVV7		IPR025609;IPR010920	Putative uncharacterized protein;Uncharacterized protein;SJCHGC03635 protein	3
maker-scaffold1764-augustus-gene-0.28	-0.132358495094245	0.130776305831269	-1.91375026777036	-2.69196375192062	-3.49338989139125	BN1106_s1764B000361	LN628781	1764	158045	201247	-	G7L2X5;Q6AYZ4;I3MDJ7;G5AWL7;U3D630	GO:0004721	IPR004843;IPR006186	Serine/threonine-protein phosphatase PP1-gamma catalytic subunit isoform 2	12
maker-scaffold1764-est_gff_TopHat-gene-0.14	-1.85436263734827	-0.30140088187111	-1.85436263734827	6.1157384846763	5.80330732938359	BN1106_s1764B000365	LN628781	1764	269373	274156	-	no_uniprot	no_go	no_ipr	uncharacterised	1
maker-scaffold1765-exonerate_est2genome-gene-0.12	-0.412985508375998	-0.351983200007673	-1.59125760066814	0.896806410443046	-4.75678056022432	BN1106_s1765B000246	LN628782	1765	226138	226831	+	G7YNM9;G7YXV3;G7YX19;G7Y802;G7YLM6	GO:0005737;GO:0016149	IPR005140;IPR005141;IPR005142;IPR004403;IPR024049;IPR005135	Peptide chain release factor subunit 1;Uncharacterized protein;Putative uncharacterized protein	9
maker-scaffold1768-est_gff_Cufflinks-exonerate_est2genome-est_gff_TopHat-gene-0.6	-0.344663098468779	0.282345480853046	1.52477020110805	7.11533653685889	4.68967959933503	BN1106_s1768B000173	LN628785	1768	122977	195756	+	G7YV13;G4VMX3;G4LUN6;B5M701;Q86FA1	GO:0016021	IPR018499;IPR008952;IPR016196	Putative uncharacterized protein;Tetraspanin, putative;Putative tetraspanin-CD63 receptor;Tetraspanin-16;Clone ZZZ329 mRNA sequence	1
maker-scaffold1768-est_gff_TopHat-gene-0.18	-1.30613801758874	-1.30613801758874	1.10826727306643	6.56427265315355	3.90933975262256	BN1106_s1768B000176	LN628785	1768	193907	195331	-	no_uniprot	no_go	no_ipr	uncharacterised	1
maker-scaffold1769-augustus-gene-0.7	-0.135701256911657	-0.136950953132878	0.443676260578417	3.90584176091447	1.91330115190537	BN1106_s1769B000063	LN628786	1769	28280	99218	+	H2KNU5;U3IP45;G3NH90;L5LWF0;G1PTX8		IPR002110;IPR020683	Uncharacterized protein;Ankyrin repeat domain-containing protein 24;Ankyrin repeat domain-containing protein 7	1
maker-scaffold177-augustus-gene-0.41	0.246985386742397	0.858312989275614	0.7296952603722	-1.97672020080954	-6.97432746433037	BN1106_s177B000410	LN627194	177	325906	334446	+	G7YBN6;G7Y2Z2	GO:0016021;GO:0005886;GO:0005509;GO:0007156	IPR002126;IPR015919;IPR020894	Protocadherin-16;Protocadherin-1	12
maker-scaffold1772-est_gff_TopHat-gene-0.7	0.258418683070275	1.96954930640375	4.4062867031084	3.99941772883377	5.88237934272235	BN1106_s1772B000192	LN628789	1772	99126	99739	+	no_uniprot	no_go	no_ipr	uncharacterised	2
maker-scaffold1772-est_gff_TopHat-gene-0.8	-0.216674984606811	0.665035148190174	2.9778857621097	2.14562433370859	4.55438377686497	BN1106_s1772B000193	LN628789	1772	104839	107179	+	no_uniprot	no_go	no_ipr	uncharacterised	1
maker-scaffold1773-augustus-gene-0.33	-0.0347799180565271	-0.46976346802227	0.566681508284946	3.22557054418303	1.25501988176833	BN1106_s1773B000126	LN628790	1773	66103	154432	+	G7YKV9;G4VLU6;K1Q143;G4VLU5;G3I9W1	GO:0016874	IPR000008	C2 domain-containing protein 3;Putative ubiquitin-protein ligase BRE1;Putative uncharacterized protein	1
maker-scaffold1783-est_gff_TopHat-gene-0.4	0.319316357874333	-2.03001061696885	-3.57535984451684	2.83619841587547	3.94884621400668	BN1106_s1783B000137	LN628800	1783	82391	83441	+	no_uniprot	no_go	no_ipr	uncharacterised	4
maker-scaffold1784-exonerate_est2genome-gene-0.6	0.45916895285232	0.300228214380628	-0.143476520957332	4.01125594645317	2.20596664860546	BN1106_s1784B000476	LN628801	1784	285608	286638	+	no_uniprot	no_go	no_ipr	uncharacterised	1
maker-scaffold17850-est_gff_TopHat-gene-0.0	0.428852548897867	1.10027831232738	0.587998788943562	-5.51491089871478	-2.45412066941495	BN1106_s17850B000004	LN644867	17850	5024	5177	+	no_uniprot	no_go	no_ipr	uncharacterised	11
maker-scaffold1788-est_gff_TopHat-gene-0.8	0.0861760181670377	-0.298334476074343	0.546898943165449	3.63882668237999	2.00537591339539	BN1106_s1788B000460	LN628805	1788	372586	391865	+	no_uniprot	no_go	no_ipr	uncharacterised	1
maker-scaffold1788-est_gff_TopHat-gene-0.9	0.220576285570814	0.570217608350664	1.12913838817923	4.15270266706995	2.42268499739612	BN1106_s1788B000461	LN628805	1788	392258	392900	+	no_uniprot	no_go	no_ipr	uncharacterised	1
maker-scaffold1789-augustus-gene-0.34	-0.20415710920348	0.193693321719767	-0.106608700559933	-0.262967942986812	-3.42006658357552	BN1106_s1789B000242	LN628806	1789	65651	78179	-	G4V8L6;G7YIS0;T1JB31;C3YA98;E2BGI9	GO:0005871;GO:0003777;GO:0007018;GO:0005874;GO:0005524	IPR001279;IPR023214;IPR027640;IPR001752;IPR027417	Putative uncharacterized protein;Kinesin-like protein CG14535;Putative kinesin;Kinesin family member 26;Uncharacterized protein	12
maker-scaffold1789-est_gff_Cufflinks-est_gff_TopHat-gene-0.4	-0.183453028899901	0.130920133331518	-0.172303747922346	-0.158804560735506	-3.55367642125883	BN1106_s1789B000243	LN628806	1789	65879	105951	+	no_uniprot	no_go	no_ipr	uncharacterised	12
maker-scaffold179-est_gff_Cufflinks-gene-0.31	-0.342032053065026	1.76355927293227	1.23048804183295	3.44045397927239	1.92194740392164	BN1106_s179B000159	LN627196	179	310556	312653	-	no_uniprot	no_go	no_ipr	uncharacterised	1
maker-scaffold1790-augustus-gene-0.22	0.0629767852672014	-0.374068254027383	-1.12220783827681	4.18030588966596	2.38051973020199	BN1106_s1790B000138	LN628807	1790	6329	43306	-	no_uniprot	no_go	no_ipr	uncharacterised	1
maker-scaffold1790-est_gff_TopHat-gene-0.0	0.0113047966313271	-0.0949825979920682	-1.07787345593659	4.25950578831527	2.39354341165544	BN1106_s1790B000139	LN628807	1790	7554	20989	+	no_uniprot	no_go	no_ipr	uncharacterised	1
maker-scaffold1793-est_gff_TopHat-gene-0.9	-0.559560295962068	-0.139426845280155	-1.15397558923427	3.70471407434201	4.73811665778097	BN1106_s1793B000166	LN628810	1793	79020	79225	-	no_uniprot	no_go	no_ipr	uncharacterised	1
maker-scaffold1795-augustus-gene-0.18	-1.85467711663456	2.40689142311944	1.69392098254969	2.23671957174555	5.18435847989285	BN1106_s1795B000108	LN628812	1795	100554	104685	+	A7RXM8;A7T4V5;A7RXN0;A7RXM9;A7S4J8	GO:0016021	IPR013057	Predicted protein	1
maker-scaffold1795-est_gff_Cufflinks-gene-0.5	-0.0213590083966793	2.84604938568487	1.4551943734547	1.06916568618051	5.05257235691374	BN1106_s1795B000109	LN628812	1795	86993	92385	+	A7RXM9;A7RXM8;A7T4V5;H3B008;K7FE29	GO:0016021	IPR013057	Predicted protein;Uncharacterized protein	5
maker-scaffold17968-augustus-gene-0.4	0	0	0	8.47330446281221	6.05966689623795	BN1106_s17968B000020	LN644985	17968	5135	5383	-	no_uniprot	no_go	no_ipr	uncharacterised	3
maker-scaffold17968-est_gff_TopHat-gene-0.0	0	0	0	6.53273138970578	4.6320271611659	BN1106_s17968B000021	LN644985	17968	201	4474	+	no_uniprot	no_go	no_ipr	uncharacterised	1
maker-scaffold17968-est_gff_TopHat-gene-0.2	2.07476514515162	1.54431203697064	0	6.83773006430675	4.1276705711171	BN1106_s17968B000022	LN644985	17968	184	4411	-	no_uniprot	no_go	no_ipr	uncharacterised	1
maker-scaffold1799-est_gff_Cufflinks-est_gff_TopHat-gene-0.3	0.202451982968027	0.71548749195137	-2.68014605156389	-3.01987423293158	-1.66954788170121	BN1106_s1799B000088	LN628816	1799	93130	109376	+	no_uniprot	no_go	no_ipr	uncharacterised	11
maker-scaffold18-augustus-gene-0.31	-0.952923693397393	-0.2203592855245	-1.64755616382355	3.78451917134316	1.03903873058429	BN1106_s18B000407	LN627035	18	260627	270561	+	no_uniprot	no_go	no_ipr	uncharacterised	1
maker-scaffold18-est_gff_TopHat-gene-0.13	0	0	0	5.46507489668228	3.73023334635821	BN1106_s18B000416	LN627035	18	214758	215858	-	no_uniprot	no_go	no_ipr	uncharacterised	1
maker-scaffold1803-exonerate_est2genome-gene-0.2	-1.35014504458768	-0.634975834825406	0.219847996235968	3.19039079869512	1.99069655865433	BN1106_s1803B000152	LN628820	1803	53840	67803	+	no_uniprot	no_go	no_ipr	uncharacterised	1
maker-scaffold1804-est_gff_Cufflinks-est_gff_TopHat-gene-0.0	0	2.14173139399731	1.47284364935094	4.77615081036437	4.6320271611659	BN1106_s1804B000245	LN628821	1804	80505	138250	+	no_uniprot	no_go	no_ipr	uncharacterised	2
maker-scaffold1804-est_gff_TopHat-gene-0.11	0	0	0	8.5910642789527	5.95982921575031	BN1106_s1804B000246	LN628821	1804	141441	141758	-	no_uniprot	no_go	no_ipr	uncharacterised	3
maker-scaffold1806-augustus-gene-0.39	-0.048823833004322	-0.124185750432099	-0.292829358375656	-0.950433283814053	-4.22557185489102	BN1106_s1806B000288	LN628823	1806	35664	39030	-	no_uniprot	no_go	no_ipr	uncharacterised	12
maker-scaffold1806-est_gff_Cufflinks-est_gff_TopHat-gene-0.0	0.085559774724425	0.020495672633924	-0.265789435730571	-0.76123316999402	-3.61880751130024	BN1106_s1806B000292	LN628823	1806	35295	53688	+	no_uniprot	no_go	no_ipr	uncharacterised	12
maker-scaffold1806-est_gff_Cufflinks-est_gff_TopHat-gene-0.19	0.079710147082535	0.420270826110935	1.63738260867032	3.9740578361561	5.00718208077608	BN1106_s1806B000293	LN628823	1806	4702	18971	-	no_uniprot	no_go	no_ipr	uncharacterised	1
maker-scaffold1806-est_gff_TopHat-gene-0.24	0.113346316608881	0.027491882820522	-0.929341448595904	-1.43015156346624	-5.673308094415	BN1106_s1806B000299	LN628823	1806	91250	100139	-	no_uniprot	no_go	no_ipr	uncharacterised	12
maker-scaffold1806-est_gff_TopHat-gene-0.5	-0.785448744586768	-1.0376891937251	-3.1668892534075	-0.82661875170227	-1.4712764422913	BN1106_s1806B000303	LN628823	1806	85090	86950	+	no_uniprot	no_go	no_ipr	uncharacterised	7
maker-scaffold18072-exonerate_est2genome-gene-0.0	-1.20196578275554	-0.670417799651693	-0.362113143615071	0.869107441395057	-4.55359182498886	BN1106_s18072B000002	LN645089	18072	622	1226	-	no_uniprot	no_go	no_ipr	uncharacterised	9
maker-scaffold1808-est_gff_Cufflinks-gene-0.6	0.727310100628095	0.866245256503039	-1.07484505291255	0.982210635088107	4.03154736569454	BN1106_s1808B000108	LN628825	1808	70046	73681	-	G4LXE5;G4M1V0;C7C208;Q8MWP9;Q8T5G5	GO:0004519;GO:0003723;GO:0003964;GO:0006278;GO:0016746	IPR005135;IPR000477;IPR002123	Endonuclease-reverse transcriptase;Putative uncharacterized protein;Acyl-CoA:glycerol-3-phosphate acyltransferase;Polyprotein	4
maker-scaffold18092-augustus-gene-0.1	0.0176938105786633	-0.216911324555301	-0.382473857349957	2.50145747676052	3.93337779019922	BN1106_s18092B000008	LN645109	18092	972	1433	+	G4LXK9;G7YVW0;Q6DE20;H2SHI8;H2SHI7	GO:0004725;GO:0035335	IPR001251;IPR000387;IPR016130;IPR000242;IPR011074	Protein-tyrosine phosphatase n9, putative;Tyrosine-protein phosphatase non-receptor type 9;Uncharacterized protein;LOC397709 protein	4
maker-scaffold181-est_gff_TopHat-gene-0.29	-0.37288921986139	0.372411163363514	-0.381410649791359	3.47488498772648	3.95519802421237	BN1106_s181B000537	LN627198	181	688446	689390	+	no_uniprot	no_go	no_ipr	uncharacterised	1
maker-scaffold181-est_gff_TopHat-gene-0.31	-0.291623969994381	0.613997334267578	-0.887234221789065	3.18835810787724	3.67121937214992	BN1106_s181B000538	LN627198	181	712358	713240	+	no_uniprot	no_go	no_ipr	uncharacterised	1
maker-scaffold181-est_gff_TopHat-gene-0.37	-0.211254375921873	0.0403727241307408	-1.13951845637477	-1.58072455055726	-4.60639400156093	BN1106_s181B000542	LN627198	181	61625	62478	-	no_uniprot	no_go	no_ipr	uncharacterised	12
maker-scaffold1813-exonerate_est2genome-gene-0.1	-0.93397738229665	0.531514479969429	1.45557339981309	3.32332159439995	0.40777297015055	BN1106_s1813B000140	LN628830	1813	248245	248500	+	no_uniprot	no_go	no_ipr	uncharacterised	1
maker-scaffold1813-exonerate_est2genome-gene-0.2	-0.592343083364883	0.241168015074997	0.995153987891808	3.04489852894286	-0.0366105046726375	BN1106_s1813B000142	LN628830	1813	248791	249046	+	no_uniprot	no_go	no_ipr	uncharacterised	1
maker-scaffold18130-exonerate_est2genome-gene-0.0	-0.243804659967612	0.680193070772626	-0.0218473902351395	-3.6881743217755	-6.06808131690335	BN1106_s18130B000002	LN645147	18130	360	874	-	no_uniprot	no_go	no_ipr	uncharacterised	10
maker-scaffold18197-exonerate_est2genome-gene-0.0	-0.680237052429767	-3.47070139415231	-1.64875103716902	-0.526767733969814	-2.52770106967908	BN1106_s18197B000010	LN645214	18197	3605	3984	-	no_uniprot	no_go	no_ipr	uncharacterised	9
maker-scaffold182-augustus-gene-0.20	0.143032867461567	0.506613263215304	0.881800980072784	-1.27917314323391	-6.51174625958632	BN1106_s182B000337	LN627199	182	238810	256440	+	G7YNN8;G4VH26;G7YRR7;G1SRC2;E2C2I1	GO:0016021;GO:0005886;GO:0005509;GO:0007156;GO:0043565;GO:0003700	IPR002126;IPR015919;IPR020894;IPR004827	Cadherin-89D;Uncharacterized protein;Putative cadherin;Protocadherin-11 X-linked	12
maker-scaffold1820-est_gff_Cufflinks-est_gff_TopHat-gene-0.1	-0.18153896428886	-0.0787922623854591	-1.65543059347093	-1.90517206699238	-4.79333552244548	BN1106_s1820B000111	LN628837	1820	31307	37566	+	no_uniprot	no_go	no_ipr	uncharacterised	12
maker-scaffold1821-est_gff_TopHat-gene-0.7	-0.132345829333477	0.311466475019412	-2.20683957164164	5.01831122077116	1.52339377471657	BN1106_s1821B000108	LN628838	1821	13366	14155	-	no_uniprot	no_go	no_ipr	uncharacterised	1
maker-scaffold1821-est_gff_TopHat-gene-0.8	-0.31729045565362	-0.719923561491647	-3.22414952190954	3.72303143788916	2.09614543261322	BN1106_s1821B000109	LN628838	1821	25396	26106	-	no_uniprot	no_go	no_ipr	uncharacterised	7
maker-scaffold1824-exonerate_est2genome-gene-0.0	-0.595155426576641	-0.440280040078177	0.0512578947032321	0.823068727276103	-4.40950438907631	BN1106_s1824B000272	LN628841	1824	25706	26269	+	no_uniprot	no_go	no_ipr	uncharacterised	9
maker-scaffold18256-est_gff_Cufflinks-gene-0.2	-1.30008667830914	-1.30008667830914	-1.30008667830914	6.11909164215868	3.11122772593232	BN1106_s18256B000006	LN645273	18256	2111	3370	-	no_uniprot	no_go	no_ipr	uncharacterised	1
maker-scaffold18256-est_gff_TopHat-gene-0.0	0	0	0	6.53273138970578	3.73023334635821	BN1106_s18256B000007	LN645273	18256	2426	3106	+	no_uniprot	no_go	no_ipr	uncharacterised	1
maker-scaffold1829-est_gff_TopHat-gene-0.28	2.4067559912242	2.49324422978234	1.50284072722279	5.33214789624323	6.10608076175663	BN1106_s1829B000342	LN628846	1829	171537	173562	-	no_uniprot	no_go	no_ipr	uncharacterised	2
maker-scaffold1830-est_gff_Cufflinks-est_gff_TopHat-gene-0.1	0.0439850461067781	-0.0264945438903812	-0.104905342577259	-2.16539954425823	-4.65176989998919	BN1106_s1830B000391	LN628847	1830	98397	101426	+	no_uniprot	no_go	no_ipr	uncharacterised	12
maker-scaffold1830-exonerate_est2genome-gene-0.27	0.029402169995894	0.258126380844413	-5.63681878428439	1.88294564781594	1.20569714589355	BN1106_s1830B000408	LN628847	1830	419698	420505	-	no_uniprot	no_go	no_ipr	uncharacterised	7
maker-scaffold1831-augustus-gene-0.50	0.109976165354354	0.20469016649273	0.324496265120256	4.63567438261837	3.0110052987846	BN1106_s1831B000367	LN628848	1831	214729	247005	-	G7YL71;K9IKC1;Q5ZLV5;F1P463;F7FI82	GO:0016805;GO:0008237;GO:0034701;GO:0006508;GO:0016787	IPR001261;IPR017153;IPR002933;IPR011650	Uncharacterized protein;Cytosolic nonspecific dipeptidase;Putative metalloexopeptidase	1
maker-scaffold1831-exonerate_est2genome-gene-0.30	2.07295828952894	2.50268693414586	3.02253922394072	8.05141975767393	5.2154777702113	BN1106_s1831B000390	LN628848	1831	142320	144011	-	no_uniprot	no_go	no_ipr	uncharacterised	2
maker-scaffold18319-est_gff_Cufflinks-gene-0.3	0.0163046501648552	0.697737003419567	-0.699556216986982	-5.33992268397094	-5.33992268397094	BN1106_s18319B000002	LN645336	18319	2	6077	-	A5X494;Q86MW6;A7UNB2;A5X492;Q86MW8	GO:0004197;GO:0006508;GO:0050790	IPR000169;IPR013128;IPR000668;IPR012599;IPR025660;IPR025661	Cathepsin B1;Cathepsin B3;Cathepsin B	10
maker-scaffold18326-exonerate_est2genome-gene-0.1	0.174536244058389	0.299632356474355	-0.924054025062114	-1.87580191385854	-4.90147136486222	BN1106_s18326B000007	LN645343	18326	567	1902	-	no_uniprot	no_go	no_ipr	uncharacterised	12
maker-scaffold18337-est_gff_Cufflinks-est_gff_TopHat-gene-0.1	-0.435424588410452	-1.63571482003458	-2.38040568488448	3.06227802084517	1.10363260595297	BN1106_s18337B000002	LN645354	18337	5	4855	-	no_uniprot	no_go	no_ipr	uncharacterised	7
maker-scaffold1839-est_gff_Cufflinks-exonerate_est2genome-est_gff_TopHat-gene-0.1	-0.414030110710073	-0.719442545444529	1.48061936925267	5.50843233711938	3.16798408734585	BN1106_s1839B000123	LN628856	1839	29863	87916	+	no_uniprot	no_go	no_ipr	uncharacterised	1
maker-scaffold184-est_gff_TopHat-gene-0.7	-0.297051726023749	-0.277481299363568	-2.26485034936887	-5.35977908051956	-2.29898885121973	BN1106_s184B000157	LN627201	184	148257	155682	-	no_uniprot	no_go	no_ipr	uncharacterised	11
maker-scaffold1840-augustus-gene-0.29	-0.032629236664695	-0.206670106149659	1.50744099696043	3.98646594979439	4.38753989202629	BN1106_s1840B000150	LN628857	1840	21012	24802	-	B4DL49;B2XVS9;Q86MW7;Q86MW8;O96866	GO:0004197;GO:0006508;GO:0050790;GO:0008234	IPR025660;IPR013128;IPR000668;IPR012599;IPR025661;IPR000169	Cathepsin B-like cysteine protease 2;cDNA FLJ58073, moderately similar to Cathepsin B (EC 3.4.22.1);Cathepsin B protease;Cathepsin B	1
maker-scaffold1840-est_gff_TopHat-gene-0.3	-0.00597257493798331	-0.0904038333816128	1.69204824167681	3.73837415840258	4.39542248103288	BN1106_s1840B000156	LN628857	1840	21894	24151	+	no_uniprot	no_go	no_ipr	uncharacterised	1
maker-scaffold1843-exonerate_est2genome-est_gff_TopHat-gene-0.6	0.490388335712129	0.495270845885548	0.318224909183451	2.46813950030554	4.47186831235941	BN1106_s1843B000280	LN628860	1843	125306	155575	-	G7YFD1;G4V7I0;L9KET3;K7G2S4;K9J0M9	GO:0005737;GO:0046872;GO:0005089;GO:0035556;GO:0038032;GO:0035023;GO:0005543	IPR002219;IPR016137;IPR015212;IPR000219;IPR001478;IPR015721;IPR011993;IPR001849	Putative uncharacterized protein;Uncharacterized protein;Putative guanine nucleotide exchange factor;Rho guanine nucleotide exchange factor 11	1
maker-scaffold1846-est_gff_Cufflinks-est_gff_TopHat-gene-0.9	0.219603160757458	-0.0499278972630002	-0.0250802895682725	3.23523080639712	0.924417936377258	BN1106_s1846B000287	LN628863	1846	255106	283474	+	no_uniprot	no_go	no_ipr	uncharacterised	1
maker-scaffold1847-est_gff_TopHat-gene-0.5	0.00248041675466482	0.514357725458117	0.613660797946615	-1.25922355104565	-3.26015688675492	BN1106_s1847B000106	LN628864	1847	147930	154296	+	no_uniprot	no_go	no_ipr	uncharacterised	12
maker-scaffold1849-augustus-gene-0.13	0.192707143938275	0.719163347566015	2.52099131411757	3.08909485113592	2.13047579153978	BN1106_s1849B000099	LN628866	1849	33533	41916	+	D8X0E5;E2IJ91;Q94567;B5B7Q8;C1LRF9	GO:0008289;GO:0005215	IPR012674;IPR011038;IPR000463;IPR000566	Fatty acid binding protein 7, brain;Fatty acid binding protein type 3;Fatty acid binding protein	1
maker-scaffold1849-exonerate_est2genome-gene-0.7	-0.115509326477843	1.2390539399374	0.662235070155917	4.0451090796594	0.344371701950514	BN1106_s1849B000106	LN628866	1849	43886	44925	-	no_uniprot	no_go	no_ipr	uncharacterised	1
maker-scaffold1854-est_gff_TopHat-gene-0.4	0.321828247156718	0.116373146745937	0.980711538780783	-3.23163676046902	-1.33644723280986	BN1106_s1854B000115	LN628871	1854	102278	102545	+	no_uniprot	no_go	no_ipr	uncharacterised	11
[truncated: 2,787 more rows]
