# Supplementary material for: The Fasciola hepatica genome: gene duplication and polymorphism reveals adaptation to the host environment and the capacity for rapid evolution
Source: Genome Biol. 2015 Apr 3;16(1):71. doi: 10.1186/s13059-015-0632-2 (PMC4404566; doi:10.1186/s13059-015-0632-2)
Supplement: Additional file 13: Table S10. — Comparative analysis of the F. hepatica β tubulin genes with C. sinensis and S. mansoni, based on protein similarity. [file 13059_2015_632_MOESM13_ESM.xlsx]

## Sheet: Sheet1
Table S10: Comparative analysis of the F. hepatica β tubulin genes with C. sinensis and S. mansoni, based on protein similarity
Clonorchis sinensis analysis
		%				%				%				%				%				%				%
Fh_BT1	csin029484	98.19		Fh_BT2	csin029484	98.42		Fh_BT3a	csin029484	99.77		Fh_BT3b	csin029484	99.77		Fh_BT4	csin029484	95.1		Fh_BT5	csin015503	94.8		Fh_BT6	csin017329	85.38
	csin020394	97.65			csin007045	97.74			csin020394	99.06			csin020394	99.06			csin020394	94.9			csin029484	67.52			csin014277	78.75
	csin007045	97.05			csin020394	97.64			csin007045	97.96			csin007045	97.96			csin007045	94.87			csin020394	67.07			csin033636	75.2
	csin019497	95.12			csin019497	94.88			csin019497	95.58			csin019497	95.58			csin019497	93.24			csin007045	66.36			csin007045	73.13
	csin030738	93.72			csin030738	94.42			csin030738	94.42			csin030738	94.42			csin030738	93.24			csin019497	65.89			csin029484	72.43
	csin021102	85.75			csin021102	86.7			csin021102	86.46			csin021102	86.46			csin021102	85.54			csin030738	65.42			csin020394	72.2
	csin033636	82.46			csin033636	82.46			csin033636	83.25			csin033636	83.25			csin033636	83.11			csin021102	63.44			csin019497	71.96
	csin017329	78.74			csin017329	78.74			csin017329	79.13			csin017329	79.13			csin017329	77.69			csin033636	62.13			csin030738	71.5
	csin015503	66.43			csin015503	66.9			csin015503	66.67			csin015503	66.67			csin015503	66.11			csin017329	61.02			csin021102	65.25
	csin014277	63.19			csin014277	63.8			csin014277	63.8			csin014277	63.8			csin014277	61.96			csin014277	57.59			csin015503	59.14
Schistosoma mansoni analysis
		%				%				%				%				%				%				%
Fh_BT1	Smp_78040	94		Fh_BT2	Smp_78040	94		Fh_BT3a	Smp_78040	95		Fh_BT3b	Smp_78040	95		Fh_BT4	Smp_78040	90		Fh_BT5	Smp_192110	65		Fh_BT6	Smp_78040	70
	Smp_192110	93			Smp_192110	94			Smp_192110	95			Smp_192110	95			Smp_192110	90			Smp_78040	65			Smp_192110	70
	Smp_79960	91			Smp_79960	92			Smp_79960	92			Smp_79960	92			Smp_79960	90			Smp_79960	64			Smp_79960	69
	Smp_30730*	98 & 97			Smp_79970	88			Smp_30730*	98 & 99			Smp_30730*	98 & 99			Smp_79970	86			Smp_79970	63			Smp_79970	69
	Smp_79970	87			Smp_30730*	97 & 99			Smp_79970	89			Smp_79970	89			Smp_30730*	95 & 92			Smp_30730*	61 & 70			Smp_30730*	74 & 70
	Smp_164480	84			Smp_164480*	85 & 85			Smp_164480*	85 & 85			Smp_164480*	85 & 85			Smp_164480*	82 & 75			Smp_164480*	57 & 53			Smp_164480*	64 & 57
* BLAST analysis revealed two sequences present on the same S. mansoni contig that shared similarity with the F. hepatica β tubulin genes
ENA identifiers for the F. hepatica β tubulin genes:
Fh_BT1	BN1106_s2151B000135
Fh_BT2	BN1106_s4129B000135
Fh_BT3a	BN1106_s5319B000050
Fh_BT3b	BN1106_s4860B000047
Fh_BT4	BN1106_s1153B000359
Fh_BT5	BN1106_s5583B000078
Fh_BT6	BN1106_s3938B000088
