# Supplementary material for: The Fasciola hepatica genome: gene duplication and polymorphism reveals adaptation to the host environment and the capacity for rapid evolution
Source: Genome Biol. 2015 Apr 3;16(1):71. doi: 10.1186/s13059-015-0632-2 (PMC4404566; doi:10.1186/s13059-015-0632-2)
Supplement: Additional file 14: Table S11. — F. hepatica antioxidant analysis. [file 13059_2015_632_MOESM14_ESM.xlsx]

## Sheet: Sheet1
Table S11: F. hepatica antioxidant analysis
Gene	Number of genes	Nucleotide Identity (%)
Peroxiredoxin	1	/
Thioredoxin	1	/
Thioredoxin glutathione reductase	1	/
Glutathione S-transferase (GST)	4 mu class	70-94
	1 omega class	/
	1 sigma class	/
	1 zeta class	/
	All GST	33-94
Superoxide dismutase	1	/
Fatty acid binding proteins (FABP)	3	66-69
Catalase	0	/
