# Supplementary material for: The Fasciola hepatica genome: gene duplication and polymorphism reveals adaptation to the host environment and the capacity for rapid evolution
Source: Genome Biol. 2015 Apr 3;16(1):71. doi: 10.1186/s13059-015-0632-2 (PMC4404566; doi:10.1186/s13059-015-0632-2)
Supplement: Additional file 15: Table S12. — Differential expression of detoxification genes. [file 13059_2015_632_MOESM15_ESM.xlsx]

## Sheet: Sheet1
Table S12. Differential expression of detoxification genes. Expression is shown as log2 fold differences relative to metacercaria.
ENA ID	Alternate ID	Description	Type	Schistosoma homologue	NEJ1hr	NEJ3hr	NEJ24hr	Juvenile 21d	Adult
BN1106_s1598B000290	maker-scaffold1598-augustus-gene-0.39	putative cytochrome P450 reductase	P450	CCD75917.1	-0.0812293	0.21394	0.338678	0.69776	0.61689
BN1106_s1413B000130	maker-scaffold1413-augustus-gene-0.13	putative cytochrome P450 monooxygenase	P450	CCD76376.1	0.07568	0.139206	2.53787	0.839725	1.49541
BN1106_s1029B000154	maker-scaffold1029-augustus-gene-0.18	glutathione S-transferase omega	GST	CCD60949.1	-0.0198473	-0.047821	-0.139821	-0.719183	-0.335311
BN1106_s1081B000242	maker-scaffold1081-augustus-gene-0.10	glutathione S-transferase sigma	GST	P09792.1	0.29418	0.252154	0.550134	1.36994	3.04319
BN1106_s1807B000157	maker-scaffold1807-augustus-gene-0.15	Glutathione S-Tranferase zeta	GST	CCD80452.1	-0.0596571	-0.229003	0.832278	0.847668	0.272529
BN1106_s3595B000059	maker-scaffold3595-augustus-gene-0.11	glutathione S-transferase mu	GST	AAB21173.1	0.205107	0.424934	1.5893	1.12713	0.94455
BN1106_s4370B000168	maker-scaffold4370-augustus-gene-0.16	glutathione S-transferase mu	GST	AAB21173.1	0.223409	0.161936	0.0233769	1.90657	0.757162
BN1106_s4479B000057	maker-scaffold4479-augustus-gene-0.6	glutathione S-transferase mu	GST	AAB21173.1	0.116766	0.0236564	-0.0566608	1.8565	0.780805
BN1106_s7830B000018	maker-scaffold7830-augustus-gene-0.3	glutathione S-transferase mu	GST	AAB21173.1	0.197127	0.128863	0.280986	0.970502	1.20582
BN1106_s7B000222	maker-scaffold7-est_gff_Cufflinks-exonerate_est2genome-est_gff_TopHat-gene-0.0	Microsomal GST-3	GST	CCD79728.1	0.00243916	0.0331038	0.440174	0.422389	-0.0716379
BN1106_s2482B000145	maker-scaffold2482-est_gff_Cufflinks-exonerate_est2genome-gene-0.3	Microsomal GST-1	GST	CCD82482.1	3.10077	2.48646	4.91014	9.0246	6.23365
BN1106_s573B000237	maker-scaffold573-augustus-gene-0.25	multidrug resistance-associated protein	ABC	ADF48912.1	0.00549807	0.00313632	0.820502	0.873098	-0.199233
BN1106_s582B000105	maker-scaffold582-augustus-gene-0.13	multidrug resistance-associated protein 4 (mrp/cmoat-related abc transporter	ABC	CCD75849.1	-0.350992	-0.25651	2.14215	2.84896	2.39747
BN1106_s2705B000290	maker-scaffold2705-augustus-gene-0.32	putative multidrug resistance associated protein	ABC	CCD77660.1	-0.444508	-0.315706	-0.116419	1.16858	3.46262
BN1106_s2705B000291	maker-scaffold2705-augustus-gene-0.33	putative multidrug resistance associated protein	ABC	CCD77660.1	0.102874	-0.0349321	0.326327	-0.834181	0.807656
BN1106_s573B000234	augustus_masked-scaffold573-abinit-gene-0.22	putative multidrug resistance protein 1 (ATP-binding cassette C1)	ABC	CCD79480.1	0.174802	0.108576	0.585493	2.4637	2.78118
BN1106_s274B000296	augustus_masked-scaffold274-abinit-gene-0.35	SMDR2	ABC	AAA66477.1	0.102876	-0.0254245	0.834036	1.0584	2.59969
BN1106_s1475B000059	maker-scaffold1475-augustus-gene-0.16	SMDR2	ABC	AAA66477.1	-0.0565053	-0.320338	-1.09965	0.851906	0.425953
BN1106_s2538B000060	maker-scaffold2538-augustus-gene-0.8	SMDR2	ABC	AAA66477.1	-0.0383771	-0.255932	-1.146	0.803221	-0.334293
BN1106_s3272B000113	maker-scaffold3272-augustus-gene-0.19	SMDR2	ABC	CCD79868.1	-0.162798	-0.812582	1.56665	2.25877	1.62957
BN1106_s1123B000527	maker-scaffold1123-augustus-gene-0.59	multidrug resistance protein 1, 2, 3 (p glycoprotein 1, 2, 3), putative	ABC	CCD61094.1	0.217012	0.913564	0.201196	4.99385	6.57479
BN1106_s4472B000032	maker-scaffold4472-augustus-gene-0.5	multidrug resistance protein 1, 2, 3 (p glycoprotein 1, 2, 3), putative	ABC	CCD61094.1	-0.165282	-0.186945	-0.320803	0.356254	-1.44935
BN1106_s5287B000016	maker-scaffold5287-augustus-gene-0.3	multidrug resistance protein 1, 2, 3 (p glycoprotein 1, 2, 3), putative	ABC	CCD61094.1	0.195264	-0.529124	0.734785	2.04223	2.03594
BN1106_s5045B000044	augustus_masked-scaffold5045-abinit-gene-0.3	putative multidrug resistance protein 1, 2, 3 (p glycoprotein 1, 2, 3)	ABC	CCD75450.1	0.047719	0.0423797	-0.61197	0.677368	-1.42152
BN1106_s1123B000528	maker-scaffold1123-augustus-gene-0.60	putative multidrug resistance protein 1, 2, 3 (p glycoprotein 1, 2, 3)	ABC	CCD75450.1	-0.155547	-0.935951	-0.342943	3.70915	4.49526
BN1106_s3272B000112	maker-scaffold3272-augustus-gene-0.18	putative multidrug resistance protein 1, 2, 3 (p glycoprotein 1, 2, 3)	ABC	CCD75450.1	-0.431625	-0.424727	2.02819	2.42933	0.492137
BN1106_s5875B000026	maker-scaffold5875-augustus-gene-0.5	putative multidrug resistance protein 1, 2, 3 (p glycoprotein 1, 2, 3)	ABC	CCD75450.1	1.2309	1.46795	0.202253	5.18439	2.54987
BN1106_s2471B000098	augustus_masked-scaffold2471-abinit-gene-0.9	putative multidrug resistance protein 1, 2, 3 (p glycoprotein 1, 2, 3)	ABC	CCD79177.1	-0.0509448	-0.45429	2.51404	5.81871	3.63618
BN1106_s634B000589	maker-scaffold634-augustus-gene-0.59	putative multidrug resistance protein 1, 2, 3 (p glycoprotein 1, 2, 3)	ABC	CCD79177.1	-0.0345426	-0.205001	0.458688	1.36677	0.559316
BN1106_s2824B000281	maker-scaffold2824-est_gff_Cufflinks-est_gff_TopHat-gene-0.4	multidrug resistance pump, putative	MATE	CCD60521.1	-0.124279	-1.08821	-0.576824	3.5336	0.888706
BN1106_s4489B000116	maker-scaffold4489-augustus-gene-0.19	multidrug resistance pump, putative	MATE	CCD60521.1	-0.311434	-0.208576	-1.58117	0.859211	1.71997
BN1106_s289B000167	maker-scaffold289-augustus-gene-0.21	putative multidrug resistance pump	MATE	CCD79304.1	0.0124244	-0.136094	-0.806855	0.882695	-1.14595
BN1106_s2184B000174	maker-scaffold2184-est_gff_Cufflinks-exonerate_est2genome-est_gff_TopHat-gene-0.7	putative multidrug resistance pump	MATE	CCD82541.1	0.00983778	-0.0311645	-0.635943	-0.497814	-0.656512
BN1106_s2663B000057	maker-scaffold2663-augustus-gene-0.7	putative multidrug resistance pump	MATE	CCD82541.1	-0.0748873	-0.0185968	-0.306401	-0.133972	-0.593271
