# Supplementary material for: The Fasciola hepatica genome: gene duplication and polymorphism reveals adaptation to the host environment and the capacity for rapid evolution
Source: Genome Biol. 2015 Apr 3;16(1):71. doi: 10.1186/s13059-015-0632-2 (PMC4404566; doi:10.1186/s13059-015-0632-2)
Supplement: Additional file 16: Table S13. — Table of Fasciola sequences used for BLAST analysis. [file 13059_2015_632_MOESM16_ESM.xlsx]

## Sheet: Sheet1
Table S13: Table of Fasciola sequences used for BLAST analysis
Gene name	Accession number / identifier*	Clarification of gene name	Genome ENA identifier		Gene name	Accession number / identifier*	Clarification of gene name	Genome ENA identifier
Cathepsin L					FABP
FhCL1A.1	Q8T5Z9 / AAM11647.1	FhCL1	BN1106_s11179B000023		Fh2	Q7M4G1	Fh_FABP_2	BN1106_s1228B000120
FhCL1A.2	Q7JNQ9 / AAB41670		BN1106_s10332B000010 / BN1106_s10332B000011^		Fh3	AJ250098	Fh_FABP_3	BN1106_s1849B000099
FhCL1A.3	Q6R018/ AAR99518.1		BN1106_s7289B000014		Fh15	M95291	Fh_FABP_15	BN1106_s1228B000119
FhCL1A.4	Q2HPD3		BN1106_s7456B000012		FgFABP1	AF112568
FhCL1A.5	Q24940		BN1106_s8490B000026		FgFABP	U52908
FhCL1B	Q9GRW5		BN1106_s5702B000056		PRX/TRX
FgCL1C	Q8MUT6 / AAM44832.1	FhCL2	BN1106_s8098B000020		FhTRX	AJ250097	FhTRX	BN1106_s4026B000080
FhCLD	EU835858	FhCL3	BN1106_s19975B000004		FhPRX	U88577	FhPRX	BN1106_s1614B000280
FgL1H	AY728949		BN1106_s2303B000143		FhTSA	AJ004822	FhTGR	BN1106_s9271B000022 / BN1106_s3005B000095 / BN1106_s3005B000099 / BN1106_s3005B000100^
FhCL2.1	Q7JNQ8		BN1106_s8881B000009		FhTPX2	FJ168037
FhCL2.2	A5Z1V3 / ABQ95351		BN1106_s10139B000014		FgTPX1	GQ259898
FhCL2.3	A5X483 / ABG00259		BN1106_s3008B000074		FgTPX2	EU372005
FhCL2.4	A3FMG6 / ABN50361		BN1106_s4187B000060		FhTGR	AM709787
FgCL3	Q95VA7	FhCL4	BN1106_s6995B000048 /BN1106_s6995B000049^		GST
FhCL3.1	A8W638 / ABW24657.1		BN1106_s5602B000082 / BN1106_s5602B000083^		FhGST_mu_26	HM584608	FhGST_mu 26	BN1106_s4370B000168
FhCL3.2	A8W7J0	FhCL5	BN1106_s4636B000039		FhGST_mu_26	EU853672	FhGST_mu 26	BN1106_s4479B000057
FhCL3.3	Q9GRW4		BN1106_s3536B000078		FhGST_mu_26	M77682	FhGST_mu_27	BN1106_s7830B000018
FhCL3.4	Q9GRW6		BN1106_s6354B000017		FhGST_mu_27	M77681	FhGST_mu_28	BN1106_s3595B000060
FgCL	AF419329				FhGST_mu_28	M77680	FhGST_mu_29	BN1106_s3595B000059
FhCL3	AJ279093				FhGST_mu_29	A00993	FhGST_omega	BN1106_s1029B000154
FhCL4	Fhep55b05.q1k				FhGST_omega	JX157880	FhGST_sigma	BN1106_s1081B000242
FgCL5	Q9NGW3				FhGST_sigma	DQ974116	FhGST_zeta	BN1106_s1807B000157
FhCL5	Q9NB30				FhGST_zeta	Fh_contig1132
FhCL	Fhep55b05.q1k				FgGST_mu	FJ024084
FhCL	Fhep18b10.q1k				FgGST_mu	AF112567
Cathepsin B					FgGST_sigma	JX157879
FhCB1	A7UNB2 / ABU62925.1	FhCB1	BN1106_s6570B000050		FgGST_omega	JX157881
FhCB1	ABF85678	FhCB2	BN1106_s4482B000044
FhCB2	Q8I7B2	FhCB3	BN1106_s6570B000051		FhSOD	AF071229		BN1106_s3189B000243 / BN1106_s3189B000248^
FhCB3	A5X494 / ABF85680.1	FhCB4/5/7	BN1106_s9304B000006 /BN1106_s4889B000042 / BN1106_s13444B000002^		FhvitellineB1	AAA29143	Fhvitelline	BN1106_s736B000228 / BN1106_s736B000236^
FhCB4	HAN4015b05.q1kT3				FhvitellineB2	AAA29144
FhCB5	Fhep45b05.q1k	FhCB6/8	BN1106_s793B000177		Pyruvate kinase (PK)	K00873	Pyruvate kinase (PK)	BN1106_s4361B000046
FhCB6	HAN4006g01.q1kT3	FhCB9	BN1106_s373B000290		Succinate dehydrogenase (SD)	K00234	Succinate dehydrogenase (SD)	BN1106_s1501B000239
FhCB7	Fhep44e10.q1k	FhCB10	BN1106_s1840B000150		Malic enzyme (ME)	K00025	Malic enzyme (ME)	BN1106_s1459B000183
FhCB8	Fhep11b02.q1k				Phosphoenolpyruvate carboxykinase (PEPCK)	K01596	Phosphoenolpyruvate carboxykinase (PEPCK)	BN1106_s395B000721
FhCB9	FhContig1639				Tubulins
FhCB10	FhContig2164				Fh_Alpha_tubulin_1	AM933580	Fh_Alpha_tubulin_1	BN1106_s606B000246
Legumain					Fh_Alpha_tubulin_2	AM933581	Fh_Alpha_tubulin_2	BN1106_s925B000539
FhLeg1	Q711M2 / CAC85636	Leg1	BN1106_s7612B000030 / BN1106_s7612B000031 / BN1106_s7612B000032^		Fh_Alpha_tubulin_3	AM933582	Fh_Alpha_tubulin_3	BN1106_s925B000547
FhLeg2	Fhep29h09.q1k				Fh_Alpha_tubulin_4	AM933583	Fh_Alpha_tubulin_4	BN1106_s285B000842
FgLeg3	A6Y9U8 / ABQ02437.1	Leg2/7	BN1106_s2087B000065 / BN1106_s2087B000066 / BN1106_s2882B000079^		Fh_Alpha_tubulin_5	AM933584	Fh_Alpha_tubulin_5	BN1106_s793B000176
FgLeg4	A6Y9U9 / ABQ02438.1				Fh_Beta_tubulin_1	AM933585	Fh_Beta_tubulin_1	BN1106_s2151B000135
FhLeg5	Fhep21f02.q1K	Leg3	BN1106_s4223B000091 /BN1106_s4223B000092^		Fh_Beta_tubulin_2	AM933586	Fh_Beta_tubulin_2	BN1106_s4129B000135
FhLeg6	FhContig1272	Leg4/5	BN1106_s1861B000097		Fh_Beta_tubulin_3	AM933587	Fh_Beta_tubulin_3a	BN1106_s5319B000050
FhLeg7	FhContig2292	Leg6	BN1106_s4400B000102 / BN1106_s4400B000097^		Fh_Beta_tubulin_4	AM933588	Fh_Beta_tubulin_3b	BN1106_s4860B000047
					Fh_Beta_tubulin_5	AM933589	Fh_Beta_tubulin_4	BN1106_s1153B000359
* Contig number from previous transcriptome sequencing (Ref 32. Robinson et al., 2009)					Fh_Beta_tubulin_6	AM933590	Fh_Beta_tubulin_5	BN1106_s5583B000078
^ Sequence represented by multiple gene models							Fh_Beta_tubulin_6	BN1106_s3938B000088
